# Supplementary material for: White matter DNA methylation profiling reveals deregulation of HIP1, LMAN2, MOBP, and other loci in multiple system atrophy
Source: Acta Neuropathol. 2019 Sep 18;139(1):135–56. doi: 10.1007/s00401-019-02074-0 (PMC6942018; doi:10.1007/s00401-019-02074-0)
Supplement: Supplementary file 1 — Supplementary file1 (XLSX 14 kb) [file 401_2019_2074_MOESM1_ESM.xlsx]

## Sheet: Demographic data
Bettencourt et al. "White matter DNA methylation profiling reveals deregulation of HIP1, LMAN2, MOBP, and other loci in multiple system atrophy"
Table S1. Demographic data on the subjects used in our case-control study.
Donor ID	Group	Region(s) analysed	Age (yr)	PMD (h)	Gender
Discovery cohort
P31/05	CTRL	CRBL, FL, OL	91	19.7	F
P61/09	CTRL	CRBL, FL, OL	99	32.1	F
P94/05	CTRL	CRBL, FL, OL	71	38.8	M
P75/08	CTRL	CRBL, FL, OL	87	39.4	M
P31/11	CTRL	CRBL, FL, OL	88	16.3	M
P5/13	CTRL	CRBL, FL, OL	89	38.5	M
P70/06	MSA mixed	CRBL, FL, OL	50	30.3	M
P74/08	MSA mixed	CRBL, FL, OL	63	35.3	M
P87/08	MSA mixed	CRBL, FL, OL	72	88.8	M
P19/94*	MSA mixed	CRBL, FL, OL	62	29.8	F
P74/13	MSA mixed	CRBL, FL, OL	66	23.3	F
P61/01	MSA mixed	CRBL, FL, OL	63	20.7	M
P57/07	MSA mixed	CRBL, FL, OL	70	64.8	F
P26/05	MSA mixed	CRBL, FL, OL	65	34.4	F
P2/07	MSA mixed	CRBL, FL, OL	60	35.5	F
P55/11	MSA mixed	CRBL, FL, OL	69	43.3	M
Follow-up cohort
C11/97	CTRL	CRBL	63	42	M
C1/99	CTRL	CRBL	64	79	F
P26/11	CTRL	CRBL	73	24	F
C14/93	CTRL	CRBL	74	3.38333	F
P15/10	CTRL	CRBL	69	171	M
C9/99	CTRL	CRBL	75	65.8333	M
P23/07	CTRL	CRBL	76	40.1667	M
C5/97	CTRL	CRBL	77	79.5	F
P72/07	CTRL	CRBL	85	77.8333	M
C3/97	CTRL	CRBL	86	41	M
P47/11	CTRL	CRBL	79	88.8333	F
P77/06	CTRL	CRBL	82	77.4167	F
C3/98	CTRL	CRBL	86	9.5	M
P51/08	CTRL	CRBL	82	67.6667	F
C9/97	CTRL	CRBL	83	22	F
P59/08	CTRL	CRBL	81	91.3333	F
P23/96	MSA mixed	CRBL	60	14.6667	F
P75/04	MSA mixed	CRBL	52	72.5	F
P13/11	MSA mixed	CRBL	62	34.75	F
P20/98	MSA mixed	CRBL	54	10.25	M
P38/02	MSA mixed	CRBL	54	25.5833	M
P8/08	MSA mixed	CRBL	72	33	F
P10/17	MSA mixed	CRBL	63	61.8	F
P65/09	MSA mixed	CRBL	65	47	M
P24/00	MSA mixed	CRBL	64	57.6667	M
P6/99	MSA mixed	CRBL	75	13.25	M
P33/99	MSA mixed	CRBL	57	20	F
P38/15	MSA mixed	CRBL	60	40.5833	F
P68/00	MSA mixed	CRBL	63	26.9167	M
P28/99	MSA mixed	CRBL	69	69.5	M
P35/98	MSA mixed	CRBL	57	26.75	F
P19/03	MSA mixed	CRBL	64	39.1667	M
P50/14	MSA OPCA	CRBL	67	31.3333	F
P34/02	MSA OPCA	CRBL	82	60	F
P57/99	MSA OPCA	CRBL	72	36.5	M
P57/98	MSA OPCA	CRBL	64	15.5	F
P14/12	MSA OPCA	CRBL	63	46.25	F
P53/97	MSA OPCA	CRBL	53	7.41667	M
P43/09	MSA OPCA	CRBL	69	35.75	M
P24/08	MSA OPCA	CRBL	56	37	M
P25/09	MSA SND	CRBL	63	24.1667	M
P62/00	MSA SND	CRBL	53	6.33333	M
P21/14	MSA SND	CRBL	75	36.2333	F
P26/98	MSA SND	CRBL	78	23.6667	M
P37/97	MSA SND	CRBL	74	30.75	F
P38/14	MSA SND	CRBL	55	46.6333	F
P4/12	MSA SND	CRBL	74	44.9167	M
P2/13	MSA SND	CRBL	70	34.1667	F
CTRL: normal control; MSA: Multiple system atrophy; OPCA: olivopontocerebellar atrophy; SND: striatonigral degeneration; CRBL: cerebellum; FL: frontal lobe; OL: occipital lobe; M: male; F: female
*No FFPE sections available for this case
