# Supplementary material for: White matter DNA methylation profiling reveals deregulation of HIP1, LMAN2, MOBP, and other loci in multiple system atrophy
Source: Acta Neuropathol. 2019 Sep 18;139(1):135–56. doi: 10.1007/s00401-019-02074-0 (PMC6942018; doi:10.1007/s00401-019-02074-0)
Supplement: Supplementary file 2 — Supplementary file2 (XLSX 69 kb) [file 401_2019_2074_MOESM2_ESM.xlsx]

## Sheet: T.S2.1.DMPs_cross-region
Bettencourt et al. "White matter DNA methylation profiling reveals deregulation of HIP1, LMAN2, MOBP, and other loci in multiple system atrophy"
Table S2.1. Differentially methylated positions (DMPs) identified in the cross-region analysis of the discovery cohort of MSA mixed vs controls
CpGs	CHR	MAPINFO	Gene	Gene name	Feature	CGI	DB_CRBL	P.Val_CRBL	FDR_CRBL	DB_FL	P.Val_FL	FDR_FL	DB_OL	P.Val_OL	FDR_OL	P.Val_cross-region	FDR_cross-region
cg27286337	10	134555280	INPP5A	inositol polyphosphate-5-phosphatase A	Body	island	0.211324	7.87396e-08	0.00781235	0.21615	6.08532e-08	0.013055	0.207031	4.43751e-08	0.0111859	1.01086e-08	0.002736
cg12322605	15	22904503	CYFIP1	cytoplasmic FMR1 interacting protein 1	5'UTR	opensea	0.201815	5.72594e-06	0.0599602	0.17992	8.36793e-06	0.0695388	0.211545	3.20627e-06	0.0399854	1.30538e-06	0.0167316
cg24955660	7	153687910	DPP6	dipeptidyl peptidase like 6	Body	opensea	0.178769	6.45322e-06	0.0620244	0.15293	8.74634e-06	0.0696698	0.157861	9.88132e-06	0.0695919	2.0856e-06	0.0216052
cg03302539	11	7110133	RBMXL2	RBMX like 2	TSS200	island	-0.172302	5.07661e-06	0.0585452	-0.107687	7.82918e-05	0.177796	-0.147146	6.43336e-06	0.0546636	3.68596e-06	0.0319095
cg15769835	7	75317253	HIP1	huntingtin interacting protein 1	Body	opensea	0.145507	1.25523e-05	0.0898566	0.116588	6.19321e-05	0.159407	0.163715	2.09635e-05	0.0964679	7.19046e-06	0.0420086
cg14747775	1	193388130			IGR	opensea	0.130876	3.27076e-05	0.129002	0.151025	3.79951e-05	0.13948	0.159469	1.06604e-05	0.0695919	6.63736e-06	0.0414821
cg02405213	9	5042618	JAK2	Janus kinase 2	Body	shore	0.129024	7.86075e-07	0.0238835	0.0944429	1.59647e-06	0.0335358	0.0982097	1.13599e-06	0.0245446	2.39652e-07	0.00576772
cg23483530	5	176759977	LMAN2	lectin, mannose binding 2	Body	shore	-0.125596	1.66986e-07	0.0097643	-0.102277	3.59307e-07	0.0169823	-0.117882	1.22129e-07	0.0114322	3.59526e-08	0.00293886
cg27619831	3	87417160			IGR	opensea	0.1206	4.57383e-07	0.0172942	0.0865765	2.22664e-06	0.0382639	0.0847745	3.28735e-06	0.0399854	3.27075e-07	0.00650901
cg08307867	4	49303202			IGR	opensea	-0.109735	1.56014e-06	0.0310671	-0.10786	3.10754e-06	0.042404	-0.0997289	4.12888e-06	0.0425439	6.23413e-07	0.0104764
cg21491246	6	15037318			IGR	opensea	0.101392	5.77448e-05	0.164165	0.122994	5.3188e-05	0.156144	0.188792	4.21938e-06	0.0425439	6.6255e-06	0.0414821
cg20123217	15	62418105			IGR	opensea	0.101034	1.6492e-05	0.104803	0.137657	4.05196e-06	0.0486379	0.0792804	6.49769e-05	0.161775	4.42536e-06	0.0341486
cg05199761	10	6105145	IL2RA	interleukin 2 receptor subunit alpha	TSS1500	opensea	-0.0999637	6.51933e-07	0.0217038	-0.135803	2.11226e-07	0.0152377	-0.130333	4.201e-07	0.0138126	7.52209e-08	0.00316021
cg17657618	1	15427654	KIAA1026	KAZN Gene, Kazrin, Periplakin Interacting Protein	Body	opensea	0.0980457	7.43156e-06	0.0653479	0.0688048	4.12393e-05	0.142403	0.0833165	1.13432e-05	0.0720843	4.08882e-06	0.0328943
cg15463989	7	137519766	DGKI	diacylglycerol kinase iota	Body	opensea	0.0951317	2.00774e-06	0.0324545	0.0485957	9.41593e-05	0.189774	0.0518622	8.42279e-05	0.173556	7.27956e-06	0.0420086
cg04682332	7	51149951	COBL	cordon-bleu WH2 repeat protein	Body	opensea	0.0949611	1.03236e-05	0.0788579	0.118624	9.08042e-06	0.0707921	0.107822	9.29651e-06	0.0669547	2.45119e-06	0.024246
cg24923931	19	40904691	PRX	periaxin	Body	island	-0.0917553	7.0005e-05	0.176005	-0.104809	3.70444e-06	0.0451836	-0.0784164	1.82753e-05	0.0919259	4.55777e-06	0.0348151
cg16906346	6	24646782	KIAA0319	KIAA0319	TSS1500	shore	-0.0889265	1.5335e-06	0.0310671	-0.101718	3.41342e-06	0.042404	-0.120222	1.33209e-06	0.0265094	4.25564e-07	0.00784931
cg23901920	14	55139669	SAMD4A	sterile alpha motif domain containing 4A	Body	opensea	0.0876153	1.39351e-05	0.0940895	0.0637443	5.04738e-05	0.156144	0.0808295	7.19856e-06	0.0585347	4.69036e-06	0.0354696
cg14321861	17	27287531	SEZ6	seizure related 6 homolog	ExonBnd	opensea	0.0873443	1.10002e-06	0.0293855	0.0604548	2.74274e-05	0.12549	0.0813556	2.35459e-06	0.0349137	9.98367e-07	0.014519
cg27069718	2	44844180	CAMKMT	calmodulin-lysine N-methyltransferase	Body	opensea	0.0872425	3.35166e-08	0.00594857	0.0608495	1.55666e-06	0.0335358	0.0812564	2.11645e-07	0.0114322	4.17984e-08	0.00293886
cg25985355	7	65971099			IGR	island	-0.0845746	5.14526e-05	0.160784	-0.0473524	8.04032e-05	0.177834	-0.0962376	5.07619e-06	0.0473375	7.91981e-06	0.0424762
cg11254602	12	75703120	CAPS2	calcyphosine 2	Body	shelf	0.0820133	2.04874e-09	0.0015493	0.0489368	1.03296e-07	0.013055	0.0759461	2.69114e-09	0.0020351	1.22251e-09	0.000924494
cg20777186	2	112165595	MIR4435-2HG	MIR4435-2 host gene	Body	opensea	0.0814949	3.93307e-08	0.00594857	0.0644351	2.41796e-07	0.0152377	0.0596404	2.02107e-07	0.0114322	2.22806e-08	0.00292887
cg09418084	7	66007964	GS1-124K5.11		Body	opensea	0.081095	2.77275e-05	0.118994	0.0783519	3.46927e-05	0.135935	0.0889861	2.0966e-05	0.0964679	7.72881e-06	0.0420086
cg10842801	6	143175102	HIVEP2	human immunodeficiency virus type I enhancer binding protein 2	5'UTR	opensea	0.0791404	8.26459e-08	0.00781235	0.0867188	2.31482e-07	0.0152377	0.0692724	7.38299e-07	0.0206785	4.54978e-08	0.00293886
cg06209906	14	91252201	TTC7B	tetratricopeptide repeat domain 7B	Body	opensea	0.078061	1.57493e-06	0.0310671	0.0868855	3.45246e-07	0.0169823	0.0521275	2.70866e-06	0.0379325	2.41464e-07	0.00576772
cg18192083	1	6086254	KCNAB2	potassium voltage-gated channel subfamily A regulatory beta subunit 2	TSS200	island	-0.0771385	9.93058e-06	0.0781225	-0.0711947	5.45182e-06	0.0580676	-0.0272038	0.00022995	0.249847	6.6033e-06	0.0414821
cg02750792	3	39543967	MOBP	myelin-associated oligodendrocyte basic protein	Body	island	0.0768167	1.00207e-05	0.0781225	0.0572137	6.16952e-05	0.159407	0.0713327	2.75946e-05	0.108734	7.3201e-06	0.0420086
cg22863628	6	31593323	BAT2	PRRC2A Gene, Proline Rich Coiled-Coil 2A	Body	opensea	0.0767717	8.75227e-06	0.0706923	0.0601415	5.46475e-05	0.157132	0.0820526	8.66953e-06	0.065561	4.36845e-06	0.0341486
cg17808242	21	44772531			IGR	opensea	0.0754207	4.49226e-07	0.0172942	0.0659637	1.67965e-06	0.0343295	0.0644151	2.8974e-06	0.0398379	2.80176e-07	0.00605359
cg05597908	16	3193279			IGR	shore	0.0753372	5.45182e-08	0.00687132	0.052769	5.46085e-07	0.0217349	0.06791	1.11383e-07	0.0114322	2.71111e-08	0.00292887
cg10409981	8	99984763			IGR	island	-0.0748988	1.35731e-06	0.0310671	-0.0616287	2.81752e-07	0.0163898	-0.073054	4.10719e-07	0.0138126	1.07659e-07	0.00370065
cg25831520	6	99529125			IGR	opensea	0.0746338	1.47821e-07	0.0097643	0.0562634	9.53728e-07	0.0267123	0.0685937	1.06832e-07	0.0114322	4.66347e-08	0.00293886
cg22523351	8	59554016	NSMAF	neutral sphingomyelinase activation associated factor	Body	opensea	0.0744495	1.1805e-06	0.0297574	0.0361293	0.000107465	0.194001	0.0664748	1.1637e-05	0.0733347	3.0527e-06	0.0288566
cg05141289	15	57404080	TCF12	transcription factor 12	Body	opensea	0.0723556	2.26137e-07	0.012215	0.0465732	3.25846e-06	0.042404	0.050722	1.44939e-06	0.0276271	2.16918e-07	0.00576608
cg08760753	22	49069623	FAM19A5	Family With Sequence Similarity 19 Member A5, C-C Motif Chemokine Like	Body	opensea	0.0709939	3.56396e-07	0.0168447	0.0428995	7.39209e-06	0.0658554	0.0549575	1.81443e-06	0.0291939	3.7367e-07	0.00706446
cg19401202	9	78978023			IGR	opensea	0.0708148	3.43858e-07	0.0168447	0.0648721	3.91943e-07	0.0174351	0.0641099	2.61225e-07	0.0116203	6.30954e-08	0.00298214
cg18498684	8	140885454	TRAPPC9	trafficking protein particle complex 9	Body	opensea	0.0707663	6.60104e-07	0.0217038	0.0664805	5.95158e-07	0.0223348	0.0705578	3.58065e-07	0.0135389	1.0379e-07	0.00370065
cg20036097	11	18432571	LDHC	lactate dehydrogenase C	TSS1500	opensea	0.070634	1.36069e-05	0.0935441	0.060063	2.80796e-05	0.12549	0.0598955	7.93283e-06	0.0624896	3.87442e-06	0.0319095
cg22956887	1	22951801			IGR	opensea	0.0695581	2.32415e-05	0.11763	0.0662865	2.41322e-05	0.118839	0.0714291	1.46768e-05	0.0840786	5.56643e-06	0.038619
cg24348479	1	155007323	DCST1	DC-STAMP domain containing 1	Body	opensea	0.0694749	8.49948e-07	0.0247212	0.0602922	9.39484e-07	0.0267123	0.0394794	3.72577e-06	0.0408336	3.12419e-07	0.00638538
cg04445427	8	133699791			IGR	opensea	0.068854	1.83974e-06	0.0324545	0.0638472	3.23556e-06	0.042404	0.0597974	6.33346e-06	0.0544263	7.84312e-07	0.0128938
cg22166835	2	238505167			IGR	opensea	0.0688537	1.01315e-07	0.00851296	0.0621214	5.43406e-07	0.0217349	0.0622079	3.91471e-07	0.0138126	5.30373e-08	0.00298214
cg26478331	12	78412862	NAV3	neuron navigator 3	Body	opensea	-0.0685221	3.27326e-05	0.129002	-0.0629619	1.64385e-05	0.0986602	-0.058559	3.82559e-05	0.130315	7.77707e-06	0.0420086
cg04222842	1	225965391	SRP9	signal recognition particle 9	TSS200	island	-0.0679244	2.04721e-06	0.0324545	-0.0447348	1.18738e-05	0.0814898	-0.025487	8.52745e-05	0.174303	3.41879e-06	0.0304161
cg07684583	2	15306188			IGR	opensea	0.0667279	3.26738e-05	0.129002	0.0342246	0.000171544	0.223026	0.0778724	4.28227e-06	0.0426099	8.39641e-06	0.0432463
cg10239574	9	37364777			IGR	opensea	0.0667256	1.40264e-06	0.0310671	0.0623263	2.04799e-06	0.0368747	0.0710262	9.5164e-07	0.0225176	3.02989e-07	0.00636465
cg09190141	3	183750433	HTR3D	5-hydroxytryptamine receptor 3D	5'UTR	opensea	0.0660353	1.34253e-06	0.0310671	0.0427398	1.72807e-05	0.100524	0.0502597	1.53431e-05	0.0840786	1.78799e-06	0.0198841
cg17598937	1	37047802			IGR	opensea	0.0658008	3.47627e-08	0.00594857	0.0612933	6.32274e-08	0.013055	0.0547152	2.09639e-07	0.0114322	1.33351e-08	0.002736
cg17485681	10	73565625	CDH23	cadherin related 23	Body	island	-0.0657237	1.51718e-05	0.0997676	-0.0670532	6.95985e-06	0.0649778	-0.0936148	6.29796e-07	0.0190507	9.645e-07	0.0144482
cg26096646	12	7448133			IGR	opensea	0.0656937	7.89566e-07	0.0238835	0.0689638	1.45322e-06	0.0323223	0.0218951	0.000122665	0.202306	1.29459e-06	0.0167316
cg00944873	6	24646780	KIAA0319	KIAA0319	TSS1500	shore	-0.0647696	2.11839e-05	0.11525	-0.0879129	1.8549e-05	0.103141	-0.0943517	8.94989e-06	0.0669547	4.08012e-06	0.0328943
cg12116101	2	63001713	EHBP1	EH domain binding protein 1	Body	opensea	0.0644171	1.67855e-07	0.0097643	0.0410144	2.20825e-06	0.0382639	0.076146	7.75443e-08	0.0114322	5.888e-08	0.00298214
cg23163081	15	99029369	FAM169B	family with sequence similarity 169 member B	5'UTR	opensea	0.064305	4.84612e-07	0.0174512	0.0529849	2.00934e-06	0.0368747	0.0750271	3.35007e-07	0.0133337	1.40991e-07	0.00463568
cg27073218	1	231974368	DISC1	DISC1 scaffold protein	Body	opensea	0.0642994	1.9373e-05	0.111716	0.0622412	5.44164e-05	0.157132	0.0673783	2.37225e-05	0.101929	8.38673e-06	0.0432463
cg17416644	11	1474841	BRSK2	BR serine/threonine kinase 2	Body	shelf	-0.0641903	5.73671e-05	0.164165	-0.0609092	8.16871e-06	0.0695388	-0.0785257	6.06771e-06	0.0533552	3.78046e-06	0.0319095
cg18516050	12	95800364			IGR	opensea	0.0641046	3.63626e-06	0.0482426	0.049225	6.67683e-05	0.165315	0.0716607	3.49694e-06	0.0399854	2.46877e-06	0.024246
cg01566593	7	44574134	NPC1L1	NPC1 like intracellular cholesterol transporter 1	Body	opensea	0.0636291	1.28205e-06	0.0310671	0.0701981	1.83364e-06	0.0355457	0.0763511	2.43803e-07	0.0115231	1.72343e-07	0.00543042
cg07918844	18	12428086	SLMO1	PRELID3A Gene, PRELI Domain Containing 3A	Body	shelf	0.0634938	1.84716e-05	0.110447	0.0479592	9.2995e-05	0.189774	0.0617335	1.47248e-05	0.0840786	8.4637e-06	0.0432463
cg18058957	13	91068842			IGR	opensea	0.0634883	6.57865e-05	0.170996	0.0720871	5.00176e-05	0.156144	0.0974805	1.31563e-05	0.0783392	1.02466e-05	0.0499006
cg15737168	11	120974095	TECTA	tectorin alpha	Body	opensea	0.0623938	1.30496e-08	0.00493422	0.0336433	1.74387e-06	0.034704	0.0488727	2.53696e-08	0.00959255	1.44719e-08	0.002736
cg12631586	4	6941677	TBC1D14	TBC1 domain family member 14	Body	opensea	-0.0598702	5.05089e-05	0.159816	-0.0765798	1.57232e-05	0.0957192	-0.0859489	2.26014e-05	0.10054	7.39452e-06	0.0420086
cg19779236	22	43540370	MCAT	malonyl-CoA-acyl carrier protein transacylase	TSS1500	shore	-0.0586487	7.65657e-05	0.182992	-0.0730461	1.09221e-05	0.0794191	-0.0707454	1.12354e-05	0.0720043	5.8495e-06	0.0393111
cg06615123	12	6198388	VWF	von Willebrand factor	Body	opensea	0.0586268	1.17368e-05	0.086171	0.0261432	0.000144165	0.215189	0.0682662	4.55119e-06	0.0441245	5.54102e-06	0.038619
cg01283420	9	136532261	SARDH	sarcosine dehydrogenase	Body	opensea	-0.0578677	3.29912e-05	0.129002	-0.0603415	9.86696e-06	0.07537	-0.0513045	1.73705e-05	0.0913195	4.84542e-06	0.035656
cg01187798	14	92955118	SLC24A4	solute carrier family 24 member 4	Body	opensea	-0.0576131	3.95414e-07	0.0172942	-0.0608823	3.04364e-07	0.0164405	-0.0523404	9.70855e-07	0.0225176	9.70554e-08	0.00366978
cg02309636	17	5087359	ZNF594	zinc finger protein 594	Body	opensea	0.057397	5.91969e-06	0.0599602	0.0590282	6.69137e-06	0.0640529	0.0504619	4.79378e-05	0.139189	3.27532e-06	0.0297782
cg07935657	8	10622805			IGR	opensea	0.0573854	5.61991e-06	0.0599602	0.0675448	3.25749e-06	0.042404	0.076056	9.82621e-07	0.0225176	5.98504e-07	0.0102864
cg24534767	11	122275841			IGR	opensea	0.0573745	7.97129e-06	0.0677312	0.0636832	2.8667e-06	0.0420249	0.0564276	4.1409e-06	0.0425439	1.0915e-06	0.0152855
cg26070725	4	77434163	SHROOM3	shroom family member 3	Body	opensea	0.0567513	1.51376e-07	0.0097643	0.0607527	1.0358e-07	0.013055	0.0601627	1.76983e-07	0.0114322	2.53312e-08	0.00292887
cg20608306	11	116969690	SIK3	SIK family kinase 3	TSS1500	shore	0.0562036	1.63761e-05	0.104803	0.095902	1.79477e-05	0.101287	0.106869	8.61494e-06	0.065561	3.61998e-06	0.0318316
cg03912785	8	103932743	AZIN1-AS1	AZIN1 antisense RNA 1	Body	opensea	0.0537093	2.35878e-05	0.11763	0.0875358	2.87428e-06	0.0420249	0.0951454	3.45482e-06	0.0399854	1.51863e-06	0.0174004
cg18155913	2	41950815			IGR	opensea	0.0531635	8.3413e-06	0.068564	0.0244855	9.63719e-05	0.189774	0.0693216	1.03931e-05	0.0695919	5.67233e-06	0.038996
cg10071929	9	130955135	CIZ1	CDKN1A interacting zinc finger protein 1	TSS1500	shore	-0.0530346	1.49214e-05	0.0989819	-0.0655021	4.6136e-06	0.0518284	-0.0810162	2.68418e-06	0.0379325	1.39333e-06	0.0172733
cg00720065	2	84219016			IGR	opensea	0.0528845	7.14976e-06	0.0636096	0.0390837	3.35271e-05	0.134148	0.0322308	5.91721e-05	0.155373	6.84752e-06	0.0420086
cg03332014	14	91262219	TTC7B	tetratricopeptide repeat domain 7B	Body	opensea	0.0528256	6.47465e-06	0.0620244	0.0189529	0.000105031	0.192783	0.0697685	2.10483e-05	0.0964679	6.91616e-06	0.0420086
cg12049471	4	152592743	GATB	glutamyl-tRNA amidotransferase subunit B	Body	opensea	0.0519918	4.74239e-06	0.0560361	0.0545084	4.47353e-06	0.0517316	0.0525587	5.35055e-06	0.0487496	1.16785e-06	0.015494
cg14768164	2	145025049	GTDC1	glycosyltransferase like domain containing 1	5'UTR	opensea	0.050977	2.37648e-05	0.11763	0.0643873	1.51069e-05	0.093641	0.0819102	3.64695e-06	0.0405575	2.84924e-06	0.0272743
cg04687190	10	12508841	CAMK1D	calcium/calmodulin dependent protein kinase ID	Body	opensea	-0.0503013	3.69763e-05	0.137046	-0.0876543	2.59867e-05	0.124378	-0.0680551	4.68363e-05	0.137816	1.03599e-05	0.0499006
cg20055664	8	134216562	WISP1	CCN4 Gene, Cellular Communication Network Factor 4	Body	opensea	-0.049507	7.01547e-06	0.0635004	-0.0732754	9.24093e-05	0.189774	-0.0632831	3.00566e-05	0.115289	7.72827e-06	0.0420086
cg03762823	7	4019183	SDK1	sidekick cell adhesion molecule 1	Body	opensea	0.0488464	2.3547e-05	0.11763	0.0546825	1.22151e-05	0.0814898	0.0570044	2.01619e-05	0.0958927	4.89121e-06	0.035656
cg20416280	17	11103904			IGR	opensea	0.0486034	2.73004e-05	0.118651	0.0602395	9.62286e-06	0.0742555	0.0437062	2.66913e-05	0.107314	5.24345e-06	0.0374077
cg13681781	9	139102396	QSOX2	quiescin sulfhydryl oxidase 2	Body	opensea	0.0481891	1.14604e-05	0.084967	0.0589553	3.13112e-06	0.042404	0.0624821	1.17718e-06	0.0246114	8.15402e-07	0.0131197
cg22123595	7	133987259	SLC35B4	solute carrier family 35 member B4	Body	opensea	0.0481844	2.6224e-05	0.11763	0.0471414	2.87081e-05	0.12549	0.0460608	2.68571e-05	0.107314	7.73171e-06	0.0420086
cg17142898	19	53928496			IGR	opensea	0.047406	0.000107341	0.202934	0.0576292	1.39526e-06	0.0319735	0.0639585	1.4617e-06	0.0276271	1.49863e-06	0.0174003
cg24426391	11	20384886	HTATIP2	HIV-1 Tat interactive protein 2	TSS1500	shore	0.0454091	2.04143e-06	0.0324545	0.0411476	6.93617e-07	0.0228057	0.0438302	8.13847e-07	0.0214784	2.2112e-07	0.00576608
cg11851804	1	848379			IGR	shelf	-0.045055	9.87602e-05	0.19916	-0.084991	1.98255e-05	0.10786	-0.0712229	2.28647e-05	0.101116	1.0352e-05	0.0499006
cg03016722	9	92517538			IGR	opensea	0.0432603	0.000287792	0.280796	-0.0207158	3.03899e-06	0.042404	-0.0318717	6.62867e-07	0.0192798	2.17279e-06	0.0222042
cg11235602	3	39543776	MOBP	myelin-associated oligodendrocyte basic protein	Body	island	0.0431741	2.48629e-05	0.11763	0.0827732	6.89541e-06	0.0649778	0.0636739	1.79762e-05	0.0919259	3.88202e-06	0.0319095
cg27297025	19	47259588	FKRP	fukutin related protein	Body	island	-0.0427803	8.39711e-05	0.186194	-0.079356	5.56939e-06	0.0583031	-0.068849	7.91911e-06	0.0624896	4.17035e-06	0.0331971
cg23986375	8	144155292			IGR	island	-0.0426471	1.76555e-05	0.107028	-0.0577918	1.1893e-06	0.0290121	-0.0442231	9.76576e-06	0.0695919	1.44607e-06	0.0174004
cg07570113	16	59790180	LOC644649		TSS1500	shore	0.0417722	3.89319e-06	0.0490687	0.0332856	1.00121e-05	0.0757137	0.0445776	1.51521e-06	0.0276271	9.24611e-07	0.0144482
cg08553726	12	53270365			IGR	shelf	-0.04073	0.000123381	0.213138	-0.106371	1.37112e-05	0.0893858	-0.105881	6.76313e-06	0.0555918	6.31583e-06	0.0414821
cg05184446	7	6463058	DAGLB	diacylglycerol lipase beta	Body	opensea	-0.0405197	0.000193617	0.25288	-0.0833215	6.1291e-06	0.0602215	-0.0594649	3.11176e-05	0.117074	9.71801e-06	0.0480326
cg08495017	6	112667708	RFPL4B	ret finger protein like 4B	TSS1500	opensea	0.039941	9.26009e-06	0.0737127	0.0220399	0.000110708	0.196066	0.0289721	2.12655e-05	0.0968764	8.05296e-06	0.0425863
cg03764088	15	23115232			IGR	island	0.0396036	8.2764e-06	0.068564	0.0542818	4.66043e-06	0.0518284	0.0487547	4.39929e-06	0.0432058	1.35042e-06	0.0170204
cg18208602	18	10488229	APCDD1	APC down-regulated 1	3'UTR	opensea	0.0383512	7.41776e-05	0.180369	0.0730165	1.12641e-05	0.0808318	0.0602525	1.80362e-05	0.0919259	6.94584e-06	0.0420086
cg01090821	2	239066990			IGR	shore	-0.0379779	7.9186e-06	0.0677312	-0.0620708	2.82948e-06	0.0420249	-0.0396064	2.06061e-05	0.0961902	1.94665e-06	0.0212261
cg23785275	6	32725270	HLA-DQB2	major histocompatibility complex, class II, DQ beta 2	Body	opensea	0.0372598	1.54395e-06	0.0310671	-0.00585056	1.02668e-05	0.0768714	0.0390625	4.17934e-06	0.0425439	9.66029e-07	0.0144482
cg19621317	12	50467278	ASIC1	acid sensing ion channel subunit 1	TSS200	opensea	0.0370754	4.99733e-05	0.159247	0.0483272	3.30283e-05	0.134083	0.0657597	4.14943e-06	0.0425439	5.23225e-06	0.0374077
cg24211406	13	46919477	C13orf18	RUBCNL Gene, RUN And Cysteine Rich Domain Containing Beclin 1 Interacting Protein Like	Body	opensea	0.0335216	0.000303439	0.283094	-0.0582201	1.12561e-06	0.0283737	-0.0153958	5.44188e-06	0.0489914	3.30771e-06	0.0297782
cg13642260	9	130955380	CIZ1	CDKN1A interacting zinc finger protein 1	5'UTR	island	-0.0310789	2.57314e-05	0.11763	-0.0562399	3.42047e-06	0.042404	-0.0666759	2.49801e-06	0.0363281	1.48526e-06	0.0174003
cg12208891	17	1696815	SMYD4	SET and MYND domain containing 4	Body	opensea	0.0305503	3.31365e-06	0.0455611	0.0546536	2.79184e-06	0.0420249	0.0619313	1.20417e-06	0.0246114	5.03194e-07	0.00893339
cg10235116	1	218479229	RRP15	ribosomal RNA processing 15 homolog	Body	opensea	0.0304108	1.2714e-05	0.0898566	0.033136	2.62977e-05	0.125075	0.0356491	1.29792e-05	0.0778981	4.41346e-06	0.0341486
cg14614038	2	28858407	PLB1	phospholipase B1	Body	opensea	0.0294479	3.1508e-06	0.0449569	0.055428	9.48388e-07	0.0267123	0.0643583	2.27968e-07	0.011493	1.82889e-07	0.00553219
cg20357416	21	47294739	PCBP3	poly(rC) binding protein 3	Body	shore	0.0278583	8.78718e-06	0.0706923	0.0107641	3.92908e-05	0.142166	0.0178174	2.23514e-05	0.100015	5.46475e-06	0.038619
cg16098001	9	5425397	PLGRKT	plasminogen receptor with a C-terminal lysine	Body	opensea	0.0269195	4.5993e-05	0.15322	0.060886	4.51492e-06	0.0517316	0.068009	2.26731e-06	0.0349137	1.9648e-06	0.0212261
cg16789592	17	42083306	PYY	peptide YY	TSS1500	island	-0.026858	5.93675e-06	0.0599602	-0.0157061	5.32714e-05	0.156144	-0.00818487	5.56082e-05	0.151247	7.43176e-06	0.0420086
cg21529726	11	65323526	LTBP3	latent transforming growth factor beta binding protein 3	Body	shore	0.0264859	0.000110741	0.205207	0.0481522	6.75493e-05	0.165315	0.0936137	1.68052e-06	0.0276271	6.6205e-06	0.0414821
cg26079891	6	62422009	KHDRBS2	KH RNA binding domain containing, signal transduction associated 2	Body	opensea	-0.0257329	2.82302e-06	0.0410545	-0.0871095	9.35493e-08	0.013055	-0.0729063	1.72846e-07	0.0114322	6.86978e-08	0.00305594
cg18505670	6	168771259			IGR	island	-0.0246452	2.05999e-06	0.0324545	-0.033681	1.59401e-07	0.0152377	0.00514695	3.02202e-06	0.0399854	2.08909e-07	0.00576608
cg08214407	6	132530773			IGR	opensea	0.0242596	1.12689e-06	0.0293855	0.0160985	2.84445e-06	0.0420249	0.0137333	3.54263e-06	0.0399854	5.07965e-07	0.00893339
cg03278568	5	5166415	ADAMTS16	ADAM metallopeptidase with thrombospondin type 1 motif 16	Body	opensea	-0.0242358	4.00137e-06	0.0496054	-0.0366098	8.90359e-06	0.0701365	-0.0286172	6.21038e-06	0.0539821	1.49171e-06	0.0174003
cg24737292	3	119900832	GPR156	G protein-coupled receptor 156	Body	opensea	0.0235573	5.18699e-06	0.0585452	0.030929	5.20951e-06	0.0562794	0.0295633	1.91074e-05	0.0936571	2.02988e-06	0.02132
cg08834691	7	45808733	41518		TSS200	island	0.0223491	6.12383e-06	0.0609341	0.002315	0.00014323	0.21517	0.0237626	1.02892e-05	0.0695919	5.87412e-06	0.0393111
cg26766880	1	162311718	MIR556	microRNA 556	TSS1500	opensea	0.0210187	3.13787e-05	0.127543	0.0216609	2.86285e-05	0.12549	0.0245877	1.42491e-05	0.0840786	6.543e-06	0.0414821
cg17050807	22	42548356			IGR	island	-0.0208883	3.15389e-05	0.127543	-0.0300615	1.69437e-05	0.100103	-0.0160281	3.46068e-05	0.123446	7.47719e-06	0.0420086
cg07033475	11	13508769			IGR	opensea	0.0208837	2.10661e-06	0.0325117	-0.0468349	0.000106121	0.193376	0.00320878	3.34511e-06	0.0399854	2.37786e-06	0.0239759
cg06088084	10	48952423	BMS1P1	BMS1 pseudogene 1	Body	island	-0.020762	9.93013e-07	0.0278126	-0.0305108	2.32565e-07	0.0152377	-0.024952	1.40636e-07	0.0114322	6.10567e-08	0.00298214
cg14255617	6	32729118	HLA-DQB2	major histocompatibility complex, class II, DQ beta 2	Body	shore	-0.0206952	4.52719e-07	0.0172942	-0.0421497	2.09298e-07	0.0152377	-0.0333093	8.23663e-07	0.0214784	8.38379e-08	0.00333686
cg25116699	3	101441608			IGR	shore	-0.0204454	0.000141565	0.226971	-0.0383972	3.20992e-05	0.132991	-0.0615354	6.00883e-06	0.0533552	8.70653e-06	0.0438939
cg01000188	9	133769184	QRFP	pyroglutamylated RFamide peptide	1stExon	opensea	-0.0189815	2.47151e-05	0.11763	-0.0588122	3.3221e-06	0.042404	-0.0240446	2.36603e-05	0.101929	3.28388e-06	0.0297782
cg14515364	2	636606			IGR	island	-0.0189216	2.66129e-05	0.11763	-0.0289514	9.97199e-07	0.0269324	-0.0309507	4.05238e-06	0.0425439	1.14435e-06	0.0154533
cg16313758	7	2647039	IQCE	IQ motif containing E	Body	shore	0.0182871	7.89241e-06	0.0677312	0.00699866	5.87252e-05	0.159407	0.0059416	1.91965e-05	0.0936571	5.77466e-06	0.0393111
cg24555670	8	18244502			IGR	island	-0.0171669	2.91153e-05	0.121645	-0.0196123	1.42552e-05	0.0899907	-0.00662151	4.47096e-05	0.137816	7.49159e-06	0.0420086
cg14343457	6	149716235	MAP3K7IP2	Mitogen-activated protein kinase kinase kinase 7-interacting protein 2	Body	opensea	0.0148643	2.07215e-05	0.11438	0.0615462	8.61477e-07	0.0267123	0.0369884	4.85435e-06	0.0458872	1.05717e-06	0.0150841
cg09976142	9	130955436	CIZ1	CDKN1A interacting zinc finger protein 1	5'UTR	island	-0.0142999	0.000125679	0.214541	-0.0539494	1.22845e-05	0.0814898	-0.0641444	1.12173e-05	0.0720043	7.33788e-06	0.0420086
cg10218546	6	32729823	HLA-DQB2	major histocompatibility complex, class II, DQ beta 2	Body	island	-0.0134685	1.60195e-05	0.103541	0.00307737	2.24195e-05	0.113028	0.00318481	5.45218e-05	0.150976	7.66086e-06	0.0420086
cg07660811	9	2933723			IGR	island	-0.0132572	3.83969e-06	0.0490687	0.00339442	6.03448e-06	0.0602215	0.0117936	1.45461e-05	0.0840786	1.73883e-06	0.019626
cg15308737	17	66303328	ARSG	arylsulfatase G	5'UTR	opensea	0.0130841	0.000133695	0.219313	-0.0417714	7.08695e-06	0.0653576	-0.00772778	2.0135e-05	0.0958927	7.60372e-06	0.0420086
cg19903061	7	111403879	DOCK4	dedicator of cytokinesis 4	Body	opensea	0.0119125	5.30206e-06	0.0589639	0.0138575	1.40585e-05	0.0899907	0.0491307	9.10954e-07	0.0225176	9.74395e-07	0.0144483
cg20892606	16	10789692	TEKT5	tektin 5	TSS1500	opensea	0.0105453	2.29674e-06	0.034737	0.0171408	6.20228e-07	0.0223348	0.0167302	1.06456e-06	0.0236777	2.44064e-07	0.00576772
cg08939521	10	43394116			IGR	island	-0.00953568	5.90228e-05	0.164972	-0.00979715	1.58219e-05	0.0957192	-0.0101221	2.76069e-05	0.108734	8.44385e-06	0.0432463
cg15332782	1	152680738	LCE4A	late cornified envelope 4A	TSS1500	opensea	-0.00939018	0.000546278	0.319888	0.0113849	2.09371e-05	0.109952	0.0505223	3.50223e-06	0.0399854	1.02412e-05	0.0499006
cg20011983	2	74347215			IGR	shore	-0.00929136	5.38027e-05	0.162748	-0.0128021	1.47818e-05	0.0923833	-0.0114482	1.27949e-05	0.0775496	6.01328e-06	0.0398893
cg11474820	11	129742908	NFRKB	nuclear factor related to kappaB binding protein	Body	opensea	0.0085125	1.60219e-06	0.0310671	-0.0274967	2.27694e-06	0.0382639	-0.000286098	4.90981e-07	0.0154705	2.6009e-07	0.00596018
cg11853817	11	33397387			IGR	shore	-0.00794635	1.95275e-06	0.0324545	-0.0193707	6.6069e-07	0.0227104	-0.0118978	1.59731e-06	0.0276271	2.72775e-07	0.00605359
cg02522955	15	101098882	PRKXP1	PRKX pseudogene 1	Body	island	-0.00791957	4.65951e-06	0.0559307	-0.0379174	7.93534e-05	0.177834	-0.0151698	1.5139e-05	0.0840786	4.90361e-06	0.035656
cg20429954	7	126446875	GRM8	glutamate metabotropic receptor 8	Body	opensea	0.0076933	1.05338e-05	0.079659	-0.00215044	2.22329e-05	0.113028	0.0180977	2.15862e-06	0.0340084	2.02127e-06	0.02132
cg18862597	1	17265457	CROCC	ciliary rootlet coiled-coil, rootletin	Body	opensea	0.00746912	3.27869e-05	0.129002	-0.0131757	1.88017e-06	0.0355457	-0.0127719	1.60226e-06	0.0276271	1.11174e-06	0.0152859
cg19867917	2	3642629	COLEC11	collectin subfamily member 11	TSS200	island	0.00682663	5.66848e-05	0.164165	0.0351049	7.11642e-05	0.166099	-0.0104812	6.65351e-06	0.0554948	8.6441e-06	0.0438717
cg06208288	1	58858074			IGR	opensea	0.00650945	1.13853e-05	0.084967	0.0134434	3.33446e-05	0.134128	0.0194781	3.10769e-05	0.117074	6.37157e-06	0.0414821
cg01324343	3	183735012	ABCC5	ATP binding cassette subfamily C member 5	5'UTR	shore	-0.00593883	3.20952e-05	0.129002	0.0108719	1.968e-05	0.107844	0.0154646	4.82854e-06	0.0458872	3.88026e-06	0.0319095
cg07404485	7	94953653	PON1	paraoxonase 1	Body	shore	-0.0058277	9.12156e-05	0.19322	-0.0290595	2.12582e-05	0.11011	-0.0340013	9.95321e-06	0.0695919	7.62269e-06	0.0420086
cg08632081	5	177892911	COL23A1	collagen type XXIII alpha 1 chain	Body	opensea	0.00569266	4.21183e-06	0.0513724	0.00657698	4.46946e-05	0.147895	0.00270254	0.000114208	0.197505	8.04953e-06	0.0425863
cg14023780	17	43212803	ACBD4	acyl-CoA binding domain containing 4	5'UTR	shelf	-0.00559731	1.01669e-05	0.0784533	-0.00620384	4.38751e-06	0.0517316	0.00041263	0.00048748	0.316135	8.22103e-06	0.0431732
cg03339077	11	47165057	C11orf49	chromosome 11 open reading frame 49	Body	opensea	0.00544516	8.2157e-06	0.068564	0.00592821	5.94872e-06	0.0602215	-0.0152174	3.8775e-05	0.130323	3.26481e-06	0.0297782
cg12193327	2	31454631			IGR	shelf	0.00473369	1.26068e-05	0.0898566	-0.00824643	6.13185e-06	0.0602215	-0.00672359	1.48766e-05	0.0840786	2.71039e-06	0.0262777
cg07632412	12	4969190			IGR	opensea	-0.00445368	1.89409e-05	0.111035	-0.00255287	3.49531e-05	0.136249	-0.00831441	4.72967e-05	0.138528	9.0948e-06	0.0455477
cg19045731	2	239037533	ESPNL	espin like	Body	island	-0.00384437	5.1263e-06	0.0585452	-0.0460774	3.83132e-08	0.013055	-0.028242	7.84581e-08	0.0114322	4.62708e-08	0.00293886
cg27529037	20	44575021	PCIF1	PDX1 C-terminal inhibiting factor 1	Body	island	0.00381099	0.000109352	0.203682	-0.0370952	2.88974e-06	0.0420249	-0.0318268	9.06737e-06	0.0669547	3.80823e-06	0.0319095
cg04204831	5	6583394	LOC255167		Body	island	-0.00212228	2.53701e-05	0.11763	-0.00615503	1.14087e-05	0.0808318	-0.00111452	1.9648e-05	0.0946388	4.85586e-06	0.035656
cg05413694	3	11952913			IGR	opensea	-0.00166897	1.91685e-06	0.0324545	-0.0108501	1.08474e-06	0.0282863	0.00172245	2.33267e-06	0.0349137	3.72079e-07	0.00706446
cg16593468	3	122844002	PDIA5	protein disulfide isomerase family A member 5	Body	opensea	-0.0013101	1.79662e-06	0.0324545	-0.0119018	1.33544e-06	0.031559	0.0107317	3.31829e-07	0.0133337	1.9379e-07	0.00563648
cg06489241	2	33824250	FAM98A	family with sequence similarity 98 member A	1stExon	shore	-0.000811765	9.1135e-05	0.19322	-0.00069783	0.00010008	0.191035	-0.00226112	3.49464e-06	0.0399854	9.28081e-06	0.0461735
cg20091128	12	104234963	NT5DC3	5'-nucleotidase domain containing 3	5'UTR	island	5.51719e-05	4.51153e-05	0.152309	0.000256877	2.9256e-05	0.126643	-0.00298487	1.52871e-05	0.0840786	7.7274e-06	0.0420086
Bold highlights p-values below genome-wide Bonferroni thresholds (p<6.7E-08) and FDR <0.05
Blue highlights CpGs with absolute delta betas ≥5%

## Sheet: T.S2.2.DMPs_CRBL
Bettencourt et al. "White matter DNA methylation profiling reveals deregulation of HIP1, LMAN2, MOBP, and other loci in multiple system atrophy"
Table S2.2. Differentially methylated positions (DMPs) identified in the cerebellum-specific analysis of the discovery cohort of MSA mixed vs controls
CpGs	CHR	MAPINFO	Gene	Gene name	Feature	CGI	DB_CRBL	P.Val_CRBL	FDR_CRBL	DB_FL	P.Val_FL	FDR_FL	DB_OL	P.Val_OL	FDR_OL	P.Val_cross-region	FDR_cross-region
cg27286337	10	134555280	INPP5A	inositol polyphosphate-5-phosphatase A	Body	island	0.211324	7.87396e-08	0.00781235	0.21615	6.08532e-08	0.013055	0.207031	4.43751e-08	0.0111859	1.01086e-08	0.002736
cg02405213	9	5042618	JAK2	Janus kinase 2	Body	shore	0.129024	7.86075e-07	0.0238835	0.0944429	1.59647e-06	0.0335358	0.0982097	1.13599e-06	0.0245446	2.39652e-07	0.00576772
cg23483530	5	176759977	LMAN2	lectin, mannose binding 2	Body	shore	-0.125596	1.66986e-07	0.0097643	-0.102277	3.59307e-07	0.0169823	-0.117882	1.22129e-07	0.0114322	3.59526e-08	0.00293886
cg27619831	3	87417160			IGR	opensea	0.1206	4.57383e-07	0.0172942	0.0865765	2.22664e-06	0.0382639	0.0847745	3.28735e-06	0.0399854	3.27075e-07	0.00650901
cg08307867	4	49303202			IGR	opensea	-0.109735	1.56014e-06	0.0310671	-0.10786	3.10754e-06	0.042404	-0.0997289	4.12888e-06	0.0425439	6.23413e-07	0.0104764
cg05199761	10	6105145	IL2RA	interleukin 2 receptor subunit alpha	TSS1500	opensea	-0.0999637	6.51933e-07	0.0217038	-0.135803	2.11226e-07	0.0152377	-0.130333	4.201e-07	0.0138126	7.52209e-08	0.00316021
cg15480237**	6	76329151	SENP6	SUMO specific peptidase 6	Body	opensea	0.0997733	1.73727e-06	0.0324545	-0.0158341	0.00475477	0.473084	0.0273002	0.00102318	0.383368	8.34766e-05	0.139787
cg15463989*	7	137519766	DGKI	diacylglycerol kinase iota	Body	opensea	0.0951317	2.00774e-06	0.0324545	0.0485957	9.41593e-05	0.189774	0.0518622	8.42279e-05	0.173556	7.27956e-06	0.0420086
cg02292205**	8	10847429	XKR6	XK related 6	Body	opensea	0.0913522	3.53017e-06	0.0476715	0.0392386	0.000176417	0.224976	0.035785	0.000119409	0.199776	1.28514e-05	0.0538001
cg16906346	6	24646782	KIAA0319	KIAA0319	TSS1500	shore	-0.0889265	1.5335e-06	0.0310671	-0.101718	3.41342e-06	0.042404	-0.120222	1.33209e-06	0.0265094	4.25564e-07	0.00784931
cg14321861	17	27287531	SEZ6	seizure related 6 homolog	ExonBnd	opensea	0.0873443	1.10002e-06	0.0293855	0.0604548	2.74274e-05	0.12549	0.0813556	2.35459e-06	0.0349137	9.98367e-07	0.014519
cg27069718	2	44844180	CAMKMT	calmodulin-lysine N-methyltransferase	Body	opensea	0.0872425	3.35166e-08	0.00594857	0.0608495	1.55666e-06	0.0335358	0.0812564	2.11645e-07	0.0114322	4.17984e-08	0.00293886
cg11254602	12	75703120	CAPS2	calcyphosine 2	Body	shelf	0.0820133	2.04874e-09	0.0015493	0.0489368	1.03296e-07	0.013055	0.0759461	2.69114e-09	0.0020351	1.22251e-09	0.000924494
cg20777186	2	112165595	MIR4435-2HG	MIR4435-2 host gene	Body	opensea	0.0814949	3.93307e-08	0.00594857	0.0644351	2.41796e-07	0.0152377	0.0596404	2.02107e-07	0.0114322	2.22806e-08	0.00292887
cg10842801	6	143175102	HIVEP2	human immunodeficiency virus type I enhancer binding protein 2	5'UTR	opensea	0.0791404	8.26459e-08	0.00781235	0.0867188	2.31482e-07	0.0152377	0.0692724	7.38299e-07	0.0206785	4.54978e-08	0.00293886
cg06209906	14	91252201	TTC7B	tetratricopeptide repeat domain 7B	Body	opensea	0.078061	1.57493e-06	0.0310671	0.0868855	3.45246e-07	0.0169823	0.0521275	2.70866e-06	0.0379325	2.41464e-07	0.00576772
cg17808242	21	44772531			IGR	opensea	0.0754207	4.49226e-07	0.0172942	0.0659637	1.67965e-06	0.0343295	0.0644151	2.8974e-06	0.0398379	2.80176e-07	0.00605359
cg05597908	16	3193279			IGR	shore	0.0753372	5.45182e-08	0.00687132	0.052769	5.46085e-07	0.0217349	0.06791	1.11383e-07	0.0114322	2.71111e-08	0.00292887
cg10409981	8	99984763			IGR	island	-0.0748988	1.35731e-06	0.0310671	-0.0616287	2.81752e-07	0.0163898	-0.073054	4.10719e-07	0.0138126	1.07659e-07	0.00370065
cg25831520	6	99529125			IGR	opensea	0.0746338	1.47821e-07	0.0097643	0.0562634	9.53728e-07	0.0267123	0.0685937	1.06832e-07	0.0114322	4.66347e-08	0.00293886
cg22523351*	8	59554016	NSMAF	neutral sphingomyelinase activation associated factor	Body	opensea	0.0744495	1.1805e-06	0.0297574	0.0361293	0.000107465	0.194001	0.0664748	1.1637e-05	0.0733347	3.0527e-06	0.0288566
cg05141289	15	57404080	TCF12	transcription factor 12	Body	opensea	0.0723556	2.26137e-07	0.012215	0.0465732	3.25846e-06	0.042404	0.050722	1.44939e-06	0.0276271	2.16918e-07	0.00576608
cg08760753	22	49069623	FAM19A5		Body	opensea	0.0709939	3.56396e-07	0.0168447	0.0428995	7.39209e-06	0.0658554	0.0549575	1.81443e-06	0.0291939	3.7367e-07	0.00706446
cg19401202	9	78978023			IGR	opensea	0.0708148	3.43858e-07	0.0168447	0.0648721	3.91943e-07	0.0174351	0.0641099	2.61225e-07	0.0116203	6.30954e-08	0.00298214
cg18498684	8	140885454	TRAPPC9	trafficking protein particle complex 9	Body	opensea	0.0707663	6.60104e-07	0.0217038	0.0664805	5.95158e-07	0.0223348	0.0705578	3.58065e-07	0.0135389	1.0379e-07	0.00370065
cg24348479	1	155007323	DCST1	DC-STAMP domain containing 1	Body	opensea	0.0694749	8.49948e-07	0.0247212	0.0602922	9.39484e-07	0.0267123	0.0394794	3.72577e-06	0.0408336	3.12419e-07	0.00638538
cg04445427	8	133699791			IGR	opensea	0.068854	1.83974e-06	0.0324545	0.0638472	3.23556e-06	0.042404	0.0597974	6.33346e-06	0.0544263	7.84312e-07	0.0128938
cg22166835	2	238505167			IGR	opensea	0.0688537	1.01315e-07	0.00851296	0.0621214	5.43406e-07	0.0217349	0.0622079	3.91471e-07	0.0138126	5.30373e-08	0.00298214
cg04222842*	1	225965391	SRP9	signal recognition particle 9	TSS200	island	-0.0679244	2.04721e-06	0.0324545	-0.0447348	1.18738e-05	0.0814898	-0.025487	8.52745e-05	0.174303	3.41879e-06	0.0304161
cg10239574	9	37364777			IGR	opensea	0.0667256	1.40264e-06	0.0310671	0.0623263	2.04799e-06	0.0368747	0.0710262	9.5164e-07	0.0225176	3.02989e-07	0.00636465
cg09190141*	3	183750433	HTR3D	5-hydroxytryptamine receptor 3D	5'UTR	opensea	0.0660353	1.34253e-06	0.0310671	0.0427398	1.72807e-05	0.100524	0.0502597	1.53431e-05	0.0840786	1.78799e-06	0.0198841
cg17598937	1	37047802			IGR	opensea	0.0658008	3.47627e-08	0.00594857	0.0612933	6.32274e-08	0.013055	0.0547152	2.09639e-07	0.0114322	1.33351e-08	0.002736
cg26096646	12	7448133			IGR	opensea	0.0656937	7.89566e-07	0.0238835	0.0689638	1.45322e-06	0.0323223	0.0218951	0.000122665	0.202306	1.29459e-06	0.0167316
cg12116101	2	63001713	EHBP1	EH domain binding protein 1	Body	opensea	0.0644171	1.67855e-07	0.0097643	0.0410144	2.20825e-06	0.0382639	0.076146	7.75443e-08	0.0114322	5.888e-08	0.00298214
cg23163081	15	99029369	FAM169B	family with sequence similarity 169 member B	5'UTR	opensea	0.064305	4.84612e-07	0.0174512	0.0529849	2.00934e-06	0.0368747	0.0750271	3.35007e-07	0.0133337	1.40991e-07	0.00463568
cg18516050	12	95800364			IGR	opensea	0.0641046	3.63626e-06	0.0482426	0.049225	6.67683e-05	0.165315	0.0716607	3.49694e-06	0.0399854	2.46877e-06	0.024246
cg01566593	7	44574134	NPC1L1	NPC1 like intracellular cholesterol transporter 1	Body	opensea	0.0636291	1.28205e-06	0.0310671	0.0701981	1.83364e-06	0.0355457	0.0763511	2.43803e-07	0.0115231	1.72343e-07	0.00543042
cg15737168	11	120974095	TECTA	tectorin alpha	Body	opensea	0.0623938	1.30496e-08	0.00493422	0.0336433	1.74387e-06	0.034704	0.0488727	2.53696e-08	0.00959255	1.44719e-08	0.002736
cg01187798	14	92955118	SLC24A4	solute carrier family 24 member 4	Body	opensea	-0.0576131	3.95414e-07	0.0172942	-0.0608823	3.04364e-07	0.0164405	-0.0523404	9.70855e-07	0.0225176	9.70554e-08	0.00366978
cg26070725	4	77434163	SHROOM3	shroom family member 3	Body	opensea	0.0567513	1.51376e-07	0.0097643	0.0607527	1.0358e-07	0.013055	0.0601627	1.76983e-07	0.0114322	2.53312e-08	0.00292887
cg24426391	11	20384886	HTATIP2	HIV-1 Tat interactive protein 2	TSS1500	shore	0.0454091	2.04143e-06	0.0324545	0.0411476	6.93617e-07	0.0228057	0.0438302	8.13847e-07	0.0214784	2.2112e-07	0.00576608
cg07570113	16	59790180	LOC644649		TSS1500	shore	0.0417722	3.89319e-06	0.0490687	0.0332856	1.00121e-05	0.0757137	0.0445776	1.51521e-06	0.0276271	9.24611e-07	0.0144482
cg23785275	6	32725270	HLA-DQB2	major histocompatibility complex, class II, DQ beta 2	Body	opensea	0.0372598	1.54395e-06	0.0310671	-0.00585056	1.02668e-05	0.0768714	0.0390625	4.17934e-06	0.0425439	9.66029e-07	0.0144482
cg12208891	17	1696815	SMYD4	SET and MYND domain containing 4	Body	opensea	0.0305503	3.31365e-06	0.0455611	0.0546536	2.79184e-06	0.0420249	0.0619313	1.20417e-06	0.0246114	5.03194e-07	0.00893339
cg14614038	2	28858407	PLB1	phospholipase B1	Body	opensea	0.0294479	3.1508e-06	0.0449569	0.055428	9.48388e-07	0.0267123	0.0643583	2.27968e-07	0.011493	1.82889e-07	0.00553219
cg26079891	6	62422009	KHDRBS2	KH RNA binding domain containing, signal transduction associated 2	Body	opensea	-0.0257329	2.82302e-06	0.0410545	-0.0871095	9.35493e-08	0.013055	-0.0729063	1.72846e-07	0.0114322	6.86978e-08	0.00305594
cg18505670	6	168771259			IGR	island	-0.0246452	2.05999e-06	0.0324545	-0.033681	1.59401e-07	0.0152377	0.00514695	3.02202e-06	0.0399854	2.08909e-07	0.00576608
cg08214407	6	132530773			IGR	opensea	0.0242596	1.12689e-06	0.0293855	0.0160985	2.84445e-06	0.0420249	0.0137333	3.54263e-06	0.0399854	5.07965e-07	0.00893339
cg03278568	5	5166415	ADAMTS16	ADAM metallopeptidase with thrombospondin type 1 motif 16	Body	opensea	-0.0242358	4.00137e-06	0.0496054	-0.0366098	8.90359e-06	0.0701365	-0.0286172	6.21038e-06	0.0539821	1.49171e-06	0.0174003
cg07033475	11	13508769			IGR	opensea	0.0208837	2.10661e-06	0.0325117	-0.0468349	0.000106121	0.193376	0.00320878	3.34511e-06	0.0399854	2.37786e-06	0.0239759
cg06088084	10	48952423	BMS1P1	BMS1 pseudogene 1	Body	island	-0.020762	9.93013e-07	0.0278126	-0.0305108	2.32565e-07	0.0152377	-0.024952	1.40636e-07	0.0114322	6.10567e-08	0.00298214
cg14255617	6	32729118	HLA-DQB2	major histocompatibility complex, class II, DQ beta 2	Body	shore	-0.0206952	4.52719e-07	0.0172942	-0.0421497	2.09298e-07	0.0152377	-0.0333093	8.23663e-07	0.0214784	8.38379e-08	0.00333686
cg07660811	9	2933723			IGR	island	-0.0132572	3.83969e-06	0.0490687	0.00339442	6.03448e-06	0.0602215	0.0117936	1.45461e-05	0.0840786	1.73883e-06	0.019626
cg19177732	9	91925994	MIR3153	microRNA 3153	TSS1500	island	-0.0131886	2.5061e-06	0.0371602	0.000366157	0.00270871	0.435217	0.00398968	0.0329741	0.670057	0.000325171	0.224363
cg20892606	16	10789692	TEKT5	tektin 5	TSS1500	opensea	0.0105453	2.29674e-06	0.034737	0.0171408	6.20228e-07	0.0223348	0.0167302	1.06456e-06	0.0236777	2.44064e-07	0.00576772
cg04917139	6	166676771			IGR	opensea	0.00998726	3.75183e-06	0.0489176	-0.0525751	0.00159399	0.395606	-0.0248725	0.000302491	0.272351	4.37981e-05	0.105147
cg11474820	11	129742908	NFRKB	nuclear factor related to kappaB binding protein	Body	opensea	0.0085125	1.60219e-06	0.0310671	-0.0274967	2.27694e-06	0.0382639	-0.000286098	4.90981e-07	0.0154705	2.6009e-07	0.00596018
cg11853817	11	33397387			IGR	shore	-0.00794635	1.95275e-06	0.0324545	-0.0193707	6.6069e-07	0.0227104	-0.0118978	1.59731e-06	0.0276271	2.72775e-07	0.00605359
cg15564240	11	20385176	HTATIP2	HIV-1 Tat interactive protein 2	TSS200	island	-0.00667629	3.22919e-06	0.045222	0.00121065	0.00015465	0.218345	-0.00186994	9.67984e-05	0.183923	1.09518e-05	0.051441
cg05413694	3	11952913			IGR	opensea	-0.00166897	1.91685e-06	0.0324545	-0.0108501	1.08474e-06	0.0282863	0.00172245	2.33267e-06	0.0349137	3.72079e-07	0.00706446
cg16593468	3	122844002	PDIA5	protein disulfide isomerase family A member 5	Body	opensea	-0.0013101	1.79662e-06	0.0324545	-0.0119018	1.33544e-06	0.031559	0.0107317	3.31829e-07	0.0133337	1.9379e-07	0.00563648
Bold highlights p-values below genome-wide Bonferroni thresholds (p<6.7E-08) and FDR <0.05
Blue highlights CpGs with absolute delta betas ≥5%
** Significant in the cerebellum only
* Significant in the cerebellum and cross-region analysis only

## Sheet: T.S2.3.DMPs_FL
Bettencourt et al. "White matter DNA methylation profiling reveals deregulation of HIP1, LMAN2, MOBP, and other loci in multiple system atrophy"
Table S2.3. Differentially methylated positions (DMPs) identified in the frontal lobe-specific analysis of the discovery cohort of MSA mixed vs controls
CpGs	CHR	MAPINFO	Gene	Gene name	Feature	CGI	DB_FL	P.Value_FL	FDR_FL
cg27286337	10	134555280	INPP5A	inositol polyphosphate-5-phosphatase A	Body	island	0.21615	6.08532e-08	0.013055
cg20123217*	15	62418105			IGR	opensea	0.137657	4.05196e-06	0.0486379
cg05199761	10	6105145	IL2RA	interleukin 2 receptor subunit alpha	TSS1500	opensea	-0.135803	2.11226e-07	0.0152377
cg08307867	4	49303202			IGR	opensea	-0.10786	3.10754e-06	0.042404
cg24923931*	19	40904691	PRX	periaxin	Body	island	-0.104809	3.70444e-06	0.0451836
cg23483530	5	176759977	LMAN2	lectin, mannose binding 2	Body	shore	-0.102277	3.59307e-07	0.0169823
cg16906346	6	24646782	KIAA0319	KIAA0319	TSS1500	shore	-0.101718	3.41342e-06	0.042404
cg02405213	9	5042618	JAK2	Janus kinase 2	Body	shore	0.0944429	1.59647e-06	0.0335358
cg03912785	8	103932743	AZIN1-AS1	AZIN1 antisense RNA 1	Body	opensea	0.0875358	2.87428e-06	0.0420249
cg26079891	6	62422009	KHDRBS2	KH RNA binding domain containing, signal transduction associated 2	Body	opensea	-0.0871095	9.35493e-08	0.013055
cg06209906	14	91252201	TTC7B	tetratricopeptide repeat domain 7B	Body	opensea	0.0868855	3.45246e-07	0.0169823
cg10842801	6	143175102	HIVEP2	human immunodeficiency virus type I enhancer binding protein 2	5'UTR	opensea	0.0867188	2.31482e-07	0.0152377
cg27619831	3	87417160			IGR	opensea	0.0865765	2.22664e-06	0.0382639
cg01566593	7	44574134	NPC1L1	NPC1 like intracellular cholesterol transporter 1	Body	opensea	0.0701981	1.83364e-06	0.0355457
cg26096646	12	7448133			IGR	opensea	0.0689638	1.45322e-06	0.0323223
cg07935657	8	10622805			IGR	opensea	0.0675448	3.25749e-06	0.042404
cg18498684	8	140885454	TRAPPC9	trafficking protein particle complex 9	Body	opensea	0.0664805	5.95158e-07	0.0223348
cg17808242	21	44772531			IGR	opensea	0.0659637	1.67965e-06	0.0343295
cg19401202	9	78978023			IGR	opensea	0.0648721	3.91943e-07	0.0174351
cg20777186	2	112165595	MIR4435-2HG	MIR4435-2 host gene	Body	opensea	0.0644351	2.41796e-07	0.0152377
cg04445427	8	133699791			IGR	opensea	0.0638472	3.23556e-06	0.042404
cg24534767	11	122275841			IGR	opensea	0.0636832	2.8667e-06	0.0420249
cg10239574	9	37364777			IGR	opensea	0.0623263	2.04799e-06	0.0368747
cg22166835	2	238505167			IGR	opensea	0.0621214	5.43406e-07	0.0217349
cg01090821*	2	239066990			IGR	shore	-0.0620708	2.82948e-06	0.0420249
cg22831658**	8	39801567	IDO2	indoleamine 2,3-dioxygenase 2	Body	opensea	-0.06203	2.50978e-06	0.0412599
cg10409981	8	99984763			IGR	island	-0.0616287	2.81752e-07	0.0163898
cg14343457	6	149716235	MAP3K7IP2		Body	opensea	0.0615462	8.61477e-07	0.0267123
cg17598937	1	37047802			IGR	opensea	0.0612933	6.32274e-08	0.013055
cg01187798	14	92955118	SLC24A4	solute carrier family 24 member 4	Body	opensea	-0.0608823	3.04364e-07	0.0164405
cg27069718	2	44844180	CAMKMT	calmodulin-lysine N-methyltransferase	Body	opensea	0.0608495	1.55666e-06	0.0335358
cg26070725	4	77434163	SHROOM3	shroom family member 3	Body	opensea	0.0607527	1.0358e-07	0.013055
cg24348479	1	155007323	DCST1	DC-STAMP domain containing 1	Body	opensea	0.0602922	9.39484e-07	0.0267123
cg13681781	9	139102396	QSOX2	quiescin sulfhydryl oxidase 2	Body	opensea	0.0589553	3.13112e-06	0.042404
cg01000188*	9	133769184	QRFP	pyroglutamylated RFamide peptide	1stExon	opensea	-0.0588122	3.3221e-06	0.042404
cg24211406	13	46919477	C13orf18		Body	opensea	-0.0582201	1.12561e-06	0.0283737
cg23986375*	8	144155292			IGR	island	-0.0577918	1.1893e-06	0.0290121
cg17142898	19	53928496			IGR	opensea	0.0576292	1.39526e-06	0.0319735
cg25831520	6	99529125			IGR	opensea	0.0562634	9.53728e-07	0.0267123
cg13642260	9	130955380	CIZ1	CDKN1A interacting zinc finger protein 1	5'UTR	island	-0.0562399	3.42047e-06	0.042404
cg14614038	2	28858407	PLB1	phospholipase B1	Body	opensea	0.055428	9.48388e-07	0.0267123
cg12208891	17	1696815	SMYD4	SET and MYND domain containing 4	Body	opensea	0.0546536	2.79184e-06	0.0420249
cg23163081	15	99029369	FAM169B	family with sequence similarity 169 member B	5'UTR	opensea	0.0529849	2.00934e-06	0.0368747
cg05597908	16	3193279			IGR	shore	0.052769	5.46085e-07	0.0217349
cg11254602	12	75703120	CAPS2	calcyphosine 2	Body	shelf	0.0489368	1.03296e-07	0.013055
cg05141289	15	57404080	TCF12	transcription factor 12	Body	opensea	0.0465732	3.25846e-06	0.042404
cg19045731	2	239037533	ESPNL	espin like	Body	island	-0.0460774	3.83132e-08	0.013055
cg14255617	6	32729118	HLA-DQB2	major histocompatibility complex, class II, DQ beta 2	Body	shore	-0.0421497	2.09298e-07	0.0152377
cg24426391	11	20384886	HTATIP2	HIV-1 Tat interactive protein 2	TSS1500	shore	0.0411476	6.93617e-07	0.0228057
cg12116101	2	63001713	EHBP1	EH domain binding protein 1	Body	opensea	0.0410144	2.20825e-06	0.0382639
cg27529037*	20	44575021	PCIF1	PDX1 C-terminal inhibiting factor 1	Body	island	-0.0370952	2.88974e-06	0.0420249
cg18505670	6	168771259			IGR	island	-0.033681	1.59401e-07	0.0152377
cg15737168	11	120974095	TECTA	tectorin alpha	Body	opensea	0.0336433	1.74387e-06	0.034704
cg06088084	10	48952423	BMS1P1	BMS1 pseudogene 1	Body	island	-0.0305108	2.32565e-07	0.0152377
cg14515364	2	636606			IGR	island	-0.0289514	9.97199e-07	0.0269324
cg11474820	11	129742908	NFRKB	nuclear factor related to kappaB binding protein	Body	opensea	-0.0274967	2.27694e-06	0.0382639
cg03016722	9	92517538			IGR	opensea	-0.0207158	3.03899e-06	0.042404
cg11853817	11	33397387			IGR	shore	-0.0193707	6.6069e-07	0.0227104
cg20892606	16	10789692	TEKT5	tektin 5	TSS1500	opensea	0.0171408	6.20228e-07	0.0223348
cg08214407	6	132530773			IGR	opensea	0.0160985	2.84445e-06	0.0420249
cg18862597	1	17265457	CROCC	ciliary rootlet coiled-coil, rootletin	Body	opensea	-0.0131757	1.88017e-06	0.0355457
cg16593468	3	122844002	PDIA5	protein disulfide isomerase family A member 5	Body	opensea	-0.0119018	1.33544e-06	0.031559
cg05413694	3	11952913			IGR	opensea	-0.0108501	1.08474e-06	0.0282863
Bold highlights p-values below genome-wide Bonferroni thresholds (p<6.7E-08) and FDR <0.05
Blue highlights CpGs with absolute delta betas ≥5%
** Significant in the frontal lobe only
* Significant in the frontal lobe and cross-region analysis only

## Sheet: T.S2.4.DMPs_OL
Bettencourt et al. "White matter DNA methylation profiling reveals deregulation of HIP1, LMAN2, MOBP, and other loci in multiple system atrophy"
Table S2.4. Differentially methylated positions (DMPs) identified in the occipital lobe-specific analysis of the discovery cohort of MSA mixed vs controls
CpGs	CHR	MAPINFO	Gene	Gene name	Feature	CGI	DB_OL	P.Val_OL	FDR_OL
cg12322605*	15	22904503	CYFIP1	cytoplasmic FMR1 interacting protein 1	5'UTR	opensea	0.211545	3.20627e-06	0.0399854
cg27286337	10	134555280	INPP5A	inositol polyphosphate-5-phosphatase A	Body	island	0.207031	4.43751e-08	0.0111859
cg21491246*	6	15037318			IGR	opensea	0.188792	4.21938e-06	0.0425439
cg05199761	10	6105145	IL2RA	interleukin 2 receptor subunit alpha	TSS1500	opensea	-0.130333	4.201e-07	0.0138126
cg16906346	6	24646782	KIAA0319	KIAA0319	TSS1500	shore	-0.120222	1.33209e-06	0.0265094
cg23483530	5	176759977	LMAN2	lectin, mannose binding 2	Body	shore	-0.117882	1.22129e-07	0.0114322
cg08307867	4	49303202			IGR	opensea	-0.0997289	4.12888e-06	0.0425439
cg02405213	9	5042618	JAK2	Janus kinase 2	Body	shore	0.0982097	1.13599e-06	0.0245446
cg25985355*	7	65971099			IGR	island	-0.0962376	5.07619e-06	0.0473375
cg03912785	8	103932743	AZIN1-AS1	AZIN1 antisense RNA 1	Body	opensea	0.0951454	3.45482e-06	0.0399854
cg07482257**	5	174135761			IGR	opensea	0.0937504	1.66551e-06	0.0276271
cg17485681*	10	73565625	CDH23	cadherin related 23	Body	island	-0.0936148	6.29796e-07	0.0190507
cg21529726*	11	65323526	LTBP3	latent transforming growth factor beta binding protein 3	Body	shore	0.0936137	1.68052e-06	0.0276271
cg27619831	3	87417160			IGR	opensea	0.0847745	3.28735e-06	0.0399854
cg14768164*	2	145025049	GTDC1	glycosyltransferase like domain containing 1	5'UTR	opensea	0.0819102	3.64695e-06	0.0405575
cg14321861	17	27287531	SEZ6	seizure related 6 homolog	ExonBnd	opensea	0.0813556	2.35459e-06	0.0349137
cg27069718	2	44844180	CAMKMT	calmodulin-lysine N-methyltransferase	Body	opensea	0.0812564	2.11645e-07	0.0114322
cg10071929*	9	130955135	CIZ1	CDKN1A interacting zinc finger protein 1	TSS1500	shore	-0.0810162	2.68418e-06	0.0379325
cg07684583*	2	15306188			IGR	opensea	0.0778724	4.28227e-06	0.0426099
cg01566593	7	44574134	NPC1L1	NPC1 like intracellular cholesterol transporter 1	Body	opensea	0.0763511	2.43803e-07	0.0115231
cg17352045**	6	32847702	PPP1R2P1	protein phosphatase 1 regulatory inhibitor subunit 2 pseudogene 1	Body	island	-0.0763338	3.12079e-06	0.0399854
cg12116101	2	63001713	EHBP1	EH domain binding protein 1	Body	opensea	0.076146	7.75443e-08	0.0114322
cg07935657	8	10622805			IGR	opensea	0.076056	9.82621e-07	0.0225176
cg11254602	12	75703120	CAPS2	calcyphosine 2	Body	shelf	0.0759461	2.69114e-09	0.0020351
cg23163081	15	99029369	FAM169B	family with sequence similarity 169 member B	5'UTR	opensea	0.0750271	3.35007e-07	0.0133337
cg10409981	8	99984763			IGR	island	-0.073054	4.10719e-07	0.0138126
cg26079891	6	62422009	KHDRBS2	KH RNA binding domain containing, signal transduction associated 2	Body	opensea	-0.0729063	1.72846e-07	0.0114322
cg18516050	12	95800364			IGR	opensea	0.0716607	3.49694e-06	0.0399854
cg10239574	9	37364777			IGR	opensea	0.0710262	9.5164e-07	0.0225176
cg18498684	8	140885454	TRAPPC9	trafficking protein particle complex 9	Body	opensea	0.0705578	3.58065e-07	0.0135389
cg10842801	6	143175102	HIVEP2	human immunodeficiency virus type I enhancer binding protein 2	5'UTR	opensea	0.0692724	7.38299e-07	0.0206785
cg25831520	6	99529125			IGR	opensea	0.0685937	1.06832e-07	0.0114322
cg06615123*	12	6198388	VWF	von Willebrand factor	Body	opensea	0.0682662	4.55119e-06	0.0441245
cg16098001*	9	5425397	PLGRKT	plasminogen receptor with a C-terminal lysine	Body	opensea	0.068009	2.26731e-06	0.0349137
cg05597908	16	3193279			IGR	shore	0.06791	1.11383e-07	0.0114322
cg13642260	9	130955380	CIZ1	CDKN1A interacting zinc finger protein 1	5'UTR	island	-0.0666759	2.49801e-06	0.0363281
cg19621317*	12	50467278	ASIC1	acid sensing ion channel subunit 1	TSS200	opensea	0.0657597	4.14943e-06	0.0425439
cg17808242	21	44772531			IGR	opensea	0.0644151	2.8974e-06	0.0398379
cg14614038	2	28858407	PLB1	phospholipase B1	Body	opensea	0.0643583	2.27968e-07	0.011493
cg19401202	9	78978023			IGR	opensea	0.0641099	2.61225e-07	0.0116203
cg17142898	19	53928496			IGR	opensea	0.0639585	1.4617e-06	0.0276271
cg13681781	9	139102396	QSOX2	quiescin sulfhydryl oxidase 2	Body	opensea	0.0624821	1.17718e-06	0.0246114
cg22166835	2	238505167			IGR	opensea	0.0622079	3.91471e-07	0.0138126
cg12208891	17	1696815	SMYD4	SET and MYND domain containing 4	Body	opensea	0.0619313	1.20417e-06	0.0246114
cg26070725	4	77434163	SHROOM3	shroom family member 3	Body	opensea	0.0601627	1.76983e-07	0.0114322
cg20777186	2	112165595	MIR4435-2HG	MIR4435-2 host gene	Body	opensea	0.0596404	2.02107e-07	0.0114322
cg13276306**	8	108344200	ANGPT1	angiopoietin 1	Body	opensea	-0.0595033	1.67819e-06	0.0276271
cg24534767	11	122275841			IGR	opensea	0.0564276	4.1409e-06	0.0425439
cg08760753	22	49069623	FAM19A5		Body	opensea	0.0549575	1.81443e-06	0.0291939
cg17598937	1	37047802			IGR	opensea	0.0547152	2.09639e-07	0.0114322
cg12049471*	4	152592743	GATB	glutamyl-tRNA amidotransferase subunit B	Body	opensea	0.0525587	5.35055e-06	0.0487496
cg01187798	14	92955118	SLC24A4	solute carrier family 24 member 4	Body	opensea	-0.0523404	9.70855e-07	0.0225176
cg06209906	14	91252201	TTC7B	tetratricopeptide repeat domain 7B	Body	opensea	0.0521275	2.70866e-06	0.0379325
cg05141289	15	57404080	TCF12	transcription factor 12	Body	opensea	0.050722	1.44939e-06	0.0276271
cg15332782*	1	152680738	LCE4A	late cornified envelope 4A	TSS1500	opensea	0.0505223	3.50223e-06	0.0399854
cg19903061*	7	111403879	DOCK4	dedicator of cytokinesis 4	Body	opensea	0.0491307	9.10954e-07	0.0225176
cg15737168	11	120974095	TECTA	tectorin alpha	Body	opensea	0.0488727	2.53696e-08	0.00959255
cg03764088*	15	23115232			IGR	island	0.0487547	4.39929e-06	0.0432058
cg07570113	16	59790180	LOC644649		TSS1500	shore	0.0445776	1.51521e-06	0.0276271
cg24426391	11	20384886	HTATIP2	HIV-1 Tat interactive protein 2	TSS1500	shore	0.0438302	8.13847e-07	0.0214784
cg05821046**	1	54304846	TMEM48		TSS1500	shore	-0.0402566	5.13297e-06	0.0473375
cg24348479	1	155007323	DCST1	DC-STAMP domain containing 1	Body	opensea	0.0394794	3.72577e-06	0.0408336
cg23785275	6	32725270	HLA-DQB2	major histocompatibility complex, class II, DQ beta 2	Body	opensea	0.0390625	4.17934e-06	0.0425439
cg14343457	6	149716235	MAP3K7IP2		Body	opensea	0.0369884	4.85435e-06	0.0458872
cg00102996**	9	92220617	GADD45G	growth arrest and DNA damage inducible gamma	Body	island	-0.0364472	3.13783e-06	0.0399854
cg14255617	6	32729118	HLA-DQB2	major histocompatibility complex, class II, DQ beta 2	Body	shore	-0.0333093	8.23663e-07	0.0214784
cg03016722	9	92517538			IGR	opensea	-0.0318717	6.62867e-07	0.0192798
cg14515364	2	636606			IGR	island	-0.0309507	4.05238e-06	0.0425439
cg02514559**	9	74675332	C9orf57	chromosome 9 open reading frame 57	Body	opensea	-0.0305065	3.23348e-06	0.0399854
cg19045731	2	239037533	ESPNL	espin like	Body	island	-0.028242	7.84581e-08	0.0114322
cg06088084	10	48952423	BMS1P1	BMS1 pseudogene 1	Body	island	-0.024952	1.40636e-07	0.0114322
cg20429954*	7	126446875	GRM8	glutamate metabotropic receptor 8	Body	opensea	0.0180977	2.15862e-06	0.0340084
cg20892606	16	10789692	TEKT5	tektin 5	TSS1500	opensea	0.0167302	1.06456e-06	0.0236777
cg01324343*	3	183735012	ABCC5	ATP binding cassette subfamily C member 5	5'UTR	shore	0.0154646	4.82854e-06	0.0458872
cg24211406	13	46919477	C13orf18		Body	opensea	-0.0153958	5.44188e-06	0.0489914
cg08214407	6	132530773			IGR	opensea	0.0137333	3.54263e-06	0.0399854
cg18862597	1	17265457	CROCC	ciliary rootlet coiled-coil, rootletin	Body	opensea	-0.0127719	1.60226e-06	0.0276271
cg11853817	11	33397387			IGR	shore	-0.0118978	1.59731e-06	0.0276271
cg16593468	3	122844002	PDIA5	protein disulfide isomerase family A member 5	Body	opensea	0.0107317	3.31829e-07	0.0133337
cg18505670	6	168771259			IGR	island	0.00514695	3.02202e-06	0.0399854
cg07033475	11	13508769			IGR	opensea	0.00320878	3.34511e-06	0.0399854
cg06489241*	2	33824250	FAM98A	family with sequence similarity 98 member A	1stExon	shore	-0.00226112	3.49464e-06	0.0399854
cg05413694	3	11952913			IGR	opensea	0.00172245	2.33267e-06	0.0349137
cg11474820	11	129742908	NFRKB	nuclear factor related to kappaB binding protein	Body	opensea	-0.000286098	4.90981e-07	0.0154705
Bold highlights p-values below genome-wide Bonferroni thresholds (p<6.7E-08) and FDR <0.05
Blue highlights CpGs with absolute delta betas ≥5%
** Significant in the occipital lobe only
* Significant in the occipital lobe and cross-region analysis only
