# Supplementary material for: White matter DNA methylation profiling reveals deregulation of HIP1, LMAN2, MOBP, and other loci in multiple system atrophy
Source: Acta Neuropathol. 2019 Sep 18;139(1):135–56. doi: 10.1007/s00401-019-02074-0 (PMC6942018; doi:10.1007/s00401-019-02074-0)
Supplement: Supplementary file 3 — Supplementary file3 (XLSX 34 kb) [file 401_2019_2074_MOESM3_ESM.xlsx]

## Sheet: T.S3.1.DMRs_cross-region
Bettencourt et al. "White matter DNA methylation profiling reveals deregulation of HIP1, LMAN2, MOBP, and other loci in multiple system atrophy"
Table S3.1. Differentially methylated regions (DMRs) identified in the cross-region analysis of the discovery cohort of MSA mixed vs controls
DMR	seqnames	start	end	width	strand	no.cpgs	minfdr	Stouffer	maxbetafc	meanbetafc	overlapping.promoters
1	chr12	130821453	130822818	1366	*	14	3.56092e-34	4.90699e-06	-1.38795	-0.652042	PIWIL1-001, PIWIL1-005, PIWIL1-003, PIWIL1-004, PIWIL1-002
2	chr9	130955135	130956057	923	*	6	5.7559e-30	1.95321e-05	-1.69261	-1.0262	CIZ1-022, CIZ1-024, CIZ1-201, CIZ1-202, CIZ1-020, CIZ1-019, CIZ1-026, CIZ1-012, CIZ1-002, CIZ1-004, CIZ1-006, CIZ1-204, CIZ1-205
3	chr21	46340351	46341389	1039	*	12	7.30103e-27	3.34959e-05	-0.605234	-0.455265	ITGB2-201, ITGB2-008, ITGB2-003, ITGB2-AS1-002, ITGB2-AS1-001, ITGB2-007, ITGB2-016, ITGB2-019, ITGB2-020, ITGB2-018, ITGB2-017, ITGB2-013, ITGB2-021, ITGB2-AS1-004, ITGB2-AS1-005, ITGB2-AS1-003, ITGB2-AS1-006
4	chr3	39543515	39544326	812	*	8	1.96852e-26	3.50479e-05	0.710002	0.578479	MOBP-006, MOBP-005, MOBP-014
5	chr10	73565440	73565966	527	*	5	4.23671e-20	4.24349e-05	-0.705187	-0.471087	NA
6	chr17	74475050	74475726	677	*	7	1.69993e-20	0.000156826	-0.554234	-0.400918	RHBDF2-005, RHBDF2-004, RHBDF2-006
7	chr9	133768931	133769266	336	*	4	6.52561e-18	0.000212301	-1.31681	-0.796099	QRFP-001
8	chr3	195489306	195490309	1004	*	9	6.62563e-20	0.000236705	-1.29126	-0.652743	NA
9	chr8	99984350	99985049	700	*	5	3.75847e-23	0.000278346	-1.00567	-0.609795	NA
10	chr16	88716846	88717989	1144	*	16	3.43719e-27	0.000286487	-0.673027	-0.407352	CYBA-001, CYBA-007, CYBA-010, CYBA-004, CYBA-011, CYBA-009, CYBA-005, CYBA-006, CYBA-003
11	chr6	28058187	28059208	1022	*	10	1.59555e-23	0.00036737	-1.02893	-0.651593	ZSCAN12P1-001, ZSCAN12P1-002
12	chr8	144809598	144810339	742	*	4	5.25438e-15	0.000518143	-0.780353	-0.680677	FAM83H-002
13	chr12	117470541	117471115	575	*	6	4.16481e-16	0.000621464	0.723472	0.53999	NA
14	chr11	7109806	7110561	756	*	6	2.28459e-18	0.000747452	-0.959947	-0.52299	RBMXL2-001
15	chr1	247681102	247681931	830	*	10	1.02365e-16	0.000972767	-0.763291	-0.553063	GCSAML-004, GCSAML-008, GCSAML-009
16	chr2	74347215	74347616	402	*	3	1.83714e-13	0.00109595	-0.676242	-0.495898	FNBP1P1-001
17	chr6	29974022	29975708	1687	*	32	5.11109e-34	0.00129935	-0.783057	-0.266149	HCG4P3-001, HLA-J-003, HLA-J-002, HLA-J-001, HLA-J-004
18	chr19	22234992	22235850	859	*	8	8.34859e-17	0.00130456	-1.40324	-0.476632	ZNF257-003, ZNF257-006, ZNF257-001, ZNF257-005, ZNF257-007, ZNF257-004, ZNF257-008
19	chr1	847816	848609	794	*	5	7.00227e-14	0.00144035	-0.774005	-0.398969	RP11-54O7.2-001, RP11-54O7.1-001
20	chr6	37617864	37618123	260	*	4	4.12953e-13	0.00164995	-0.854206	-0.537634	MDGA1-009
21	chr6	32728862	32730299	1438	*	28	3.50297e-39	0.00173701	-0.879489	-0.306988	HLA-DQB2-002, HLA-DQB2-004, HLA-DQB2-001, HLA-DQB2-003
22	chr2	239036809	239037533	725	*	6	1.77601e-18	0.00173997	-0.603023	-0.359224	ESPNL-003, ESPNL-005, ESPNL-004
23	chr8	335281	335677	397	*	6	2.05737e-16	0.00193803	1.16047	0.701113	NA
24	chr2	3649407	3649587	181	*	4	7.10068e-14	0.00196847	-0.506037	-0.320835	COLEC11-202, COLEC11-009
25	chr19	55549414	55550348	935	*	11	5.49409e-21	0.00200968	-0.761594	-0.33088	GP6-002, GP6-003, GP6-001
26	chr10	43846235	43846705	471	*	6	5.13354e-14	0.00201346	0.815851	0.510689	NA
27	chr1	205818956	205820014	1059	*	12	1.80331e-17	0.0020826	-1.99364	-1.11976	PM20D1-001, PM20D1-002
28	chr18	55289797	55289825	29	*	3	1.55545e-14	0.00208581	-0.815495	-0.602888	NARS-001, NARS-002, NARS-201, NARS-003, NARS-004, NARS-008, NARS-012, NARS-005, NARS-006, NARS-009, NARS-007
29	chr11	1474841	1475048	208	*	2	1.3419e-12	0.00215872	-0.725576	-0.605149	BRSK2-009, BRSK2-014
30	chr2	42160920	42161188	269	*	4	1.51783e-12	0.00223797	-0.56008	-0.459572	AC104654.2-001, AC104654.2-002
31	chr2	8723906	8724414	509	*	5	3.31608e-13	0.00247873	-0.654387	-0.554422	AC011747.4-001
32	chr3	48694451	48694673	223	*	4	1.37071e-11	0.00272366	-0.737784	-0.473175	NA
33	chr6	168771058	168771343	286	*	3	2.50632e-15	0.00292553	-0.732601	-0.36988	NA
34	chr10	135278901	135279010	110	*	3	9.38155e-12	0.00302602	-1.05475	-0.805671	RP11-108K14.4-007, RP11-108K14.4-001
35	chr18	72837386	72837782	397	*	7	1.02749e-12	0.00327139	-0.487745	-0.446512	NA
36	chr11	1942404	1942475	72	*	3	2.18568e-12	0.00370497	-0.495407	-0.455759	TNNT3-001, TNNT3-011, TNNT3-201, TNNT3-202, TNNT3-203, TNNT3-006, TNNT3-004, TNNT3-204, TNNT3-012, TNNT3-003, TNNT3-002, TNNT3-010, TNNT3-014, TNNT3-015, TNNT3-007, AC051649.1-201
37	chr3	71354948	71355303	356	*	5	3.03944e-13	0.00429322	0.709333	0.455253	FOXP1-018, FOXP1-005
38	chr1	55505877	55506014	138	*	4	6.98486e-14	0.00443869	-0.275631	-0.227946	PCSK9-001, PCSK9-201, PCSK9-202
39	chr2	9614052	9614225	174	*	2	3.04931e-11	0.00450667	-0.289942	-0.223077	IAH1-008, IAH1-001, IAH1-005, IAH1-009, IAH1-007, IAH1-010, IAH1-002, IAH1-004, IAH1-012, IAH1-011, IAH1-006, IAH1-003, IAH1-201
40	chr6	28601271	28601519	249	*	11	2.96348e-16	0.00451101	0.675578	0.480141	RP11-373N24.2-001
41	chr15	22833149	22833802	654	*	11	5.93771e-17	0.00456397	0.770566	0.384222	TUBGCP5-001, TUBGCP5-002
42	chr15	69325271	69325769	499	*	6	8.23447e-14	0.00511699	-0.601874	-0.332919	NOX5-006
43	chr7	1102138	1102428	291	*	5	5.17575e-12	0.00523151	-0.735163	-0.37074	NA
44	chr19	51505779	51506165	387	*	2	1.90507e-13	0.00530056	0.934691	0.904632	KLK8-201, KLK8-202, KLK8-004, KLK8-002, KLK8-007, KLK8-008, KLK8-009, KLK9-002, KLK8-003, KLK8-001
45	chr13	111465028	111465543	516	*	4	2.23453e-13	0.0054195	-0.767739	-0.573235	LINC00567-001
46	chr22	42548356	42548868	513	*	4	7.28041e-13	0.0054643	-0.644432	-0.435032	NA
47	chr15	89922328	89922989	662	*	5	8.47616e-14	0.00565649	-0.605541	-0.334983	LINC00925-004, LINC00925-011, LINC00925-008, LINC00925-013, LINC00925-010, LINC00925-012
48	chr8	49427275	49427415	141	*	3	3.33725e-11	0.0057951	-0.980867	-0.783892	NA
49	chr10	49892433	49893549	1117	*	15	4.51705e-18	0.00716689	-0.474893	-0.2683	WDFY4-008
50	chr6	74233200	74233640	441	*	7	3.85577e-12	0.00733534	-0.898431	-0.657492	EEF1A1-009, EEF1A1-004, EEF1A1-015, RP11-505P4.7-002, RP11-505P4.7-001, EEF1A1-003
51	chr11	94278407	94279068	662	*	8	3.46892e-16	0.00783172	-0.609188	-0.398986	FUT4-001, PIWIL4-003, PIWIL4-002
52	chr7	94953653	94954202	550	*	7	5.04852e-17	0.00853525	-0.937723	-0.488074	PON1-001, PON1-003
53	chr7	128579876	128580270	395	*	5	2.35215e-12	0.00897529	-0.442923	-0.3923	IRF5-201, IRF5-002, IRF5-001, IRF5-006, IRF5-010, IRF5-007, IRF5-011, IRF5-009, IRF5-012, IRF5-005, IRF5-008, IRF5-004
54	chr12	133015982	133016265	284	*	3	1.97275e-13	0.00914824	-0.622036	-0.49226	NA
55	chr11	1769152	1769462	311	*	7	2.02551e-11	0.00944682	-0.534085	-0.36838	IFITM10-003, IFITM10-005
56	chr12	121890503	121890907	405	*	3	2.11027e-11	0.0119532	-0.678858	-0.517237	NA
57	chr12	89744150	89745192	1043	*	13	3.71768e-17	0.0131847	-0.417244	-0.249233	DUSP6-001, DUSP6-002, DUSP6-004, DUSP6-005, DUSP6-003
58	chr20	44420225	44420441	217	*	5	3.47599e-12	0.0144938	-0.67807	-0.305105	WFDC3-007, WFDC3-001, DNTTIP1-004, WFDC3-013, WFDC3-014, DNTTIP1-005, DNTTIP1-006, DNTTIP1-002, WFDC3-009, WFDC3-012, WFDC3-005, WFDC3-002, WFDC3-010, WFDC3-008, WFDC3-011, WFDC3-003
59	chr4	646089	646577	489	*	5	3.3569e-12	0.0152023	0.48779	0.334461	PDE6B-003, PDE6B-007, PDE6B-004, PDE6B-005, PDE6B-009, PDE6B-006, PDE6B-008, RP11-1191J2.2-004, RP11-1191J2.2-003
60	chr5	180230494	180231194	701	*	9	6.62531e-15	0.0161485	-0.53527	-0.340146	MGAT1-007, MGAT1-004, MGAT1-027, MGAT1-028, MGAT1-025, MGAT1-026, MGAT1-024, MGAT1-023
61	chr3	10149803	10150224	422	*	10	3.62873e-12	0.0176643	-0.566942	-0.419991	FANCD2OS-003, FANCD2OS-002, FANCD2OS-001
62	chr16	3193156	3193279	124	*	2	4.80098e-11	0.0194566	1.00914	0.537223	CASP16-001, CASP16-003, CASP16-002
63	chr1	152680639	152680843	205	*	3	4.0272e-11	0.0226073	0.557676	0.318982	LCE4A-201, LCE4A-001
64	chr17	42082647	42083306	660	*	6	2.00428e-15	0.0232029	-0.445787	-0.276492	NAGS-001, PYY-001, NAGS-005, NAGS-002
65	chr22	30476089	30476829	741	*	13	1.51039e-21	0.0237991	-0.46631	-0.194801	HORMAD2-002, HORMAD2-001, CTA-85E5.10-003, CTA-85E5.10-002, HORMAD2-003, CTA-85E5.10-001
66	chr11	64739253	64739852	600	*	14	1.07649e-13	0.0276492	-0.48683	-0.26462	C11orf85-002, C11orf85-003, C11orf85-001, C11orf85-202
67	chr16	1121727	1122047	321	*	3	1.44496e-11	0.0276707	0.812034	0.626536	SSTR5-201, SSTR5-AS1-004
68	chr8	23082420	23082961	542	*	10	2.39382e-12	0.0282179	-0.347674	-0.204577	TNFRSF10A-001, RP11-1149O23.3-002, RP11-1149O23.3-001, RP11-1149O23.3-003, TNFRSF10A-002
69	chr11	914834	915377	544	*	10	1.26678e-11	0.0290346	-0.496463	-0.280358	CHID1-201, CHID1-203, CHID1-008, CHID1-007, CHID1-005, CHID1-006
70	chr20	57582581	57583709	1129	*	20	4.12196e-20	0.0300356	-0.517339	-0.28485	CTSZ-001, CTSZ-003, CTSZ-002, CTSZ-005
71	chr10	103603722	103604019	298	*	7	6.80231e-12	0.0353378	-0.286921	-0.151456	KCNIP2-002, KCNIP2-014, KCNIP2-001, KCNIP2-011, KCNIP2-009, KCNIP2-201, KCNIP2-006, KCNIP2-013, KCNIP2-004
72	chr1	1289874	1290212	339	*	3	1.25621e-11	0.0369613	-0.711091	-0.540639	MXRA8-005, MXRA8-006, MXRA8-007, MXRA8-004, MXRA8-009, MXRA8-008
73	chr6	32847702	32847845	144	*	6	1.59711e-11	0.0386562	-0.549336	-0.296974	PPP1R2P1-002, PPP1R2P1-001
74	chr3	46447826	46448134	309	*	3	3.15301e-12	0.0392651	-0.331134	-0.287918	CCRL2-001, CCRL2-002, CCRL2-004, CCRL2-003, CCRL2-005, RP11-24F11.2-001, CCRL2-006
75	chr1	50574383	50574591	209	*	6	1.25614e-11	0.0412524	-0.604619	-0.312986	ELAVL4-006, ELAVL4-005, ELAVL4-004, ELAVL4-003, ELAVL4-007
76	chr17	4804357	4804374	18	*	2	3.48619e-11	0.0427973	-0.63243	-0.527613	CHRNE-001, C17orf107-001, C17orf107-002, CHRNE-002, CHRNE-003
77	chr11	116969502	116970002	501	*	6	3.2778e-18	0.0484141	0.843567	0.386558	SIK3-201, SIK3-202, SIK3-001, SIK3-013, SIK3-203, AP000936.4-001, SIK3-002, SIK3-014, SIK3-007, SIK3-204
78	chr8	22132434	22133356	923	*	12	4.66708e-17	0.0486992	0.926017	0.427074	PIWIL2-001, PIWIL2-003, PIWIL2-002, CTD-2530N21.4-001
79	chr6	48036406	48036676	271	*	9	9.18804e-12	0.0494904	-0.221818	-0.129958	PTCHD4-002, PTCHD4-001, PTCHD4-201

## Sheet: T.S3.2.DMRs_CRBL
Bettencourt et al. "White matter DNA methylation profiling reveals deregulation of HIP1, LMAN2, MOBP, and other loci in multiple system atrophy"
Table S3.2. Differentially methylated regions (DMRs) identified in the cerebellum-specific analysis of the discovery cohort of MSA mixed vs controls
DMR	seqnames	start	end	width	strand	no.cpgs	minfdr	Stouffer	maxbetafc	meanbetafc	overlapping.promoters
1	chr3	39543515	39544326	812	*	8	2.48989e-22	0.00202291	0.264549	0.206513	MOBP-006, MOBP-005, MOBP-014
2	chr8	99984680	99985049	370	*	3	2.26072e-15	0.00253466	-0.328386	-0.268388	NA
3	chr9	130955135	130955684	550	*	5	1.06433e-16	0.00422378	-0.517867	-0.367689	CIZ1-022, CIZ1-024, CIZ1-201, CIZ1-202, CIZ1-020, CIZ1-019, CIZ1-026, CIZ1-012, CIZ1-002, CIZ1-004, CIZ1-006, CIZ1-204, CIZ1-205
4	chr11	7110074	7110561	488	*	5	7.04746e-14	0.00718873	-0.343789	-0.224791	RBMXL2-001
5**	chr1	55505877	55506014	138	*	4	1.89991e-15	0.0101198	-0.10812	-0.0911895	PCSK9-001, PCSK9-201, PCSK9-202
6	chr3	195489306	195490169	864	*	8	9.58774e-16	0.0105998	-0.450079	-0.242264	NA
7**	chr6	28601271	28601519	249	*	11	2.71097e-16	0.0191868	0.26026	0.185207	RP11-373N24.2-001
8	chr16	88716846	88717989	1144	*	16	5.82682e-22	0.0252114	-0.24246	-0.138801	CYBA-001, CYBA-007, CYBA-010, CYBA-004, CYBA-011, CYBA-009, CYBA-005, CYBA-006, CYBA-003
9	chr12	130821962	130822674	713	*	9	8.32575e-15	0.0255451	-0.387883	-0.246428	PIWIL1-001, PIWIL1-005, PIWIL1-003, PIWIL1-004, PIWIL1-002
10	chr11	116969870	116970002	133	*	3	9.84169e-13	0.0300485	0.168058	0.153552	SIK3-201, SIK3-202, SIK3-001, SIK3-013, SIK3-203, AP000936.4-001, SIK3-002, SIK3-014, SIK3-007, SIK3-204
11	chr21	46340517	46341389	873	*	11	7.2467e-15	0.030941	-0.190337	-0.137013	ITGB2-201, ITGB2-008, ITGB2-003, ITGB2-AS1-002, ITGB2-AS1-001, ITGB2-007, ITGB2-016, ITGB2-019, ITGB2-020, ITGB2-018, ITGB2-017, ITGB2-013, ITGB2-021, ITGB2-AS1-004, ITGB2-AS1-005, ITGB2-AS1-003, ITGB2-AS1-006
12**	chr18	55289815	55289825	11	*	2	1.66722e-12	0.0370497	-0.253018	-0.193076	NARS-001, NARS-002, NARS-201, NARS-003, NARS-004, NARS-008, NARS-012, NARS-005, NARS-006, NARS-009, NARS-007
13**	chr3	10149803	10150224	422	*	10	1.38856e-13	0.0402071	-0.212113	-0.156237	FANCD2OS-003, FANCD2OS-002, FANCD2OS-001
**DMR detected for this brain region only in the region-specific analyses

## Sheet: T.S3.3.DMRs_FL
Bettencourt et al. "White matter DNA methylation profiling reveals deregulation of HIP1, LMAN2, MOBP, and other loci in multiple system atrophy"
Table S3.3. Differentially methylated regions (DMRs) identified in the frontal lobe-specific analysis of the discovery cohort of MSA mixed vs controls
DMR	seqnames	start	end	width	strand	no.cpgs	minfdr	Stouffer	maxbetafc	meanbetafc	overlapping.promoters
1	chr9	130955135	130955684	550	*	5	1.87781e-25	7.51915e-05	-0.578397	-0.435581	CIZ1-022, CIZ1-024, CIZ1-201, CIZ1-202, CIZ1-020, CIZ1-019, CIZ1-026, CIZ1-012, CIZ1-002, CIZ1-004, CIZ1-006, CIZ1-204, CIZ1-205
2	chr12	130821607	130822818	1212	*	11	3.86398e-31	0.0001953	-0.505578	-0.284334	PIWIL1-001, PIWIL1-005, PIWIL1-003, PIWIL1-004, PIWIL1-002
3	chr8	99984534	99985049	516	*	4	6.58525e-19	0.000996783	-0.333804	-0.247844	NA
4	chr21	46340351	46341389	1039	*	12	2.96831e-23	0.00113568	-0.220027	-0.163686	ITGB2-201, ITGB2-008, ITGB2-003, ITGB2-AS1-002, ITGB2-AS1-001, ITGB2-007, ITGB2-016, ITGB2-019, ITGB2-020, ITGB2-018, ITGB2-017, ITGB2-013, ITGB2-021, ITGB2-AS1-004, ITGB2-AS1-005, ITGB2-AS1-003, ITGB2-AS1-006
5**	chr9	133768931	133769266	336	*	4	3.07142e-17	0.00143969	-0.472755	-0.292367	QRFP-001
6	chr17	74475050	74475726	677	*	7	1.22725e-15	0.00584575	-0.194412	-0.135821	RHBDF2-005, RHBDF2-004, RHBDF2-006
7	chr6	28058187	28059208	1022	*	10	7.0305e-22	0.00772251	-0.371281	-0.241421	ZSCAN12P1-001, ZSCAN12P1-002
8	chr3	39543515	39543967	453	*	7	2.12799e-18	0.00860459	0.233837	0.184093	MOBP-006, MOBP-005, MOBP-014
9	chr2	239037049	239037533	485	*	4	1.85125e-17	0.0105423	-0.22491	-0.14599	ESPNL-003, ESPNL-005, ESPNL-004
10	chr19	55549414	55550348	935	*	11	7.16777e-23	0.0106224	-0.288276	-0.126478	GP6-002, GP6-003, GP6-001
11**	chr5	180230767	180231084	318	*	6	4.55406e-17	0.0117621	-0.200085	-0.153819	MGAT1-007, MGAT1-004, MGAT1-027, MGAT1-028, MGAT1-025, MGAT1-026, MGAT1-024, MGAT1-023
12**	chr10	49892741	49893463	723	*	13	1.25982e-18	0.0178745	-0.16219	-0.10697	WDFY4-008
13**	chr15	22833149	22833681	533	*	9	1.34827e-16	0.0191727	0.272846	0.159276	TUBGCP5-001, TUBGCP5-002
14**	chr6	29974094	29975427	1334	*	28	9.2899e-25	0.022195	-0.2854	-0.0972021	HCG4P3-001, HLA-J-003, HLA-J-002, HLA-J-001, HLA-J-004
15**	chr11	94278407	94278912	506	*	7	3.44573e-16	0.0231461	-0.225365	-0.153976	FUT4-001, PIWIL4-003, PIWIL4-002
16**	chr1	205819179	205819492	314	*	8	2.40985e-15	0.0320482	-0.705135	-0.508213	PM20D1-001, PM20D1-002
17**	chr8	22132874	22133356	483	*	7	1.26604e-15	0.0362821	0.338563	0.220421	PIWIL2-001, PIWIL2-003, PIWIL2-002, CTD-2530N21.4-001
18	chr12	89744471	89744877	407	*	8	9.73936e-16	0.0426928	-0.157485	-0.109461	DUSP6-002, DUSP6-004, DUSP6-005, DUSP6-003
**DMR detected for this brain region only in the region-specific analyses

## Sheet: T.S3.4.DMRs_OL
Bettencourt et al. "White matter DNA methylation profiling reveals deregulation of HIP1, LMAN2, MOBP, and other loci in multiple system atrophy"
Table S3.4. Differentially methylated regions (DMRs) identified in the occipital lobe-specific analysis of the discovery cohort of MSA mixed vs controls
DMR	seqnames	start	end	width	strand	no.cpgs	minfdr	Stouffer	maxbetafc	meanbetafc	overlapping.promoters
1	chr12	130821453	130822818	1366	*	14	4.51438e-32	0.000147033	-0.494491	-0.239208	PIWIL1-001, PIWIL1-005, PIWIL1-003, PIWIL1-004, PIWIL1-002
2	chr10	73565440	73565966	527	*	5	3.08749e-20	0.000270319	-0.261269	-0.174736	NA
3	chr17	74475050	74475726	677	*	7	6.20921e-22	0.000712841	-0.20531	-0.149084	RHBDF2-005, RHBDF2-004, RHBDF2-006
4	chr9	130955135	130956057	923	*	6	7.35245e-27	0.000783023	-0.596346	-0.366934	CIZ1-022, CIZ1-024, CIZ1-201, CIZ1-202, CIZ1-020, CIZ1-019, CIZ1-026, CIZ1-012, CIZ1-002, CIZ1-004, CIZ1-006, CIZ1-204, CIZ1-205
5	chr8	99984534	99985049	516	*	4	8.92109e-19	0.000892805	-0.343479	-0.253413	NA
6	chr11	7110074	7110561	488	*	5	7.15793e-16	0.0020781	-0.32771	-0.220035	RBMXL2-001
7	chr21	46340351	46341389	1039	*	12	9.24489e-23	0.00316609	-0.20675	-0.158513	ITGB2-201, ITGB2-008, ITGB2-003, ITGB2-AS1-002, ITGB2-AS1-001, ITGB2-007, ITGB2-016, ITGB2-019, ITGB2-020, ITGB2-018, ITGB2-017, ITGB2-013, ITGB2-021, ITGB2-AS1-004, ITGB2-AS1-005, ITGB2-AS1-003, ITGB2-AS1-006
8**	chr22	30476089	30476525	437	*	11	7.70133e-23	0.00418892	-0.17132	-0.0921963	HORMAD2-002, HORMAD2-001, CTA-85E5.10-003, CTA-85E5.10-002, HORMAD2-003, CTA-85E5.10-001
9	chr3	39543515	39544326	812	*	8	4.13204e-19	0.00617282	0.233644	0.183106	MOBP-006, MOBP-005, MOBP-014
10	chr16	88716846	88717989	1144	*	16	6.34401e-25	0.00814299	-0.242223	-0.146919	CYBA-001, CYBA-007, CYBA-010, CYBA-004, CYBA-011, CYBA-009, CYBA-005, CYBA-006, CYBA-003
11	chr11	116969609	116970002	394	*	5	9.31344e-17	0.00929879	0.303357	0.178704	SIK3-201, SIK3-202, SIK3-001, SIK3-013, SIK3-203, AP000936.4-001, SIK3-002, SIK3-014, SIK3-007, SIK3-204
12	chr6	28058187	28059208	1022	*	10	1.11332e-20	0.0097147	-0.353603	-0.226611	ZSCAN12P1-001, ZSCAN12P1-002
13**	chr15	69325271	69325449	179	*	4	1.18025e-13	0.0125517	-0.222456	-0.148055	NOX5-006
14**	chr12	117470875	117471115	241	*	3	1.70337e-13	0.0126271	0.24463	0.198201	NA
15**	chr19	22234992	22235551	560	*	7	1.72211e-14	0.0152008	-0.495733	-0.172795	ZNF257-003, ZNF257-006, ZNF257-001, ZNF257-005, ZNF257-007, ZNF257-004, ZNF257-008
16	chr12	89744471	89745095	625	*	11	1.8147e-16	0.0217206	-0.173224	-0.101871	DUSP6-001, DUSP6-002, DUSP6-004, DUSP6-005, DUSP6-003
17	chr2	239037422	239037533	112	*	3	1.11676e-15	0.0285328	-0.206653	-0.116288	ESPNL-003, ESPNL-005, ESPNL-004
18	chr19	55549414	55550348	935	*	11	2.5329e-18	0.0297836	-0.253615	-0.115708	GP6-002, GP6-003, GP6-001
19	chr3	195489708	195490094	387	*	6	7.84727e-15	0.0337431	-0.34404	-0.211127	NA
20**	chr2	3642400	3642967	568	*	9	1.22973e-17	0.044601	-0.38139	-0.185975	COLEC11-001, COLEC11-002, COLEC11-201, COLEC11-011, COLEC11-010, COLEC11-004, COLEC11-003
**DMR detected for this brain region only in the region-specific analyses
