# Supplementary material for: White matter DNA methylation profiling reveals deregulation of HIP1, LMAN2, MOBP, and other loci in multiple system atrophy
Source: Acta Neuropathol. 2019 Sep 18;139(1):135–56. doi: 10.1007/s00401-019-02074-0 (PMC6942018; doi:10.1007/s00401-019-02074-0)
Supplement: Supplementary file 4 — Supplementary file4 (XLSX 11 kb) [file 401_2019_2074_MOESM4_ESM.xlsx]

## Sheet: Enrichment DMRs cross-region
Bettencourt et al. "White matter DNA methylation profiling reveals deregulation of HIP1, LMAN2, MOBP, and other loci in multiple system atrophy"
Table S4. Functional enrichment of differentially methylated regions (DMRs) identified in the cross-region analysis of the discovery cohort of MSA mixed vs controls
source	term_name	term_id	adjusted_p_value	negative_log10_of_adjusted_p_value	term_size	query_size	intersection_size	effective_domain_size	intersections
GO:MF	piRNA binding	GO:0034584	0.0200387	1.69813	4	47	2	17612	PIWIL1,PIWIL2
GO:MF	polysome binding	GO:1905538	0.0499263	1.30167	6	47	2	17612	PIWIL1,PIWIL2
GO:CC	dense body	GO:0097433	0.0265335	1.57621	6	48	2	18709	PIWIL1,PIWIL2
