# Supplementary material for: White matter DNA methylation profiling reveals deregulation of HIP1, LMAN2, MOBP, and other loci in multiple system atrophy
Source: Acta Neuropathol. 2019 Sep 18;139(1):135–56. doi: 10.1007/s00401-019-02074-0 (PMC6942018; doi:10.1007/s00401-019-02074-0)
Supplement: Supplementary file 5 — Supplementary file5 (XLSX 34 kb) [file 401_2019_2074_MOESM5_ESM.xlsx]

## Sheet: T.S5.DMPs_meta-analysis
Bettencourt et al. "White matter DNA methylation profiling reveals deregulation of HIP1, LMAN2, MOBP, and other loci in multiple system atrophy"
Table S5. Top 200 CpGs for the meta-analysis of all MSA mixed vs all controls (discovery plus follow-up cohorts)
CpG	CHR	MAPINFO	Gene	Gene name	Feature	CGI	DB_CRBL	P.Val_meta-analysis	FDR_meta-analysis
cg20123217	15	62418105			IGR	opensea	0.111731	1.35508e-09	0.00102407
cg01324343	3	183735012	ABCC5	ATP binding cassette subfamily C member 5	5'UTR	shore	0.0193277	1.99479e-07	0.0753757
cg08555352	1	28005127			IGR	opensea	-0.0108904	5.24266e-07	0.132067
cg15769835	7	75317253	HIP1	huntingtin interacting protein 1	Body	opensea	0.113151	1.16231e-06	0.219597
cg18476566	14	20482899	OR4K14	olfactory receptor family 4 subfamily K member 14	1stExon	opensea	0.0607349	1.83389e-06	0.233343
cg02366959	2	133012353	NCRNA00164	Ankyrin Repeat Domain 30B Like	Body	shore	-0.0416181	1.8526e-06	0.233343
cg20048521	6	74072242	C6orf221	KH Domain Containing 3 Like, Subcortical Maternal Complex Member	TSS200	shore	-0.0347021	2.63946e-06	0.275933
cg20053110	6	37617864	MDGA1	MAM domain containing glycosylphosphatidylinositol anchor 1	Body	island	-0.0952005	2.921e-06	0.275933
cg27342837	2	188419568	TFPI	tissue factor pathway inhibitor	TSS1500	opensea	-0.0243148	3.42008e-06	0.287181
cg25203772	1	38940816			IGR	shore	-0.0184258	4.8602e-06	0.367297
cg06231783	11	1475048	BRSK2	BR serine/threonine kinase 2	Body	shelf	-0.0587912	5.77937e-06	0.397055
cg17142898	19	53928496			IGR	opensea	0.0253723	6.78532e-06	0.424743
cg08550748	6	66999374			IGR	opensea	-0.0500042	7.30645e-06	0.424743
cg01391193	3	54897393	CACNA2D3	calcium voltage-gated channel auxiliary subunit alpha2delta 3	Body	opensea	-0.0171909	1.02728e-05	0.431205
cg26070725	4	77434163	SHROOM3	shroom family member 3	Body	opensea	0.0112465	9.94197e-06	0.431205
cg00423048	11	58961291	DTX4	deltex E3 ubiquitin ligase 4	Body	opensea	0.0688558	1.08411e-05	0.431205
cg25978025	10	3168353	PFKP	phosphofructokinase, platelet	Body	opensea	-0.000815916	8.3824e-06	0.431205
cg13409950	12	124590434			IGR	opensea	-0.0145125	9.60084e-06	0.431205
cg23467073	2	178490972	PDE11A	phosphodiesterase 11A	3'UTR	opensea	-0.0116016	1.03618e-05	0.431205
cg14522232	19	58977406	ZNF324	zinc finger protein 324	TSS1500	shore	0.039255	1.21535e-05	0.459236
cg18361974	18	47429702	MYO5B	myosin VB	Body	opensea	-0.00811566	2.25585e-05	0.495453
cg19621317	12	50467278	ASIC1	acid sensing ion channel subunit 1	TSS200	opensea	0.00634742	2.83349e-05	0.495453
cg04087271	1	20915334	CDA	cytidine deaminase	TSS200	opensea	-0.0294396	1.5541e-05	0.495453
cg23668335	19	50190825	C19orf76	Adrenomedullin 5 (Putative)	TSS1500	shore	-0.0569178	2.47499e-05	0.495453
cg12378173	7	32910325	KBTBD2	kelch repeat and BTB domain containing 2	Body	opensea	0.0691194	2.86972e-05	0.495453
cg23691223	1	57785036	DAB1	DAB adaptor protein 1	5'UTR	opensea	-0.00353916	2.30952e-05	0.495453
cg08510891	9	6450865	UHRF2	ubiquitin like with PHD and ring finger domains 2	Body	opensea	-0.0665739	1.48467e-05	0.495453
cg24056885	3	183723963	ABCC5-AS1	ABCC5 antisense RNA 1	TSS200	opensea	-0.0733072	2.60993e-05	0.495453
cg05593559	10	76998104			IGR	shelf	-0.0289643	2.56504e-05	0.495453
cg06465011	16	84860871	CRISPLD2	cysteine rich secretory protein LCCL domain containing 2	5'UTR	opensea	-0.0166907	1.73188e-05	0.495453
cg11254602	12	75703120	CAPS2	calcyphosine 2	Body	shelf	0.0407191	2.48826e-05	0.495453
cg24211406	13	46919477	C13orf18	Rubicon Like Autophagy Enhancer	Body	opensea	0.0437496	2.3816e-05	0.495453
cg03554491	9	133608263	ABL1	ABL proto-oncogene 1, non-receptor tyrosine kinase	Body	opensea	-0.0265307	2.71693e-05	0.495453
cg03535221	1	110420800			IGR	opensea	0.0125018	2.639e-05	0.495453
cg07869172	16	85026299	ZDHHC7	zinc finger DHHC-type containing 7	5'UTR	opensea	-0.023476	2.64059e-05	0.495453
cg02377053	2	113885838	IL1RN	interleukin 1 receptor antagonist	Body	opensea	0.00197824	2.88464e-05	0.495453
cg03824862	6	107832809	SOBP	sine oculis binding protein homolog	Body	opensea	0.0580356	2.70011e-05	0.495453
cg10821964	15	40269214	EIF2AK4	eukaryotic translation initiation factor 2 alpha kinase 4	Body	shore	0.0821405	2.24777e-05	0.495453
cg17859578	12	112816053			IGR	shelf	-0.0270665	2.73755e-05	0.495453
cg12500857	7	73645930	RFC2	replication factor C subunit 2	3'UTR	opensea	-0.0145597	2.31312e-05	0.495453
cg00288376	15	82313720			IGR	opensea	0.00159698	1.79365e-05	0.495453
cg07691225	22	43807978	MPPED1	metallophosphoesterase domain containing 1	TSS200	island	-0.00176496	2.43835e-05	0.495453
cg00522581	3	129325676	PLXND1	plexin D1	TSS200	shore	-0.0101249	1.54976e-05	0.495453
cg22956887	1	22951801			IGR	opensea	0.0204727	1.72725e-05	0.495453
cg03029204	7	68428836			IGR	opensea	-0.0013203	3.09419e-05	0.519634
cg05216384	13	50763913	DLEU1	deleted in lymphocytic leukemia 1	Body	opensea	0.00710721	3.16569e-05	0.520084
cg04308167	17	19440767	SLC47A1	solute carrier family 47 member 1	Body	shelf	-0.0569204	3.56681e-05	0.530985
cg06413076	16	3257233			IGR	opensea	0.0452098	3.48315e-05	0.530985
cg05247640	17	8067776	VAMP2	vesicle associated membrane protein 2	TSS1500	shore	0.00735081	3.38497e-05	0.530985
cg04001676	18	8835131			IGR	opensea	-0.0117442	3.58335e-05	0.530985
cg24857945	14	69553569	DCAF5	DDB1 and CUL4 associated factor 5	Body	opensea	-0.0291456	3.3938e-05	0.530985
cg03517160	1	57873715	DAB1	DAB adaptor protein 1	5'UTR	opensea	0.0250237	4.53242e-05	0.554769
cg22166835	2	238505167			IGR	opensea	0.0180207	4.91801e-05	0.554769
cg02533364	17	79076083	BAIAP2	BAI1 associated protein 2	Body	shore	-0.0167233	4.73049e-05	0.554769
cg13154294	6	52182896			IGR	opensea	-0.0210846	5.07954e-05	0.554769
cg01280841	7	100181701	LRCH4	leucine rich repeats and calponin homology domain containing 4	Body	shore	-0.0594897	4.9427e-05	0.554769
cg20416280	17	11103904			IGR	opensea	0.0158172	4.04646e-05	0.554769
cg27389290	2	196944767			IGR	opensea	-0.0314216	4.43262e-05	0.554769
cg13961027	18	72018769	C18orf63	chromosome 18 open reading frame 63	Body	opensea	-0.0447499	4.66375e-05	0.554769
cg17934470	5	49959703			IGR	shelf	-0.0143826	4.60511e-05	0.554769
cg17716130	5	39442407			IGR	opensea	-0.0165691	4.4754e-05	0.554769
cg23376070	16	82774988	CDH13	cadherin 13	5'UTR	opensea	-0.00107743	5.10355e-05	0.554769
cg04916821	2	238828202			IGR	opensea	-0.0419446	4.27528e-05	0.554769
cg10801719	3	183245249	KLHL6	kelch like family member 6	Body	opensea	-0.0529107	4.29167e-05	0.554769
cg20729245	3	37271352			IGR	opensea	-0.022742	4.22543e-05	0.554769
cg03903527	17	16956218	MPRIP	myosin phosphatase Rho interacting protein	Body	opensea	-0.0372869	5.01222e-05	0.554769
cg13878966	7	138310039	SVOPL	SVOP like	Body	opensea	-0.040962	5.00711e-05	0.554769
cg23483530	5	176759977	LMAN2	lectin, mannose binding 2	Body	shore	-0.0755541	4.8337e-05	0.554769
cg17636795	6	149960464	KATNA1	katanin catalytic subunit A1	TSS1500	opensea	-0.0469535	5.13863e-05	0.554769
cg12560992	17	57184187	TRIM37	tripartite motif containing 37	1stExon	island	-0.00185994	4.35051e-05	0.554769
cg16597406	17	8130173	C17orf68	CST telomere replication complex component 1	3'UTR	shelf	0.0190022	5.26927e-05	0.556222
cg00693222	12	64688140	C12orf56	chromosome 12 open reading frame 56	Body	opensea	-0.0533521	5.29928e-05	0.556222
cg18498684	8	140885454	TRAPPC9	trafficking protein particle complex 9	Body	opensea	0.0195482	5.42451e-05	0.561566
cg23064759	15	55708747	DYX1C1-CCPG1	DNAAF4-CCPG1 readthrough	Body	opensea	-0.051293	5.56049e-05	0.563537
cg02695864	10	29289306			IGR	opensea	-0.0896713	5.59268e-05	0.563537
cg25093285	11	58951736	DTX4	deltex E3 ubiquitin ligase 4	Body	opensea	0.0737905	6.16916e-05	0.576818
cg24426391	11	20384886	HTATIP2	HIV-1 Tat interactive protein 2	TSS1500	shore	0.0327038	5.95691e-05	0.576818
cg01163369	3	128370232	RPN1	ribophorin I	TSS1500	shore	-0.027602	5.85771e-05	0.576818
cg04433234	4	153037103			IGR	opensea	-0.071758	6.15704e-05	0.576818
cg18101152	8	31096463			IGR	opensea	0.00382493	5.91772e-05	0.576818
cg02168436	14	37644675			IGR	shelf	-0.0403249	6.25877e-05	0.576818
cg17714127	1	20915490	CDA	cytidine deaminase	5'UTR	opensea	-0.0222753	6.18557e-05	0.576818
cg14102355	20	50427721			IGR	opensea	-0.0441781	8.88037e-05	0.578623
cg02941741	2	233793921	NGEF	neuronal guanine nucleotide exchange factor	Body	island	-0.0464818	7.10711e-05	0.578623
cg08551019	9	4147699	GLIS3	GLIS family zinc finger 3	5'UTR	opensea	0.0469743	8.56962e-05	0.578623
cg03104878	1	67240174	TCTEX1D1	Tctex1 domain containing 1	Body	opensea	0.0204167	7.78573e-05	0.578623
cg03623878	13	113655560	MCF2L	MCF.2 cell line derived transforming sequence like	Body	shore	-0.0165148	8.62907e-05	0.578623
cg01034737	5	60922384			IGR	island	-0.0314349	8.84981e-05	0.578623
cg08053263	4	75404655			IGR	opensea	-0.0129518	8.71446e-05	0.578623
cg09803079	5	173330521	CPEB4	cytoplasmic polyadenylation element binding protein 4	Body	opensea	0.0526251	7.39109e-05	0.578623
cg18285492	16	11001871	CIITA	class II major histocompatibility complex transactivator	Body	island	-0.00744851	8.88994e-05	0.578623
cg04571630	7	8430365			IGR	opensea	0.0770416	8.56193e-05	0.578623
cg01566593	7	44574134	NPC1L1	NPC1 like intracellular cholesterol transporter 1	Body	opensea	0.0142371	6.86575e-05	0.578623
cg03105432	20	62006322			IGR	shelf	-0.0226622	6.83162e-05	0.578623
cg07011412	4	57117483	KIAA1211	KIAA1211	5'UTR	opensea	0.000656354	6.87876e-05	0.578623
cg17561112	2	102508764	MAP4K4	mitogen-activated protein kinase kinase kinase kinase 4	3'UTR	opensea	0.00695842	7.07746e-05	0.578623
cg12876594	9	35791798	NPR2	natriuretic peptide receptor 2	TSS1500	island	0.022069	8.63198e-05	0.578623
cg06339548	20	50792681	ZFP64	ZFP64 zinc finger protein	Body	opensea	0.00372113	6.55202e-05	0.578623
cg18949794	7	130123340			IGR	shelf	-0.00559413	7.56946e-05	0.578623
cg11543010	10	12456578	CAMK1D	calcium/calmodulin dependent protein kinase ID	Body	opensea	-0.0257053	8.95815e-05	0.578623
cg05143886	5	2075917			IGR	opensea	-0.00679076	7.41803e-05	0.578623
cg23408558	5	56679194			IGR	opensea	-0.0202623	8.44171e-05	0.578623
cg16780295	6	111858148	TRAF3IP2-AS1	TRAF3IP2 antisense RNA 1	Body	opensea	-0.00951329	8.40228e-05	0.578623
cg02682760	20	794060			IGR	opensea	-0.00435541	8.29818e-05	0.578623
cg20423519	15	40900207	CASC5	kinetochore scaffold 1	Body	opensea	-0.0752133	8.141e-05	0.578623
cg02905175	8	125722898	MTSS1	MTSS I-BAR domain containing 1	Body	opensea	0.0792486	6.52236e-05	0.578623
cg10770784	9	216855	C9orf66	chromosome 9 open reading frame 66	TSS1500	shore	0.00130309	7.61482e-05	0.578623
cg26490251	5	133703500	CDKL3	cyclin dependent kinase like 3	TSS1500	shore	-0.0473461	8.65339e-05	0.578623
cg13681781	9	139102396	QSOX2	quiescin sulfhydryl oxidase 2	Body	opensea	0.0141074	7.33972e-05	0.578623
cg17431280	19	47507461	GRLF1	Rho GTPase activating protein 35	3'UTR	island	-0.062448	6.63777e-05	0.578623
cg25969768	1	236723079	HEATR1	HEAT repeat containing 1	Body	opensea	-0.0292662	7.6157e-05	0.578623
cg07512313	14	102963438	TECPR2	tectonin beta-propeller repeat containing 2	Body	opensea	-0.0161069	8.43123e-05	0.578623
cg25903177	11	69876296			IGR	opensea	0.0186589	7.15578e-05	0.578623
cg05407757	10	1690932	ADARB2	adenosine deaminase RNA specific B2 (inactive)	Body	opensea	-0.00107769	8.11678e-05	0.578623
cg18177548	2	226329535	NYAP2	neuronal tyrosine-phosphorylated phosphoinositide-3-kinase adaptor 2	Body	opensea	-0.0140223	8.67806e-05	0.578623
cg10239574	9	37364777			IGR	opensea	0.0193154	7.86088e-05	0.578623
cg08266772	19	2878390	ZNF556	zinc finger protein 556	3'UTR	opensea	-0.00545542	7.38518e-05	0.578623
cg09547190	9	95857577	C9orf89	caspase recruitment domain family member 19	TSS1500	shore	-0.0324143	9.14931e-05	0.585962
cg17136317	16	85049674			IGR	opensea	-0.0234927	9.23154e-05	0.58626
cg17755483	5	71541917	MRPS27	mitochondrial ribosomal protein S27	Body	opensea	0.0626597	9.33526e-05	0.587907
cg11998909	1	28695513	PHACTR4	phosphatase and actin regulator 4	TSS1500	shore	-0.0384037	9.41881e-05	0.588266
cg11910459	19	54379610	MYADM	myeloid associated differentiation marker	3'UTR	shelf	-0.0337102	9.97339e-05	0.612269
cg02284274	10	74135229	MICU1	mitochondrial calcium uptake 1	Body	opensea	0.0799366	0.000101406	0.612269
cg12743638	22	20192485	LOC150197		TSS1500	opensea	-0.0137932	0.000103702	0.612269
cg10415792	1	62659934	L1TD1	LINE1 type transposase domain containing 1	TSS1500	shore	-0.066667	0.000102865	0.612269
cg17739694	22	27386453			IGR	opensea	-0.0109545	0.000100516	0.612269
cg16006970	11	129872985	LINC00167	long intergenic non-protein coding RNA 167	Body	island	-0.000743679	0.000103413	0.612269
cg16113857	8	11126128			IGR	opensea	0.0123683	0.000101274	0.612269
cg25831520	6	99529125			IGR	opensea	0.0253326	0.000105793	0.619769
cg19204171	14	74325614	PTGR2	prostaglandin reductase 2	ExonBnd	opensea	-0.0207666	0.000108447	0.624761
cg01940657	11	117089445	PCSK7	proprotein convertase subtilisin/kexin type 7	Body	opensea	0.00540486	0.000109125	0.624761
cg05071618	9	119860455	ASTN2	astrotactin 2	Body	opensea	0.00727791	0.000107959	0.624761
cg20955688	8	133772889	TMEM71	transmembrane protein 71	1stExon	opensea	-0.00252553	0.000113313	0.625059
cg06885703	12	117465598	FBXW8	F-box and WD repeat domain containing 8	Body	opensea	0.00747833	0.000112953	0.625059
cg16041798	14	64905375	MTHFD1	methylenetetrahydrofolate dehydrogenase, cyclohydrolase and formyltetrahydrofolate synthetase 1	Body	opensea	-0.0427041	0.000110406	0.625059
cg03644701	9	71712210	FXN	frataxin	Body	opensea	-0.0281152	0.00011237	0.625059
cg24791283	7	98945891	ARPC1A	actin related protein 2/3 complex subunit 1A	Body	opensea	-0.0712651	0.000112564	0.625059
cg27531590	5	172927204			IGR	opensea	-0.0017614	0.000116302	0.636898
cg08478621	3	183723836	ABCC5-AS1	ABCC5 antisense RNA 1	TSS1500	opensea	-0.0503385	0.000127698	0.640505
cg19192505	12	12492131	MANSC1	MANSC domain containing 1	Body	opensea	-0.0249924	0.000129202	0.640505
cg05044414	3	183734942	ABCC5	ATP binding cassette subfamily C member 5	5'UTR	shore	0.0243904	0.00012693	0.640505
cg08478618	4	24544317	DHX15	DEAH-box helicase 15	Body	opensea	-0.00135783	0.000134242	0.640505
cg02059927	2	74936232			IGR	opensea	-0.0680649	0.00013282	0.640505
cg11902170	10	92353230			IGR	opensea	-0.00188891	0.000118195	0.640505
cg20339956	4	165960043	TRIM60	tripartite motif containing 60	5'UTR	opensea	-0.0698054	0.000130311	0.640505
cg05761971	2	38177677	FAM82A1	regulator of microtubule dynamics 2	5'UTR	opensea	0.011232	0.000128868	0.640505
cg24851490	14	21423769	RNASE2	ribonuclease A family member 2	5'UTR	opensea	-0.0395775	0.000134142	0.640505
cg21207559	8	21433948			IGR	opensea	-0.0013084	0.000122786	0.640505
cg11195733	14	102963989	TECPR2	tectonin beta-propeller repeat containing 2	Body	opensea	0.0138097	0.000134442	0.640505
cg05237310	22	24186559			IGR	opensea	-0.0200543	0.000131186	0.640505
cg22472624	12	132402471	ULK1	unc-51 like autophagy activating kinase 1	Body	opensea	-0.00158742	0.000121878	0.640505
cg26359912	4	76629493			IGR	opensea	-0.0415245	0.000131359	0.640505
cg14268226	9	19084351	HAUS6	HAUS augmin like complex subunit 6	Body	opensea	-0.00139149	0.000133431	0.640505
cg09417038	21	47716443	C21orf57	ybeY metalloendoribonuclease	Body	shore	-0.000757384	0.000122093	0.640505
cg22655540	20	31960303	CDK5RAP1	CDK5 regulatory subunit associated protein 1	Body	opensea	-0.0348944	0.000129377	0.640505
cg03708045	8	48595620	KIAA0146	scaffold protein involved in DNA repair	Body	opensea	-0.0187401	0.000120836	0.640505
cg25965344	1	115629264	TSPAN2	tetraspanin 2	Body	shelf	-0.0128614	0.000134759	0.640505
cg16234730	22	20192493	LINC00896	long intergenic non-protein coding RNA 896	TSS1500	opensea	0.00410472	0.00012775	0.640505
cg05278081	1	20915576	CDA	cytidine deaminase	5'UTR	opensea	-0.00794122	0.000129558	0.640505
cg16619095	2	88400060	SMYD1	SET and MYND domain containing 1	Body	opensea	0.0555568	0.000136848	0.642355
cg14768164	2	145025049	GTDC1	glycosyltransferase like domain containing 1	5'UTR	opensea	0.010057	0.000136138	0.642355
cg21619827	8	77528430	ZFHX4-AS1	ZFHX4 antisense RNA 1	Body	opensea	-0.0305802	0.000139119	0.64608
cg11690063	7	8014095	GLCCI1	glucocorticoid induced 1	Body	opensea	-0.032029	0.000139351	0.64608
cg07732053	2	198652339	BOLL	boule homolog, RNA binding protein	TSS1500	shore	-0.0063944	0.000145927	0.646745
cg00051200	22	43637194	SCUBE1	signal peptide, CUB domain and EGF like domain containing 1	Body	opensea	0.129644	0.000153191	0.646745
cg04824913	4	887549	GAK	cyclin G associated kinase	Body	island	0.0427228	0.000167532	0.646745
cg20854791	3	10258362	IRAK2	interleukin 1 receptor associated kinase 2	Body	opensea	-0.00968982	0.000174582	0.646745
cg00677533	4	48333846			IGR	opensea	-0.0419303	0.000155881	0.646745
cg08829007	12	55353521	KIAA0748	thymocyte expressed, positive selection associated 1	3'UTR	opensea	-0.0218913	0.000170913	0.646745
cg01540522	8	1948874	KBTBD11	kelch repeat and BTB domain containing 11	5'UTR	shore	-0.0235579	0.00017438	0.646745
cg25398433	18	55248296	FECH	ferrochelatase	Body	opensea	0.0114285	0.000158753	0.646745
cg09978734	17	74330308	PRPSAP1	phosphoribosyl pyrophosphate synthetase associated protein 1	Body	opensea	-0.0250001	0.000172302	0.646745
cg07692834	2	110445978			IGR	opensea	-0.0181914	0.000151227	0.646745
cg00488354	5	140967807	DIAPH1	diaphanous related formin 1	ExonBnd	opensea	-0.00768155	0.000158612	0.646745
cg10227024	17	11234662	SHISA6	shisa family member 6	Body	opensea	-0.0225258	0.00016876	0.646745
cg04342866	20	3993546	RNF24	ring finger protein 24	5'UTR	shelf	-0.0673209	0.000159132	0.646745
cg10594543	5	33649717	ADAMTS12	ADAM metallopeptidase with thrombospondin type 1 motif 12	Body	opensea	0.0554918	0.000160627	0.646745
cg04730276	2	228586426			IGR	shelf	-0.0148171	0.000166408	0.646745
cg08029165	8	27405666			IGR	opensea	0.0609726	0.000166526	0.646745
cg09403024	19	23390590			IGR	shelf	-0.0436313	0.00017309	0.646745
cg10953410	11	113846918	HTR3A	5-hydroxytryptamine receptor 3A	Body	opensea	-0.0196259	0.000171622	0.646745
cg26153664	15	68125054	SKOR1	SKI family transcriptional corepressor 1	Body	shore	-0.0188629	0.00016988	0.646745
cg13634839	6	41254818	TREM1	triggering receptor expressed on myeloid cells 1	TSS1500	opensea	0.00252597	0.000150356	0.646745
cg03841081	3	150967799	MED12L	mediator complex subunit 12 like	Body	opensea	0.0328335	0.000158728	0.646745
cg04600077	5	1852839			IGR	shore	-0.0292278	0.000170893	0.646745
cg13140667	5	159261043	LOC101927766		Body	opensea	-0.0337536	0.000158084	0.646745
cg27288098	22	33450477	SYN3	synapsin III	5'UTR	shelf	-0.00671631	0.000166668	0.646745
cg12178147	12	109576929	ACACB	acetyl-CoA carboxylase beta	TSS1500	opensea	-0.00452921	0.000164615	0.646745
cg13274370	2	47516134	LOC101927043		Body	opensea	-0.01881	0.000162686	0.646745
cg04666122	10	127876309	ADAM12	ADAM metallopeptidase domain 12	Body	opensea	-0.00919522	0.000158269	0.646745
cg04682332	7	51149951	COBL	cordon-bleu WH2 repeat protein	Body	opensea	0.0442502	0.00015116	0.646745
cg19023350	12	52890692			IGR	opensea	-0.051274	0.000159661	0.646745
cg07376125	15	81197209	CEMIP	cell migration inducing hyaluronidase 1	Body	opensea	0.00531082	0.000157789	0.646745
cg24665592	4	41348910			IGR	opensea	-0.0489524	0.00016477	0.646745
cg00803207	8	133913826	TG	thyroglobulin	Body	opensea	0.00329614	0.000146821	0.646745
cg17643115	2	69533358			IGR	shore	-0.0429737	0.000160914	0.646745
cg23368104	10	74271297	MICU1	mitochondrial calcium uptake 1	Body	opensea	-0.071043	0.000161151	0.646745
cg11324740	15	41624793	NUSAP1	nucleolar and spindle associated protein 1	TSS200	island	0.000187859	0.000165132	0.646745
cg07963676	14	59653913	DAAM1	dishevelled associated activator of morphogenesis 1	TSS1500	shore	0.0225158	0.000142758	0.646745
cg18558028	7	128601632	TNPO3	transportin 3	Body	opensea	-0.00174973	0.000145389	0.646745
Bold highlights p-values below genome-wide Bonferroni thresholds (p<6.7E-08) and FDR <0.05 as well as CpGs with absolute delta betas ≥5%
Blue highlights significant DMPs identified in the cross-region analysis of the discovery cohort of MSA mixed vs controls
