# Supplementary material for: White matter DNA methylation profiling reveals deregulation of HIP1, LMAN2, MOBP, and other loci in multiple system atrophy
Source: Acta Neuropathol. 2019 Sep 18;139(1):135–56. doi: 10.1007/s00401-019-02074-0 (PMC6942018; doi:10.1007/s00401-019-02074-0)
Supplement: Supplementary file 6 — Supplementary file6 (XLSX 904 kb) [file 401_2019_2074_MOESM6_ESM.xlsx]

## Sheet: plum1
Bettencourt et al. "White matter DNA methylation profiling reveals deregulation of HIP1, LMAN2, MOBP, and other loci in multiple system atrophy"
Table S6.1. Functional enrichment of the MSA-associated co-methylation module - plum1
source	term_name	term_id	adjusted_p_value	negative_log10_of_adjusted_p_value	term_size	query_size	intersection_size	effective_domain_size	intersections
GO:MF	ion binding	GO:0043167	1.60131e-05	4.79552	6220	1216	518	17612	ITGA8,EXT1,RRAGC,LMO2,ESR2,MMACHC,P4HA2,DHX32,LONP2,RPA1,TRIM61,PCDH20,EGFR,SH3RF1,GPD2,UMODL1,UBE2G2,IREB2,PACSIN3,ZNF268,PARD3,CALN1,ASTN2,KLF5,DDO,PIF1,TPT1,MGAT4C,CHEK2,ZIM3,PDE4D,ITPR3,STIM1,SCARB1,SNX17,DGKI,ZNF430,FAT3,TRIM60,ST13,ENOSF1,ZNF311,PHLPP1,CDH4,SLC25A24,DGKG,IKZF1,ZFAND3,AGAP1,DDX52,PIK3CD,TRIO,SMARCA2,SRPK1,CLVS1,LIMA1,MYO19,ZFP1,SBK2,PEX2,NSMCE2,DDX19A,RRM1,POPDC3,TSHZ2,PRPSA…
GO:MF	actin binding	GO:0003779	1.95803e-05	4.70818	425	1216	61	17612	EGFR,SSH1,MPRIP,EPB41L2,MYOM2,MYBPC2,CTNNA2,KLHL3,LIMA1,MYO19,PHACTR2,BAIAP2L1,SNCA,MKL1,RDX,KCNMA1,GAS2,ABL2,WDR1,MYL3,VCL,SVIL,CACNB2,MYO10,RCSD1,MYO15B,ACTN1,AFAP1,CYFIP1,FKBP15,PARK2,SSFA2,CAP1,ANTXR1,FERMT2,PTK2,UTRN,NCALD,PSTPIP2,NEBL,HPCA,PXK,CORO7,EPB41L3,TULP1,MYH10,PACRG,PANX1,USH1C,EPB41L1,PLEKHH2,COTL1,ABLIM1,ABLIM2,ANXA6,MACF1,FHOD3,SNTG1,PHACTR4,ABL1,CTNNA1
GO:MF	cytoskeletal protein binding	GO:0008092	2.81267e-05	4.55088	954	1216	110	17612	FARP1,EGFR,SSH1,PACSIN3,EML6,MPRIP,EPB41L2,MYOM2,MYBPC2,CTNNA2,STIM1,KLHL3,CDH4,BICD1,LIMA1,MYO19,EP300,HSP90AA1,PHACTR2,ANK1,KIF6,BAIAP2L1,SNCA,MKL1,RDX,KCNMA1,GAS2,TRAK1,ABL2,KIF13A,RACGAP1,CDC42EP3,WDR1,TIAM1,NUP62,MYL3,VCL,SVIL,JAKMIP3,CACNB2,MYO10,KIFC1,RCSD1,CAMK2D,MYO15B,ACTN1,AFAP1,CYFIP1,FKBP15,ANK3,PARK2,RPH3AL,SSFA2,NDE1,RCAN3,CLIP1,CAP1,ANTXR1,AMPD1,HTT,FERMT2,MARK3,KLC2,PTK2,UTRN,NCA…
GO:MF	enzyme binding	GO:0019899	0.000239795	3.62016	2285	1216	216	17612	FARP1,PAF1,RRAGC,ESR2,LONP2,EGFR,SH3RF1,PARD3,MYOM2,TAGAP,CHEK2,PDE4D,TBC1D2,STIM1,DGKI,FGF17,BICD1,NEDD9,FRS2,TRIO,CCNY,SBK2,TIAM2,NRIP1,MEF2C,CLEC16A,HSP90AA1,ARRB2,CYP1A1,CADPS,TPCN2,AKAP12,ANK1,EVI5,ADAM10,SNX3,SNCA,ARHGEF11,NR3C1,STXBP5L,ITSN1,NOX4,ARHGEF28,RDX,SRI,RAPGEF2,LEF1,BANK1,DNMT3B,RPL11,NCOR2,RAB11FIP2,CAB39,FRS3,RGL1,PPP3CA,PPP6R3,PRKCZ,RACGAP1,GRIK2,CDC42EP3,AMBRA1,LSM2,TIAM1,MTM…
GO:MF	metal ion binding	GO:0046872	0.00149883	2.82425	4162	1216	354	17612	ITGA8,EXT1,RRAGC,LMO2,ESR2,P4HA2,RPA1,TRIM61,PCDH20,SH3RF1,GPD2,UMODL1,IREB2,ZNF268,CALN1,ASTN2,KLF5,PIF1,TPT1,MGAT4C,CHEK2,ZIM3,PDE4D,ITPR3,STIM1,DGKI,ZNF430,FAT3,TRIM60,ENOSF1,ZNF311,PHLPP1,CDH4,SLC25A24,DGKG,IKZF1,ZFAND3,AGAP1,SRPK1,LIMA1,ZFP1,PEX2,NSMCE2,TSHZ2,PRPSAP1,TTC3,EP300,RORA,CYP1A1,ITPR1,CADPS,FAT4,FHL5,XYLT1,ZNF215,PLEKHF1,L3MBTL4,LRSAM1,GATAD1,RNF213,C9ORF3,ADAM10,SNCA,NR3C1,RSF1,R…
GO:MF	phospholipid binding	GO:0005543	0.00171328	2.76617	420	1216	55	17612	PACSIN3,PARD3,ITPR3,SCARB1,SNX17,AGAP1,CLVS1,ITPR1,PARD3B,PLEKHF1,SNX3,SNCA,MYOF,RAPGEF2,SYT1,FRMPD2,PLEKHA2,RAB35,ARHGAP26,RACGAP1,NUP62,SNX14,OSBPL10,SNX30,ANXA7,MYO10,SYT9,KCNQ1,ESYT2,ANKFY1,CPNE5,SBF2,FERMT2,IQGAP1,ZFYVE16,PRKCI,ABCA1,WDR45L,TEC,PXK,TULP1,SNX18,PSD3,SMURF1,SNX9,CPNE1,APPL2,SNX10,ANXA6,CPNE3,PITPNC1,PLCB1,GSDMD,MCF2L,PREX1
GO:MF	cation binding	GO:0043169	0.00257655	2.58896	4253	1216	359	17612	ITGA8,EXT1,RRAGC,LMO2,ESR2,P4HA2,RPA1,TRIM61,PCDH20,SH3RF1,GPD2,UMODL1,IREB2,ZNF268,CALN1,ASTN2,KLF5,PIF1,TPT1,MGAT4C,CHEK2,ZIM3,PDE4D,ITPR3,STIM1,DGKI,ZNF430,FAT3,TRIM60,ENOSF1,ZNF311,PHLPP1,CDH4,SLC25A24,DGKG,IKZF1,ZFAND3,AGAP1,SRPK1,LIMA1,ZFP1,PEX2,NSMCE2,TSHZ2,PRPSAP1,TTC3,EP300,RORA,CYP1A1,ITPR1,CADPS,FAT4,FHL5,XYLT1,ZNF215,PLEKHF1,L3MBTL4,LRSAM1,GATAD1,RNF213,C9ORF3,ADAM10,SNCA,NR3C1,RSF1,R…
GO:MF	protein binding	GO:0005515	0.00341691	2.46637	11722	1216	878	17612	PTPN12,FARP1,GAB1,EXT1,PAF1,RRAGC,METTL9,GP5,SAMSN1,LMO2,GABRR3,PTRH2,ESR2,CINP,CYFIP2,TAPBP,MMACHC,AP4E1,DHX32,PIK3AP1,LONP2,RPA1,SLC22A23,ELMSAN1,PPP4R2,PSMD6,EGFR,SH3RF1,IKBIP,SEMA6D,UBE2G2,IREB2,SSH1,PACSIN3,CD83,AHCY,APH1B,EML6,PARD3,MPRIP,CLCN1,VAMP3,KLF5,PTPRU,CRTC3,EPB41L2,GSTO2,MYOM2,DDO,MACC1,STX7,TAGAP,TPT1,CHEK2,BIRC6,SLC38A9,TNS3,PDE4D,MYBPC2,ITPR3,IL6ST,CTNNA2,TBC1D2,TMCC1,STIM1,SCA…
GO:MF	Rho guanyl-nucleotide exchange factor activity	GO:0005089	0.00483935	2.31521	82	1216	18	17612	FARP1,TRIO,TIAM2,ARHGEF11,ITSN1,ARHGEF28,TIAM1,VAV2,PLEKHG2,DOCK2,ABR,KALRN,ARHGEF3,VAV3,FARP2,PLEKHG1,MCF2L,PREX1
GO:MF	phosphatidylinositol binding	GO:0035091	0.00484283	2.3149	241	1216	36	17612	PARD3,ITPR3,SCARB1,SNX17,CLVS1,ITPR1,PARD3B,PLEKHF1,SNX3,SYT1,FRMPD2,PLEKHA2,RAB35,RACGAP1,SNX14,SNX30,MYO10,SYT9,KCNQ1,ESYT2,ANKFY1,SBF2,FERMT2,IQGAP1,ZFYVE16,WDR45L,PXK,TULP1,SNX18,SNX9,APPL2,SNX10,PITPNC1,PLCB1,GSDMD,MCF2L
GO:MF	actin filament binding	GO:0051015	0.0109282	1.96145	192	1216	30	17612	EGFR,MYOM2,MYBPC2,CTNNA2,LIMA1,ABL2,WDR1,VCL,SVIL,CACNB2,MYO10,RCSD1,ACTN1,CYFIP1,SSFA2,ANTXR1,FERMT2,UTRN,PSTPIP2,NEBL,TULP1,MYH10,PANX1,USH1C,ABLIM1,ABLIM2,ANXA6,MACF1,ABL1,CTNNA1
GO:MF	oxoglutarate dehydrogenase (succinyl-transferring) activity	GO:0004591	0.0115411	1.93775	4	1216	4	17612	OGDH,OGDHL,MRPS36,DHTKD1
GO:MF	Ras guanyl-nucleotide exchange factor activity	GO:0005088	0.0236382	1.62638	259	1216	36	17612	FARP1,EGFR,FGF17,FRS2,TRIO,TIAM2,ARHGEF11,ITSN1,ARHGEF28,RAPGEF2,FRS3,RGL1,TIAM1,CAMK2D,KNDC1,NRG2,VAV2,SBF2,PTK2,TRAPPC9,RAP1A,PLEKHG2,DOCK2,WDR41,ABR,DENND5A,KALRN,ARHGEF3,GRIN2B,VAV3,FARP2,PLEKHG1,FGF2,MCF2L,PREX1,IL2RA
GO:MF	lipid binding	GO:0008289	0.0248589	1.60452	721	1216	78	17612	ESR2,PACSIN3,PARD3,ITPR3,SCARB1,SNX17,AGAP1,CLVS1,RORA,ITPR1,CADPS,TLR1,PARD3B,PLEKHF1,STX3,SNX3,SNCA,NR3C1,MYOF,RAPGEF2,SYT1,FRMPD2,ACBD6,NR1H3,PLEKHA2,RAB35,ARHGAP26,RACGAP1,RORC,GPR183,TIAM1,NUP62,SNX14,OSBPL10,SNX30,ACOXL,ANXA7,MYO10,SYT9,KCNQ1,ESYT2,ANKFY1,CPNE5,SBF2,ESRRB,FERMT2,IQGAP1,ZFYVE16,PRKCI,ABCA1,WDR45L,CADPS2,TEC,PLIN1,RUFY1,FNBP1L,PXK,TULP1,CD6,SNX18,PSD3,SMURF1,DLC1,SNX9,PITPNM3…
GO:MF	beta-catenin binding	GO:0008013	0.0258243	1.58797	84	1216	17	17612	PTPRU,CTNNA2,KANK1,EP300,RORA,LEF1,VCL,PARK2,SUFU,DACT2,SMAD3,TCF7L1,ASH2L,KLF4,FOXO3,AJAP1,CTNNA1
GO:BP	neuron development	GO:0048666	2.14059e-12	11.6695	1103	1206	147	17710	FARP1,GAB1,EXT1,CYFIP2,EGFR,SEMA6D,SSH1,PARD3,IFT140,CTNNA2,KANK1,ATF1,TMC1,CUX1,CDH4,DGKG,FRS2,PIK3CD,CNTN4,MEF2C,SEMA3A,EP300,HSP90AA1,TGFB2,FAT4,FRY,OPCML,STX3,ADAM10,SNX3,CTTN,MKL1,FSHR,IST1,OGDH,RAPGEF2,TRAK1,SYT1,TSKU,RELN,ABL2,SLC1A3,EIF2AK4,PPP3CA,RAB35,PRKCZ,TSC1,ID1,CLRN1,UNC5D,TIAM1,VCL,CNR1,ULK4,NRXN1,MUL1,CHN1,CDNF,UHMK1,MTCH1,MDM2,KNDC1,SEMA4G,CYFIP1,USP33,ANK3,CTF1,PARK2,SS18L1,PRK…
GO:BP	anatomical structure development	GO:0048856	3.26469e-11	10.4862	5904	1206	525	17710	PTPN12,ITGA8,FARP1,GAB1,EXT1,PAF1,LMO2,CYFIP2,EGFR,SH3RF1,GPD2,XKR6,SEMA6D,UMODL1,IREB2,SSH1,CD83,PARD3,ASTN2,ACRV1,VAMP3,KLF5,PTPRU,MYOM2,BIRC6,TNS3,PDE4D,MYBPC2,IL6ST,SLC4A5,IFT140,CTNNA2,SLC12A6,MYADM,STIM1,SNX17,KLHL3,ZNF430,LHFPL2,KANK1,ATF1,FAT3,TMC1,DACH1,ELK3,PHLPP1,CUX1,CDH4,FGF17,BICD1,DGKG,IKZF1,DPPA5,NEDD9,FRS2,PIK3CD,CNTN4,SMARCA2,SRPK1,MYO19,CRYBA2,NRIP1,VWC2,TMEM135,RRM1,MEF2C,POPD…
GO:BP	cell morphogenesis	GO:0000902	5.62323e-11	10.25	1029	1206	136	17710	ITGA8,FARP1,GAB1,EXT1,CYFIP2,EGFR,SEMA6D,SSH1,PARD3,VAMP3,CTNNA2,MYADM,KANK1,CUX1,CDH4,NEDD9,FRS2,PIK3CD,CNTN4,MEF2C,SEMA3A,EP300,HSP90AA1,TGFB2,FRY,COL14A1,COL23A1,ADAM10,CTTN,NOX4,IST1,RDX,GAS2,RAPGEF2,TRAK1,LEF1,SYT1,TSKU,RELN,SLC1A3,EIF2AK4,PPP3CA,ZNF135,PRKCZ,ID1,CDC42EP3,WDR1,CLRN1,UNC5D,TIAM1,VCL,SCARA3,NRXN1,LAMC1,ANXA7,MUL1,MYO10,CHN1,ACTN1,KNDC1,COCH,SEMA4G,CYFIP1,USP33,ANK3,PARK2,SS18L…
GO:BP	cellular component morphogenesis	GO:0032989	2.14806e-10	9.66795	1133	1206	144	17710	ITGA8,FARP1,GAB1,EXT1,CYFIP2,EGFR,SEMA6D,SSH1,PARD3,VAMP3,MYOM2,MYBPC2,CTNNA2,MYADM,KANK1,CUX1,CDH4,NEDD9,FRS2,PIK3CD,CNTN4,MEF2C,SEMA3A,EP300,HSP90AA1,TGFB2,FRY,COL14A1,COL23A1,ADAM10,CTTN,NOX4,IST1,RDX,GAS2,RAPGEF2,TRAK1,LEF1,SYT1,TSKU,RELN,SLC1A3,EIF2AK4,PPP3CA,MFF,ZNF135,PRKCZ,ID1,CDC42EP3,WDR1,CLRN1,UNC5D,TIAM1,VCL,SCARA3,NRXN1,LAMC1,ANXA7,MUL1,MYO10,SIX4,CHN1,ACTN1,KNDC1,COCH,SEMA4G,CYFIP1,…
GO:BP	generation of neurons	GO:0048699	3.0279e-10	9.51886	1505	1206	177	17710	FARP1,GAB1,EXT1,CYFIP2,EGFR,SH3RF1,SEMA6D,SSH1,PARD3,IL6ST,IFT140,CTNNA2,KANK1,ATF1,TMC1,CUX1,CDH4,DGKG,FRS2,PIK3CD,CNTN4,VWC2,MEF2C,SEMA3A,EP300,HSP90AA1,RORA,BEND6,TGFB2,FAT4,FRY,OPCML,STX3,ADAM10,SNX3,CTTN,MKL1,FSHR,IST1,OGDH,RAPGEF2,PCSK9,TRAK1,LEF1,SYT1,CHD5,DNMT3B,TSKU,RELN,ABL2,SLC1A3,EIF2AK4,PPP3CA,RAB35,PRKCZ,TSC1,ID1,RACGAP1,WDR1,CLRN1,UNC5D,GPR183,TIAM1,C16ORF45,VCL,CNR1,ULK4,NRXN1,MUL…
GO:BP	neuron projection development	GO:0031175	4.99127e-10	9.30179	973	1206	128	17710	FARP1,GAB1,EXT1,CYFIP2,EGFR,SEMA6D,SSH1,PARD3,CTNNA2,KANK1,ATF1,CUX1,CDH4,FRS2,PIK3CD,CNTN4,MEF2C,SEMA3A,EP300,HSP90AA1,FAT4,FRY,STX3,ADAM10,SNX3,CTTN,MKL1,FSHR,IST1,RAPGEF2,TRAK1,SYT1,TSKU,RELN,ABL2,EIF2AK4,PPP3CA,RAB35,PRKCZ,TSC1,ID1,CLRN1,UNC5D,TIAM1,VCL,CNR1,ULK4,NRXN1,MUL1,CHN1,CDNF,UHMK1,MDM2,KNDC1,SEMA4G,CYFIP1,USP33,ANK3,PARK2,SS18L1,PRKCA,MATN2,GHRL,CPNE5,SDK1,SHANK2,ZNF365,HECW1,FSTL4,P…
GO:BP	developmental process	GO:0032502	8.34577e-10	9.07853	6309	1206	547	17710	PTPN12,ITGA8,FARP1,GAB1,EXT1,PAF1,LMO2,CYFIP2,EGFR,SH3RF1,GPD2,XKR6,SEMA6D,UMODL1,IREB2,SSH1,ZNF268,CD83,PARD3,ASTN2,ACRV1,VAMP3,KLF5,PTPRU,MYOM2,CHEK2,BIRC6,TNS3,PDE4D,MYBPC2,IL6ST,SLC4A5,IFT140,CTNNA2,SLC12A6,MYADM,STIM1,SNX17,KLHL3,ZNF430,LHFPL2,KANK1,ATF1,FAT3,TMC1,DACH1,ELK3,PHLPP1,CUX1,CDH4,FGF17,BICD1,DGKG,IKZF1,DPPA5,NEDD9,FRS2,PIK3CD,CNTN4,TRIO,SMARCA2,SRPK1,MYO19,CRYBA2,NRIP1,VWC2,NSMCE…
GO:BP	neuron differentiation	GO:0030182	1.06438e-09	8.9729	1356	1206	162	17710	FARP1,GAB1,EXT1,CYFIP2,EGFR,SEMA6D,SSH1,PARD3,IFT140,CTNNA2,KANK1,ATF1,TMC1,CUX1,CDH4,DGKG,FRS2,PIK3CD,CNTN4,VWC2,MEF2C,SEMA3A,EP300,HSP90AA1,RORA,BEND6,TGFB2,FAT4,FRY,OPCML,STX3,ADAM10,SNX3,CTTN,MKL1,FSHR,IST1,OGDH,RAPGEF2,PCSK9,TRAK1,SYT1,CHD5,DNMT3B,TSKU,RELN,ABL2,SLC1A3,EIF2AK4,PPP3CA,RAB35,PRKCZ,TSC1,ID1,CLRN1,UNC5D,TIAM1,VCL,CNR1,ULK4,NRXN1,MUL1,CHN1,CDNF,UHMK1,MTCH1,ZFHX3,MDM2,KNDC1,SEMA4G…
GO:BP	multicellular organism development	GO:0007275	1.07178e-09	8.9699	5416	1206	482	17710	ITGA8,FARP1,GAB1,EXT1,PAF1,LMO2,CYFIP2,EGFR,SH3RF1,GPD2,SEMA6D,UMODL1,IREB2,SSH1,CD83,PARD3,ACRV1,KLF5,PTPRU,MYOM2,BIRC6,TNS3,MYBPC2,IL6ST,SLC4A5,IFT140,CTNNA2,SLC12A6,MYADM,STIM1,SNX17,KLHL3,ZNF430,LHFPL2,KANK1,ATF1,FAT3,TMC1,DACH1,ELK3,PHLPP1,CUX1,CDH4,FGF17,DGKG,IKZF1,DPPA5,FRS2,PIK3CD,CNTN4,SMARCA2,CRYBA2,NRIP1,VWC2,RRM1,MEF2C,POPDC3,TSHZ2,SEMA3A,EP300,HSP90AA1,ARRB2,RORA,CYP1A1,SLC35D1,ITPR1…
GO:BP	cell development	GO:0048468	3.69824e-09	8.43201	2139	1206	227	17710	ITGA8,FARP1,GAB1,EXT1,CYFIP2,EGFR,SEMA6D,SSH1,PARD3,VAMP3,KLF5,MYOM2,PDE4D,MYBPC2,IL6ST,SLC4A5,IFT140,CTNNA2,MYADM,KANK1,ATF1,TMC1,CUX1,CDH4,DGKG,NEDD9,FRS2,PIK3CD,CNTN4,SMARCA2,SRPK1,VWC2,MEF2C,SEMA3A,EP300,HSP90AA1,BEND6,TGFB2,FAT4,FRY,OPCML,COL14A1,STX3,COL23A1,ADAM10,SNX3,CTTN,MKL1,FSHR,MYOF,IST1,OGDH,RDX,RAPGEF2,TRAK1,LEF1,SYT1,CHD5,DNMT3B,TSKU,RELN,ABL2,SLC1A3,EIF2AK4,PPP3CA,RAB35,ABHD2,PRK…
GO:BP	nervous system development	GO:0007399	4.96678e-09	8.30393	2340	1206	243	17710	ITGA8,FARP1,GAB1,EXT1,CYFIP2,EGFR,SH3RF1,SEMA6D,IREB2,SSH1,PARD3,IL6ST,IFT140,CTNNA2,ZNF430,KANK1,ATF1,TMC1,CUX1,CDH4,FGF17,DGKG,FRS2,PIK3CD,CNTN4,SMARCA2,VWC2,RRM1,MEF2C,SEMA3A,EP300,HSP90AA1,ARRB2,RORA,BEND6,TGFB2,FAT4,FRY,OPCML,SCN8A,STX3,ADAM10,SNX3,SNCA,CTTN,ADAM23,MKL1,FSHR,IST1,OGDH,RAPGEF2,PCSK9,TRAK1,LEF1,SYT1,CHD5,DNMT3B,TSKU,RELN,ABL2,TACC2,SLC1A3,EIF2AK4,PPP3CA,RAB35,PRKCZ,TSC1,ID1,AR…
GO:BP	neurogenesis	GO:0022008	5.71774e-09	8.24278	1602	1206	181	17710	FARP1,GAB1,EXT1,CYFIP2,EGFR,SH3RF1,SEMA6D,SSH1,PARD3,IL6ST,IFT140,CTNNA2,KANK1,ATF1,TMC1,CUX1,CDH4,DGKG,FRS2,PIK3CD,CNTN4,VWC2,MEF2C,SEMA3A,EP300,HSP90AA1,RORA,BEND6,TGFB2,FAT4,FRY,OPCML,STX3,ADAM10,SNX3,CTTN,MKL1,FSHR,IST1,OGDH,RAPGEF2,PCSK9,TRAK1,LEF1,SYT1,CHD5,DNMT3B,TSKU,RELN,ABL2,SLC1A3,EIF2AK4,PPP3CA,RAB35,PRKCZ,TSC1,ID1,RACGAP1,WDR1,CLRN1,UNC5D,GPR183,TIAM1,C16ORF45,VCL,CNR1,ULK4,NRXN1,MUL…
GO:BP	cell morphogenesis involved in differentiation	GO:0000904	6.32952e-09	8.19863	734	1206	102	17710	ITGA8,FARP1,GAB1,EXT1,CYFIP2,SEMA6D,SSH1,PARD3,VAMP3,CTNNA2,MYADM,KANK1,CUX1,CDH4,NEDD9,FRS2,PIK3CD,CNTN4,MEF2C,SEMA3A,EP300,HSP90AA1,COL14A1,COL23A1,ADAM10,CTTN,IST1,RAPGEF2,TRAK1,LEF1,TSKU,RELN,SLC1A3,PPP3CA,ID1,WDR1,CLRN1,UNC5D,TIAM1,VCL,SCARA3,NRXN1,LAMC1,CHN1,ACTN1,KNDC1,COCH,SEMA4G,CYFIP1,USP33,ANK3,SS18L1,PRKCA,MATN2,SHANK2,ZNF365,HECW1,FSTL4,ANTXR1,DACT2,FERMT2,RAB1A,PTK2,GRB10,MEGF8,NLGN…
GO:BP	system development	GO:0048731	2.82302e-08	7.54929	4849	1206	433	17710	ITGA8,FARP1,GAB1,EXT1,PAF1,LMO2,CYFIP2,EGFR,SH3RF1,GPD2,SEMA6D,UMODL1,IREB2,SSH1,CD83,PARD3,KLF5,PTPRU,MYOM2,BIRC6,TNS3,MYBPC2,IL6ST,SLC4A5,IFT140,CTNNA2,SLC12A6,STIM1,SNX17,KLHL3,ZNF430,KANK1,ATF1,TMC1,ELK3,PHLPP1,CUX1,CDH4,FGF17,DGKG,IKZF1,FRS2,PIK3CD,CNTN4,SMARCA2,CRYBA2,NRIP1,VWC2,RRM1,MEF2C,POPDC3,SEMA3A,EP300,HSP90AA1,ARRB2,RORA,CYP1A1,SLC35D1,BEND6,TGFB2,FAT4,FRY,SPINK9,OPCML,XYLT1,COL14A1…
GO:BP	plasma membrane bounded cell projection organization	GO:0120036	3.16094e-08	7.50018	1494	1206	169	17710	FARP1,GAB1,EXT1,CYFIP2,EGFR,SEMA6D,SSH1,PARD3,KLF5,IFT140,CTNNA2,KANK1,ATF1,CUX1,CDH4,FRS2,PIK3CD,CNTN4,LIMA1,MEF2C,SEMA3A,EP300,HSP90AA1,FAT4,FRY,STX3,ADAM10,SNX3,CTTN,MKL1,FSHR,IST1,RDX,DNAH7,RAPGEF2,TRAK1,SYT1,TSKU,RELN,ABL2,EIF2AK4,PPP3CA,RAB35,PRKCZ,LCA5L,TSC1,ID1,CDC42EP3,CLRN1,UNC5D,TIAM1,VCL,CEP152,CNR1,PCNT,ULK4,NRXN1,ITGA6,MUL1,MYO10,CHN1,CDNF,UHMK1,MDM2,KNDC1,SEMA4G,CYFIP1,USP33,ANK3,P…
GO:BP	cell projection organization	GO:0030030	6.30093e-08	7.2006	1530	1206	171	17710	ITGA8,FARP1,GAB1,EXT1,CYFIP2,EGFR,SEMA6D,SSH1,PARD3,KLF5,IFT140,CTNNA2,KANK1,ATF1,CUX1,CDH4,FRS2,PIK3CD,CNTN4,LIMA1,MEF2C,SEMA3A,EP300,HSP90AA1,FAT4,FRY,STX3,ADAM10,SNX3,CTTN,MKL1,FSHR,IST1,RDX,DNAH7,RAPGEF2,TRAK1,SYT1,TSKU,RELN,ABL2,EIF2AK4,PPP3CA,RAB35,PRKCZ,LCA5L,TSC1,ID1,CDC42EP3,CLRN1,UNC5D,TIAM1,VCL,CEP152,CNR1,PCNT,ULK4,NRXN1,ITGA6,MUL1,MYO10,CHN1,CDNF,UHMK1,MDM2,KNDC1,SEMA4G,CYFIP1,USP33,…
GO:BP	neuron projection morphogenesis	GO:0048812	1.58818e-07	6.7991	650	1206	90	17710	FARP1,GAB1,EXT1,CYFIP2,EGFR,SEMA6D,SSH1,PARD3,CTNNA2,CUX1,CDH4,FRS2,PIK3CD,CNTN4,SEMA3A,HSP90AA1,ADAM10,CTTN,IST1,RAPGEF2,TRAK1,SYT1,TSKU,RELN,EIF2AK4,PPP3CA,PRKCZ,ID1,UNC5D,TIAM1,VCL,NRXN1,MUL1,CHN1,KNDC1,SEMA4G,CYFIP1,USP33,ANK3,PARK2,SS18L1,PRKCA,MATN2,CPNE5,SHANK2,ZNF365,HECW1,FSTL4,PTK2,STK24,GRB10,IQGAP1,MEGF8,NLGN1,EPHB4,DCDC2,DCLK1,CNTNAP2,TRPV2,ITPKA,EPB41L3,MYH10,PTPRD,SEMA5B,WDR36,ADGR…
GO:BP	cellular component organization	GO:0016043	2.01804e-07	6.69507	6310	1206	534	17710	ITGA8,FARP1,GAB1,EXT1,PAF1,ESR2,CYFIP2,TAPBP,LONP2,RPA1,EGFR,XKR6,SEMA6D,SSH1,PACSIN3,PARD3,VAMP3,KLF5,CRTC3,EPB41L2,MYOM2,DDO,PIF1,STX7,CHEK2,MYBPC2,ITPR3,SLC4A5,IFT140,CTNNA2,SLC12A6,MYADM,TMCC1,SCARB1,SNX17,KANK1,FASTKD2,ATF1,EIF3D,ST13,CUX1,CDH4,COL16A1,CIDEA,BICD1,IKZF1,NEDD9,FRS2,PIK3CD,CNTN4,SMARCA2,VPS28,SRPK1,CLVS1,LIMA1,MYO19,PEX2,NSMCE2,TMEM135,TTC19,RRM1,MEF2C,SEMA3A,CLEC16A,CHMP7,EP3…
GO:BP	plasma membrane bounded cell projection morphogenesis	GO:0120039	2.15581e-07	6.66639	664	1206	91	17710	FARP1,GAB1,EXT1,CYFIP2,EGFR,SEMA6D,SSH1,PARD3,CTNNA2,KANK1,CUX1,CDH4,FRS2,PIK3CD,CNTN4,SEMA3A,HSP90AA1,ADAM10,CTTN,IST1,RAPGEF2,TRAK1,SYT1,TSKU,RELN,EIF2AK4,PPP3CA,PRKCZ,ID1,UNC5D,TIAM1,VCL,NRXN1,MUL1,CHN1,KNDC1,SEMA4G,CYFIP1,USP33,ANK3,PARK2,SS18L1,PRKCA,MATN2,CPNE5,SHANK2,ZNF365,HECW1,FSTL4,PTK2,STK24,GRB10,IQGAP1,MEGF8,NLGN1,EPHB4,DCDC2,DCLK1,CNTNAP2,TRPV2,ITPKA,EPB41L3,MYH10,PTPRD,SEMA5B,WDR3…
GO:BP	cellular component organization or biogenesis	GO:0071840	2.44468e-07	6.61178	6486	1206	546	17710	ITGA8,FARP1,GAB1,EXT1,PAF1,ESR2,CYFIP2,TAPBP,LONP2,RPA1,EGFR,XKR6,SEMA6D,SSH1,PACSIN3,PARD3,VAMP3,KLF5,CRTC3,EPB41L2,MYOM2,DDO,PIF1,STX7,CHEK2,MYBPC2,ITPR3,SLC4A5,IFT140,CTNNA2,SLC12A6,MYADM,TMCC1,SCARB1,SNX17,KANK1,FASTKD2,ATF1,EIF3D,ST13,CUX1,CDH4,COL16A1,CIDEA,BICD1,IKZF1,DDX52,NEDD9,FRS2,PIK3CD,CNTN4,SMARCA2,VPS28,SRPK1,CLVS1,LIMA1,MYO19,PEX2,NSMCE2,TMEM135,TTC19,RRM1,MEF2C,SEMA3A,RRNAD1,CLEC…
GO:BP	cell projection morphogenesis	GO:0048858	2.53362e-07	6.59626	666	1206	91	17710	FARP1,GAB1,EXT1,CYFIP2,EGFR,SEMA6D,SSH1,PARD3,CTNNA2,KANK1,CUX1,CDH4,FRS2,PIK3CD,CNTN4,SEMA3A,HSP90AA1,ADAM10,CTTN,IST1,RAPGEF2,TRAK1,SYT1,TSKU,RELN,EIF2AK4,PPP3CA,PRKCZ,ID1,UNC5D,TIAM1,VCL,NRXN1,MUL1,CHN1,KNDC1,SEMA4G,CYFIP1,USP33,ANK3,PARK2,SS18L1,PRKCA,MATN2,CPNE5,SHANK2,ZNF365,HECW1,FSTL4,PTK2,STK24,GRB10,IQGAP1,MEGF8,NLGN1,EPHB4,DCDC2,DCLK1,CNTNAP2,TRPV2,ITPKA,EPB41L3,MYH10,PTPRD,SEMA5B,WDR3…
GO:BP	cell part morphogenesis	GO:0032990	5.01896e-07	6.29939	685	1206	92	17710	FARP1,GAB1,EXT1,CYFIP2,EGFR,SEMA6D,SSH1,PARD3,CTNNA2,KANK1,CUX1,CDH4,FRS2,PIK3CD,CNTN4,SEMA3A,HSP90AA1,ADAM10,CTTN,IST1,RAPGEF2,TRAK1,SYT1,TSKU,RELN,EIF2AK4,PPP3CA,MFF,PRKCZ,ID1,UNC5D,TIAM1,VCL,NRXN1,MUL1,CHN1,KNDC1,SEMA4G,CYFIP1,USP33,ANK3,PARK2,SS18L1,PRKCA,MATN2,CPNE5,SHANK2,ZNF365,HECW1,FSTL4,PTK2,STK24,GRB10,IQGAP1,MEGF8,NLGN1,EPHB4,DCDC2,DCLK1,CNTNAP2,TRPV2,ITPKA,EPB41L3,MYH10,PTPRD,SEMA5B,…
GO:BP	anatomical structure morphogenesis	GO:0009653	5.57728e-07	6.25358	2677	1206	261	17710	ITGA8,FARP1,GAB1,EXT1,PAF1,CYFIP2,EGFR,SEMA6D,SSH1,PARD3,ASTN2,VAMP3,KLF5,MYOM2,MYBPC2,IFT140,CTNNA2,SLC12A6,MYADM,STIM1,KLHL3,KANK1,ELK3,CUX1,CDH4,BICD1,NEDD9,FRS2,PIK3CD,CNTN4,MYO19,TMEM135,MEF2C,SEMA3A,EP300,HSP90AA1,ARRB2,RORA,TGFB2,FAT4,FRY,TXNRD1,COL14A1,RNF213,COL23A1,ADAM10,CTTN,ELF5,NOX4,MYOF,IST1,IL18,SMOC2,RDX,TLR3,GAS2,RAPGEF2,TRAK1,LEF1,SYT1,TSKU,RELN,COL5A1,SRPK2,SLC1A3,EIF2AK4,PPP3…
GO:BP	regulation of plasma membrane bounded cell projection organization	GO:0120035	1.44884e-06	5.83898	657	1206	88	17710	SEMA6D,SSH1,KLF5,IFT140,KANK1,ATF1,CUX1,CDH4,MEF2C,SEMA3A,EP300,ADAM10,SNX3,CTTN,IST1,RDX,RAPGEF2,TRAK1,SYT1,RELN,ABL2,PPP3CA,TSC1,ID1,CDC42EP3,CLRN1,TIAM1,CNR1,ULK4,NRXN1,MUL1,MYO10,CHN1,MDM2,KNDC1,SEMA4G,CYFIP1,PARK2,SS18L1,CPNE5,SDK1,SHANK2,ZNF365,HECW1,FSTL4,HTT,PTK2,STK24,IQGAP1,RAP1A,MEGF8,SCARF1,PRKCI,ADAMTS16,NLGN1,DCDC2,FNBP1L,TRPV2,ITPKA,KLF4,DENND5A,BCAS3,PTPRD,SEMA5B,WDR36,ADGRB3,PRKC…
GO:BP	regulation of cell projection organization	GO:0031344	3.10219e-06	5.50833	667	1206	88	17710	SEMA6D,SSH1,KLF5,IFT140,KANK1,ATF1,CUX1,CDH4,MEF2C,SEMA3A,EP300,ADAM10,SNX3,CTTN,IST1,RDX,RAPGEF2,TRAK1,SYT1,RELN,ABL2,PPP3CA,TSC1,ID1,CDC42EP3,CLRN1,TIAM1,CNR1,ULK4,NRXN1,MUL1,MYO10,CHN1,MDM2,KNDC1,SEMA4G,CYFIP1,PARK2,SS18L1,CPNE5,SDK1,SHANK2,ZNF365,HECW1,FSTL4,HTT,PTK2,STK24,IQGAP1,RAP1A,MEGF8,SCARF1,PRKCI,ADAMTS16,NLGN1,DCDC2,FNBP1L,TRPV2,ITPKA,KLF4,DENND5A,BCAS3,PTPRD,SEMA5B,WDR36,ADGRB3,PRKC…
GO:BP	regulation of signaling	GO:0023051	3.30926e-06	5.48027	3568	1206	326	17710	PTPN12,ITGA8,FARP1,GAB1,RRAGC,CAMTA1,ESR2,CYFIP2,PIK3AP1,EGFR,SH3RF1,SSH1,VAMP3,PTPRU,CRTC3,MACC1,TAGAP,TPT1,CHEK2,BIRC6,SLC38A9,PDE4D,ITPR3,IL6ST,IFT140,MYADM,STIM1,DGKI,FAM13A,CNKSR3,KANK1,SLC24A1,PHLPP1,FGF17,CIDEA,BICD1,FRS2,PIK3CD,CNTN4,TRIO,GRM1,CCNY,SBK2,TIAM2,VWC2,MEF2C,SEMA3A,CLEC16A,EP300,HSP90AA1,ARRB2,RORA,ITPR1,BEND6,TLR1,BANP,TGFB2,MCC,AKAP12,PLEKHF1,STX3,RNF213,BAIAP2L1,SNX3,SNCA,A…
GO:BP	regulation of cell communication	GO:0010646	4.94776e-06	5.30559	3541	1206	323	17710	PTPN12,ITGA8,FARP1,GAB1,RRAGC,CAMTA1,ESR2,CYFIP2,PIK3AP1,EGFR,SH3RF1,SSH1,PTPRU,CRTC3,MACC1,TAGAP,TPT1,CHEK2,BIRC6,SLC38A9,PDE4D,ITPR3,IL6ST,IFT140,MYADM,DGKI,FAM13A,CNKSR3,KANK1,SLC24A1,PHLPP1,FGF17,CIDEA,BICD1,FRS2,PIK3CD,CNTN4,TRIO,GRM1,CCNY,SBK2,TIAM2,VWC2,MEF2C,SEMA3A,CLEC16A,EP300,HSP90AA1,ARRB2,RORA,ITPR1,BEND6,TLR1,BANP,TGFB2,MCC,AKAP12,PLEKHF1,STX3,RNF213,BAIAP2L1,SNX3,SNCA,ARHGEF11,CTTN…
GO:BP	cell morphogenesis involved in neuron differentiation	GO:0048667	6.10595e-06	5.21425	582	1206	79	17710	FARP1,GAB1,EXT1,CYFIP2,SEMA6D,SSH1,PARD3,CTNNA2,CUX1,CDH4,FRS2,PIK3CD,CNTN4,MEF2C,SEMA3A,HSP90AA1,ADAM10,CTTN,IST1,RAPGEF2,TRAK1,TSKU,RELN,SLC1A3,PPP3CA,ID1,CLRN1,UNC5D,TIAM1,VCL,NRXN1,CHN1,KNDC1,SEMA4G,CYFIP1,USP33,ANK3,SS18L1,PRKCA,MATN2,SHANK2,ZNF365,HECW1,FSTL4,PTK2,GRB10,MEGF8,NLGN1,EPHB4,DCDC2,DCLK1,TRPV2,ITPKA,MYH10,PTPRD,SEMA5B,WDR36,ADGRB3,PIK3CB,VLDLR,KALRN,ABI1,APBB1,NEDD4,NUMBL,MACF1,…
GO:BP	regulation of cellular component organization	GO:0051128	6.16123e-06	5.21033	2399	1206	234	17710	PAF1,ESR2,RPA1,EGFR,SEMA6D,SSH1,PACSIN3,KLF5,PIF1,IFT140,CTNNA2,MYADM,SNX17,KANK1,ATF1,CUX1,CDH4,COL16A1,CIDEA,BICD1,NEDD9,SMARCA2,VPS28,LIMA1,MYO19,NSMCE2,TMEM135,MEF2C,SEMA3A,CLEC16A,EP300,HSP90AA1,EXOSC9,ARRB2,FNIP2,TGFB2,ANK1,LRSAM1,BAIAP2L1,ADAM10,SNX3,SNCA,ARHGEF11,CTTN,NOX4,UBR5,FSHR,IST1,PAXBP1,RDX,IL10RA,GAS2,PPFIA1,RAPGEF2,PCSK9,TRAK1,LEF1,KIAA1324,SYT1,TRIAP1,DNMT3B,RELN,COL5A1,ABL2,NR…
GO:BP	cellular developmental process	GO:0048869	7.67215e-06	5.11508	4356	1206	383	17710	ITGA8,FARP1,GAB1,EXT1,PAF1,LMO2,CYFIP2,EGFR,SH3RF1,SEMA6D,IREB2,SSH1,ZNF268,CD83,PARD3,VAMP3,KLF5,PTPRU,MYOM2,CHEK2,PDE4D,MYBPC2,IL6ST,SLC4A5,IFT140,CTNNA2,MYADM,STIM1,KANK1,ATF1,TMC1,ELK3,CUX1,CDH4,DGKG,IKZF1,NEDD9,FRS2,PIK3CD,CNTN4,TRIO,SMARCA2,SRPK1,VWC2,NSMCE2,MEF2C,POPDC3,SEMA3A,EP300,HSP90AA1,ARRB2,RORA,ACTL8,CYP1A1,EHF,BEND6,TGFB2,FAT4,ST7,FRY,SPINK9,OPCML,COL14A1,DDX4,STX3,COL23A1,ADAM10,…
GO:BP	regulation of signal transduction	GO:0009966	1.1491e-05	4.93964	3226	1206	297	17710	PTPN12,ITGA8,FARP1,GAB1,RRAGC,CAMTA1,ESR2,CYFIP2,PIK3AP1,EGFR,SH3RF1,SSH1,PTPRU,CRTC3,MACC1,TAGAP,TPT1,CHEK2,BIRC6,SLC38A9,PDE4D,IL6ST,IFT140,MYADM,DGKI,FAM13A,CNKSR3,KANK1,PHLPP1,FGF17,CIDEA,BICD1,FRS2,PIK3CD,TRIO,GRM1,CCNY,SBK2,TIAM2,VWC2,MEF2C,SEMA3A,CLEC16A,EP300,HSP90AA1,ARRB2,RORA,ITPR1,BEND6,TLR1,BANP,TGFB2,MCC,AKAP12,PLEKHF1,RNF213,BAIAP2L1,SNX3,SNCA,ARHGEF11,CTTN,RNF43,ITSN1,NOX4,RGS22,M…
GO:BP	regulation of neuron projection development	GO:0010975	1.18619e-05	4.92585	488	1206	69	17710	SEMA6D,SSH1,KANK1,ATF1,CUX1,CDH4,MEF2C,SEMA3A,EP300,ADAM10,SNX3,CTTN,IST1,RAPGEF2,TRAK1,SYT1,RELN,ABL2,PPP3CA,TSC1,ID1,TIAM1,CNR1,ULK4,MUL1,CHN1,MDM2,KNDC1,SEMA4G,CYFIP1,PARK2,SS18L1,CPNE5,SDK1,SHANK2,ZNF365,HECW1,FSTL4,PTK2,STK24,IQGAP1,RAP1A,MEGF8,SCARF1,PRKCI,NLGN1,TRPV2,ITPKA,KLF4,DENND5A,PTPRD,SEMA5B,WDR36,ADGRB3,SMURF1,VLDLR,KALRN,APBB1,NEDD4,MACF1,SPG20,BRSK2,PPP2R5B,GOLGA4,TRAK2,ABL1,ATP8…
GO:BP	dendrite development	GO:0016358	2.07607e-05	4.68276	228	1206	41	17710	FARP1,CTNNA2,CUX1,MEF2C,SEMA3A,ADAM10,RAPGEF2,TRAK1,RELN,PPP3CA,ID1,TIAM1,KNDC1,CYFIP1,SS18L1,MATN2,GHRL,SDK1,SHANK2,ZNF365,HECW1,FSTL4,IQGAP1,SCARF1,NLGN1,DCDC2,DCLK1,ARID1B,ITPKA,TULP1,PTPRD,ADGRB3,CD3E,VLDLR,KALRN,ABI1,NEDD4,RBFOX2,TRAK2,PREX1,SIPA1L1
GO:BP	cell differentiation	GO:0030154	2.12454e-05	4.67273	4162	1206	366	17710	ITGA8,FARP1,GAB1,EXT1,PAF1,LMO2,CYFIP2,EGFR,SH3RF1,SEMA6D,IREB2,SSH1,ZNF268,CD83,PARD3,VAMP3,KLF5,PTPRU,MYOM2,PDE4D,MYBPC2,IL6ST,SLC4A5,IFT140,CTNNA2,MYADM,STIM1,KANK1,ATF1,TMC1,ELK3,CUX1,CDH4,DGKG,IKZF1,NEDD9,FRS2,PIK3CD,CNTN4,TRIO,SMARCA2,SRPK1,VWC2,MEF2C,POPDC3,SEMA3A,EP300,HSP90AA1,ARRB2,RORA,ACTL8,CYP1A1,EHF,BEND6,TGFB2,FAT4,ST7,FRY,SPINK9,OPCML,COL14A1,DDX4,STX3,COL23A1,ADAM10,SNX3,CTTN,ADI…
GO:BP	negative regulation of cellular process	GO:0048523	3.34008e-05	4.47624	4762	1206	409	17710	PTPN12,FARP1,PAF1,RRAGC,SAMSN1,PTRH2,ESR2,EGFR,SH3RF1,SEMA6D,UMODL1,UBE2G2,IREB2,PACSIN3,ZNF268,PARD3,VAMP3,KLF5,PTPRU,CRTC3,PIF1,TPT1,CHEK2,BIRC6,SLC38A9,PDE4D,ITPR3,IL6ST,MYADM,DGKI,CNKSR3,KANK1,DACH1,ST13,SLC24A1,ELK3,PHLPP1,CUX1,CIDEA,BICD1,IKZF1,FRS2,CNTN4,TRIO,SMARCA2,VPS28,LIMA1,NRIP1,PEX2,VWC2,TNFAIP8,MEF2C,TSHZ2,SEMA3A,CLEC16A,EP300,ARRB2,RORA,ITPR1,FNIP2,BEND6,TGFB2,PHACTR2,FRY,TPCN2,SP…
GO:BP	regulation of response to stimulus	GO:0048583	4.36966e-05	4.35955	4282	1206	373	17710	PTPN12,ITGA8,FARP1,GAB1,RRAGC,SAMSN1,CAMTA1,ESR2,CYFIP2,PIK3AP1,RPA1,PPP4R2,EGFR,SH3RF1,SEMA6D,UBE2G2,SSH1,PTPRU,CRTC3,MACC1,STX7,TAGAP,TPT1,CHEK2,BIRC6,SLC38A9,PDE4D,IL6ST,IFT140,CTNNA2,MYADM,DGKI,FAM13A,CNKSR3,KANK1,PHLPP1,FGF17,CIDEA,BICD1,FRS2,PIK3CD,TRIO,GRM1,CCNY,SBK2,TIAM2,VWC2,MEF2C,SEMA3A,CLEC16A,EP300,HSP90AA1,ARRB2,RORA,ITPR1,BEND6,TLR1,BANP,TGFB2,CD300LB,MCC,AKAP12,PLEKHF1,STX3,LRSAM1…
GO:BP	regulation of cell morphogenesis	GO:0022604	4.65107e-05	4.33245	484	1206	67	17710	SEMA6D,SSH1,MYADM,KANK1,CUX1,CDH4,NEDD9,SEMA3A,ADAM10,CTTN,IST1,RDX,GAS2,RAPGEF2,TRAK1,SYT1,RELN,PPP3CA,ZNF135,ID1,CDC42EP3,WDR1,TIAM1,ANXA7,MUL1,MYO10,CHN1,KNDC1,COCH,SEMA4G,CYFIP1,PARK2,SS18L1,CPNE5,ATP10A,HECW1,FSTL4,RASA1,FERMT2,PTK2,ITGB2,MEGF8,NLGN1,TRPV2,ITPKA,EPB41L3,LIMS1,MYH10,PTPRD,SEMA5B,CCL24,WDR36,ADGRB3,SMURF1,DLC1,KALRN,ZMPSTE24,NEDD4,MACF1,SPG20,BRSK2,ZMYM2,GOLGA4,TRAK2,ABL1,PREX…
GO:BP	positive regulation of biological process	GO:0048518	0.000149487	3.8254	6114	1206	502	17710	ITGA8,GAB1,PAF1,RRAGC,LMO2,CAMTA1,PTRH2,ESR2,CYFIP2,PIK3AP1,RPA1,EGFR,SH3RF1,SEMA6D,SSH1,PACSIN3,ZNF268,CD83,PARD3,VAMP3,KLF5,PTPRU,CRTC3,EPB41L2,MACC1,STX7,PXT1,CHEK2,BIRC6,SLC38A9,TNS3,PDE4D,ITPR3,IL6ST,CTNNA2,MYADM,STIM1,SCARB1,DGKI,CNKSR3,LHFPL2,KANK1,FASTKD2,ATF1,EIF3D,SLC24A1,ARNTL2,ELK3,CUX1,CDH4,SCN4B,FGF17,COL16A1,CIDEA,BICD1,IKZF1,NEDD9,FRS2,PIK3CD,TRIO,SMARCA2,VPS28,GRM1,SRPK1,CCNY,SBK…
GO:BP	regulation of neuron differentiation	GO:0045664	0.000160205	3.79532	648	1206	81	17710	SEMA6D,SSH1,KANK1,ATF1,CUX1,CDH4,CNTN4,VWC2,MEF2C,SEMA3A,EP300,BEND6,ADAM10,SNX3,CTTN,IST1,RAPGEF2,TRAK1,SYT1,DNMT3B,RELN,ABL2,EIF2AK4,PPP3CA,TSC1,ID1,TIAM1,CNR1,ULK4,MUL1,CHN1,ZFHX3,MDM2,KNDC1,SEMA4G,CYFIP1,PARK2,SS18L1,CPNE5,SDK1,SHANK2,ZNF365,HECW1,FSTL4,PTK2,STK24,IQGAP1,RAP1A,MEGF8,SCARF1,PRKCI,THRB,NLGN1,TRPV2,ITPKA,KLF4,KDM4C,DENND5A,PTPRD,SEMA5B,SPAG9,WDR36,ADGRB3,SMURF1,VLDLR,ID3,KALRN,C…
GO:BP	dendrite morphogenesis	GO:0048813	0.000212766	3.6721	143	1206	29	17710	FARP1,CTNNA2,CUX1,SEMA3A,ADAM10,RAPGEF2,TRAK1,RELN,PPP3CA,ID1,TIAM1,KNDC1,SS18L1,SHANK2,ZNF365,HECW1,NLGN1,DCDC2,DCLK1,ITPKA,PTPRD,ADGRB3,VLDLR,KALRN,ABI1,NEDD4,RBFOX2,TRAK2,SIPA1L1
GO:BP	negative regulation of biological process	GO:0048519	0.000222078	3.65349	5402	1206	450	17710	PTPN12,FARP1,PAF1,RRAGC,SAMSN1,PTRH2,ESR2,EGFR,SH3RF1,SEMA6D,UMODL1,UBE2G2,IREB2,PACSIN3,ZNF268,CD83,PARD3,ASTN2,VAMP3,KLF5,PTPRU,CRTC3,PIF1,TPT1,CHEK2,BIRC6,SLC38A9,PDE4D,ITPR3,IL6ST,CTNNA2,MYADM,DGKI,CNKSR3,KANK1,DACH1,ST13,SLC24A1,ELK3,PHLPP1,CUX1,CIDEA,BICD1,IKZF1,FRS2,PIK3CD,CNTN4,TRIO,SMARCA2,VPS28,SRPK1,LIMA1,NRIP1,PEX2,VWC2,TNFAIP8,MEF2C,TSHZ2,SEMA3A,CLEC16A,EP300,EXOSC9,ARRB2,RORA,ITPR1,…
GO:BP	localization	GO:0051179	0.000312778	3.50476	6642	1206	537	17710	ITGA8,GAB1,PAF1,RRAGC,GABRR3,CYFIP2,TAPBP,AP4E1,LONP2,RPA1,SLC22A23,SLC6A13,PSMD6,EGFR,SH3RF1,XKR6,SEMA6D,UBE2G2,IREB2,SSH1,PACSIN3,ZNF268,PARD3,ASTN2,CLCN1,VAMP3,PTPRU,EPB41L2,DDO,STX7,TPT1,SLC38A9,TNS3,PDE4D,ITPR3,SLC4A5,IFT140,CTNNA2,SLC12A6,MYADM,TBC1D2,STIM1,SCARB1,SNX17,KLHL3,DGKI,SLC3A2,CNKSR3,LHFPL2,KANK1,TMC1,DACH1,SLC24A1,CUX1,SCN4B,SLC25A24,CIDEA,BICD1,AGAP1,NEDD9,GABRA2,ANKS1B,PIK3CD,…
GO:BP	multicellular organismal process	GO:0032501	0.000317674	3.49802	7576	1206	602	17710	ITGA8,FARP1,GAB1,EXT1,PAF1,GP5,LMO2,CAMTA1,GABRR3,CYFIP2,EGFR,SH3RF1,GPD2,SEMA6D,UMODL1,IREB2,SSH1,CD83,PARD3,CLCN1,ACRV1,KLF5,PTPRU,CRTC3,MYOM2,DDO,BIRC6,TNS3,PDE4D,MYBPC2,ITPR3,IL6ST,SLC4A5,IFT140,CTNNA2,SLC12A6,MYADM,STIM1,SCARB1,SNX17,KLHL3,DGKI,ZNF430,LHFPL2,KANK1,ATF1,FAT3,TMC1,DACH1,SLC24A1,ELK3,PHLPP1,CUX1,CDH4,SCN4B,FGF17,COL16A1,CIDEA,DGKG,IKZF1,DPPA5,GABRA2,FRS2,PIK3CD,CNTN4,SMARCA2,GR…
GO:BP	negative regulation of signaling	GO:0023057	0.00045241	3.34447	1346	1206	140	17710	PTPN12,ESR2,EGFR,SH3RF1,PTPRU,CRTC3,TPT1,BIRC6,PDE4D,MYADM,DGKI,CNKSR3,KANK1,SLC24A1,PHLPP1,CIDEA,BICD1,VWC2,ARRB2,RORA,ITPR1,BEND6,TGFB2,MCC,RNF213,SNCA,CTTN,STXBP5L,RNF43,RGS22,MKL1,NXN,TLR3,SRI,PCSK9,TRIAP1,BANK1,TSKU,NR1H3,NCOR2,IGFBP2,PPP3CA,HELLS,PRKCZ,TSC1,GRIK2,TMBIM1,NUP62,RGS7BP,ITGA6,APLNR,EIF4A3,RASA3,MUL1,SORL1,MIRLET7G,MDM2,CNOT1,MIR107,ENPP1,ARHGAP42,PARK2,RPH3AL,MIF,WWOX,SUFU,PFDN…
GO:BP	regulation of biological quality	GO:0065008	0.000481029	3.31783	3911	1206	339	17710	GP5,GABRR3,TAPBP,RPA1,EGFR,XKR6,SEMA6D,IREB2,SSH1,CLCN1,CRTC3,DDO,PIF1,TPT1,CHEK2,PDE4D,ITPR3,SLC4A5,CTNNA2,SLC12A6,MYADM,STIM1,SCARB1,KLHL3,DGKI,KANK1,SLC24A1,CDH4,SCN4B,CIDEA,DGKG,IKZF1,GABRA2,PIK3CD,CNTN4,GRM1,LIMA1,NRIP1,PEX2,NSMCE2,MEF2C,POPDC3,SEMA3A,EP300,HSP90AA1,EXOSC9,ARRB2,VARS,RORA,CYP1A1,ITPR1,CADPS,TPCN2,TXNRD1,SCN8A,STX3,BAIAP2L1,C9ORF3,ADAM10,SNCA,COG7,CTTN,STXBP5L,NOX4,FTO,FSHR,I…
GO:BP	regulation of localization	GO:0032879	0.000560668	3.25129	2749	1206	251	17710	GAB1,EGFR,SEMA6D,UBE2G2,SSH1,PACSIN3,ZNF268,PARD3,ASTN2,CLCN1,VAMP3,PTPRU,EPB41L2,STX7,PDE4D,ITPR3,MYADM,STIM1,SCARB1,SNX17,CNKSR3,KANK1,TMC1,DACH1,SCN4B,CIDEA,BICD1,NEDD9,PIK3CD,VPS28,MEF2C,SEMA3A,HSP90AA1,ARRB2,ITPR1,TLR1,TGFB2,TPCN2,MCC,SCN8A,STX3,LRSAM1,ADAM10,SNX3,SNCA,STXBP5L,XPO4,NOX4,FTO,GCC2,PRKG2,SMOC2,RDX,KCNMA1,SRI,PPFIA1,RAPGEF2,RYR3,PCSK9,LEF1,SYT1,TRIAP1,BANK1,RELN,CLIC5,ABL2,NR1H3…
GO:BP	negative regulation of cell communication	GO:0010648	0.000641487	3.19281	1342	1206	139	17710	PTPN12,ESR2,EGFR,SH3RF1,PTPRU,CRTC3,TPT1,BIRC6,PDE4D,MYADM,DGKI,CNKSR3,KANK1,SLC24A1,PHLPP1,CIDEA,BICD1,VWC2,ARRB2,RORA,ITPR1,BEND6,TGFB2,MCC,RNF213,SNCA,CTTN,STXBP5L,RNF43,RGS22,MKL1,NXN,TLR3,SRI,TRIAP1,BANK1,TSKU,NR1H3,NCOR2,IGFBP2,PPP3CA,HELLS,PRKCZ,TSC1,GRIK2,TMBIM1,NUP62,RGS7BP,ITGA6,APLNR,EIF4A3,RASA3,MUL1,SORL1,MIRLET7G,MDM2,CNOT1,MIR107,ENPP1,ARHGAP42,PARK2,RPH3AL,MIF,WWOX,SUFU,PFDN5,GHRL…
GO:BP	regulation of membrane potential	GO:0042391	0.00100818	2.99646	430	1206	58	17710	GABRR3,SSH1,CLCN1,DGKI,SCN4B,GABRA2,GRM1,MEF2C,POPDC3,ARRB2,SCN8A,SNCA,KCNMA1,SRI,HTR3E,GABBR1,RELN,PPP3CA,PRKCZ,GRIK2,WDR1,CNR1,NRXN1,EIF4A3,MUL1,CACNB2,CAMK2D,ANK3,PARK2,KCNQ1,CHRNA1,GHRL,SHANK2,NPY2R,SCN3A,GABRA4,SLMAP,GABRG3,ANK2,NLGN1,PXK,KCND2,CLIC1,KCNH2,KCNIP2,ZMPSTE24,GRIN2B,NEDD4,ATP1B3,CACNA2D1,HTR3D,SPG20,ABCB5,NOS1AP,KCNMB2,CELF4,ABL1,OPRM1
GO:BP	actin filament-based process	GO:0030029	0.00114807	2.94003	746	1206	87	17710	GAB1,SSH1,EPB41L2,MYOM2,PDE4D,MYBPC2,CTNNA2,MYADM,KANK1,SCN4B,NEDD9,LIMA1,MYO19,MEF2C,BAIAP2L1,ARHGEF11,CTTN,NOX4,MKL1,RDX,SRI,GAS2,PPFIA1,ABL2,TSC1,ID1,ARHGAP26,RACGAP1,CDC42EP3,WDR1,CLRN1,MYL3,CACNB2,SIX4,CAMK2D,ACTN1,CYFIP1,PARK2,KCNQ1,PPARGC1B,GHRL,CAP1,RHOBTB1,ANTXR1,RASA1,SMAD3,ATXN3,RAB13,PSTPIP2,NPHP4,PRKCI,ANK2,CDC42BPB,NEBL,PLEKHG2,FNBP1L,DOCK2,ITPKA,CORO7,ABR,EPB41L3,MYH10,BCAS3,CCL24,…
GO:BP	regulation of neurogenesis	GO:0050767	0.00131802	2.88008	805	1206	92	17710	SEMA6D,SSH1,IL6ST,KANK1,ATF1,CUX1,CDH4,CNTN4,VWC2,MEF2C,SEMA3A,EP300,BEND6,ADAM10,SNX3,CTTN,IST1,RAPGEF2,TRAK1,SYT1,DNMT3B,RELN,ABL2,EIF2AK4,PPP3CA,TSC1,ID1,WDR1,UNC5D,GPR183,TIAM1,C16ORF45,CNR1,ULK4,MUL1,SORL1,CHN1,ZFHX3,MDM2,KNDC1,SEMA4G,CYFIP1,PARK2,SS18L1,CPNE5,SDK1,SHANK2,ZNF365,HECW1,FSTL4,PTK2,STK24,IQGAP1,RAP1A,MEGF8,SCARF1,PRKCI,THRB,NLGN1,TRPV2,ITPKA,KLF4,KDM4C,DENND5A,PTPRD,SEMA5B,SPAG…
GO:BP	regulation of nervous system development	GO:0051960	0.00148877	2.82717	899	1206	100	17710	SEMA6D,SSH1,PARD3,IL6ST,KANK1,ATF1,CUX1,CDH4,CNTN4,VWC2,MEF2C,SEMA3A,EP300,BEND6,ADAM10,SNX3,SNCA,CTTN,IST1,RAPGEF2,TRAK1,SYT1,DNMT3B,RELN,ABL2,EIF2AK4,PPP3CA,TSC1,ID1,WDR1,UNC5D,GPR183,TIAM1,C16ORF45,CNR1,ULK4,NRXN1,MUL1,SORL1,SIX4,CHN1,ZFHX3,MDM2,KNDC1,SEMA4G,CYFIP1,PARK2,SS18L1,SUFU,GHRL,CPNE5,SDK1,SHANK2,ZNF365,HECW1,FSTL4,RFX4,PTK2,STK24,IQGAP1,RAP1A,MEGF8,SCARF1,PRKCI,THRB,NLGN1,TRPV2,ITPKA…
GO:BP	regulation of cell differentiation	GO:0045595	0.00160329	2.79499	1821	1206	176	17710	PAF1,LMO2,EGFR,SH3RF1,SEMA6D,SSH1,ZNF268,CD83,KLF5,IL6ST,CTNNA2,MYADM,KANK1,ATF1,CUX1,CDH4,NEDD9,FRS2,CNTN4,TRIO,VWC2,MEF2C,SEMA3A,EP300,ARRB2,RORA,BEND6,TGFB2,FAT4,ST7,ADAM10,SNX3,CTTN,ADIG,ELF5,FTO,FSHR,IST1,IL18,TLR3,RAPGEF2,TRAK1,LEF1,ANKRD17,SYT1,DNMT3B,RELN,COL5A1,ABL2,NR1H3,EIF2AK4,PPP3CA,PRKCZ,TSC1,SMAP1,ID1,RORC,WDR1,UNC5D,GPR183,LMO1,TIAM1,C16ORF45,CNR1,ULK4,ASXL2,MUL1,KAT2B,SORL1,REG3A…
GO:BP	ion transport	GO:0006811	0.00185092	2.73261	1675	1206	164	17710	GABRR3,SLC22A23,SLC6A13,XKR6,IREB2,PACSIN3,CLCN1,TPT1,SLC38A9,PDE4D,ITPR3,SLC4A5,SLC12A6,STIM1,SCARB1,KLHL3,SLC3A2,CNKSR3,TMC1,SLC24A1,SCN4B,SLC25A24,GABRA2,MEF2C,THRSP,ARRB2,SLC35D1,ITPR1,TPCN2,SCN8A,SNCA,PRKG2,KCNMA1,SRI,HTR3E,CNGA1,RYR3,PCSK9,SYT1,TRIAP1,RELN,CLIC5,CAB39,KCNQ5,SLC22A4,SLC1A3,PPP3CA,PKD1L1,TSC1,RACGAP1,GRIK2,KCNJ16,WDR1,CNR1,NRXN1,OSBPL10,APLNR,RASA3,BSPRY,SFXN5,ASPH,CACNB2,SYT…
GO:BP	negative regulation of response to stimulus	GO:0048585	0.00188541	2.72459	1601	1206	158	17710	PTPN12,SAMSN1,ESR2,EGFR,SH3RF1,SEMA6D,UBE2G2,PTPRU,CRTC3,TPT1,CHEK2,BIRC6,PDE4D,CTNNA2,MYADM,CNKSR3,KANK1,PHLPP1,CIDEA,BICD1,VWC2,SEMA3A,ARRB2,RORA,ITPR1,BEND6,TGFB2,MCC,RNF213,SNCA,CTTN,RNF43,RGS22,MKL1,UBR5,NXN,TLR3,SRI,TRIAP1,BANK1,TSKU,NR1H3,NCOR2,IGFBP2,HELLS,PRKCZ,TSC1,OXR1,TMBIM1,MICB,NUP62,RGS7BP,PRKDC,ACP5,CNR1,NRXN1,ITGA6,APLNR,EIF4A3,RASA3,MUL1,SORL1,MIRLET7G,MDM2,CNOT1,MIR107,ENPP1,AR…
GO:BP	regulation of cell morphogenesis involved in differentiation	GO:0010769	0.00240238	2.61936	299	1206	44	17710	SEMA6D,SSH1,MYADM,KANK1,CUX1,CDH4,NEDD9,SEMA3A,ADAM10,CTTN,IST1,RAPGEF2,TRAK1,RELN,PPP3CA,ID1,TIAM1,CHN1,KNDC1,SEMA4G,CYFIP1,SS18L1,HECW1,FSTL4,PTK2,MEGF8,NLGN1,TRPV2,ITPKA,LIMS1,PTPRD,SEMA5B,WDR36,ADGRB3,KALRN,NEDD4,MACF1,SPG20,BRSK2,GOLGA4,TRAK2,ABL1,PREX1,SIPA1L1
GO:BP	regulation of developmental process	GO:0050793	0.00241129	2.61775	2641	1206	239	17710	GAB1,PAF1,LMO2,EGFR,SH3RF1,SEMA6D,UMODL1,SSH1,ZNF268,CD83,PARD3,KLF5,IL6ST,CTNNA2,MYADM,STIM1,KANK1,ATF1,PHLPP1,CUX1,CDH4,NEDD9,FRS2,CNTN4,TRIO,MYO19,VWC2,TMEM135,MEF2C,SEMA3A,EP300,ARRB2,RORA,BEND6,TGFB2,FAT4,ST7,ADAM10,SNX3,SNCA,CTTN,ADIG,ELF5,FTO,RAI1,FSHR,IST1,IL18,SMOC2,RDX,TLR3,GAS2,RAPGEF2,TRAK1,LEF1,ANKRD17,SYT1,DNMT3B,RELN,COL5A1,ABL2,NR1H3,EIF2AK4,PPP3CA,MFF,ZNF135,PRKCZ,TSC1,SMAP1,ID1,…
GO:BP	positive regulation of apoptotic process	GO:0043065	0.00272924	2.56396	649	1206	77	17710	PTRH2,ZNF268,PXT1,CHEK2,PIK3CD,TRIO,TIAM2,TNFAIP8,MEF2C,ARRB2,TGFB2,PLEKHF1,ADAM10,SNCA,ARHGEF11,ITSN1,NOX4,KCNMA1,TLR3,RAPGEF2,PCSK9,KLF11,RPL11,SRPK2,MFF,GRIK2,TIAM1,PRKDC,CNR1,ITGA6,MUL1,SAP18,MTCH1,CAMK2D,WWOX,RPS6KA2,LDHA,VAV2,HSPE1,HTT,ITGB3BP,SMAD3,PRKCI,PLA2G6,STK3,INPP5D,PLEKHG2,YWHAQ,TXNIP,PRDM11,MAPK9,ABR,SORT1,MIR29B1,ATM,PRKCD,DAPK1,TP63,PIK3CB,DLC1,ID3,KALRN,HDAC4,UBC,APBB1,ARHGEF3,…
GO:BP	cell junction organization	GO:0034330	0.00284017	2.54666	291	1206	43	17710	PARD3,CDH4,COL16A1,TGFB2,CTTN,RDX,GJB2,RAPGEF2,FRMPD2,TSC1,WDR1,VCL,MPP7,ITGA6,LAMC1,PKP1,ACTN1,PLEKHA7,PRKCA,SDK1,FERMT2,PTK2,SMAD3,IQGAP1,RAP1A,RAB13,NPHP4,PRKCI,ANK2,RUNX1,EPB41L3,LIMS1,BCAS3,DLC1,PHLDB2,CLDN3,CADM1,NUMBL,MACF1,GJA4,ABL1,TBCD,CTNNA1
GO:BP	regulation of hydrolase activity	GO:0051336	0.00303224	2.51824	1282	1206	131	17710	FARP1,CYFIP2,PPP4R2,EGFR,SH3RF1,UMODL1,TAGAP,BIRC6,TBC1D2,DGKI,FAM13A,BICD1,AGAP1,NEDD9,TIAM2,TNFAIP8,MEF2C,ARRB2,TGFB2,PHACTR2,SPINK9,EVI5,SNCA,ARHGEF11,STXBP5L,MKL1,PPP2R2B,RDX,RAPGEF2,LEF1,TRIAP1,ABL2,NR1H3,PZP,PPP6R3,PRKCZ,TSC1,SMAP1,ARHGAP26,RACGAP1,KDM5A,TIAM1,MTMR9,DNAJB11,MYL3,SERPINI2,ITGA6,RASA3,ASPH,ARHGAP10,MUL1,PPP1R12A,SORL1,CHN1,TMEM132D,MTCH1,CAMK2D,MDM2,ARHGAP42,FKBP15,PPARGC1B,N…
GO:BP	signaling	GO:0023052	0.00307558	2.51207	6505	1206	520	17710	PTPN12,ITGA8,FARP1,GAB1,EXT1,PAF1,RRAGC,CAMTA1,GABRR3,ESR2,CYFIP2,PIK3AP1,EGFR,SH3RF1,SEMA6D,SSH1,CD83,APH1B,PARD3,CLCN1,VAMP3,KLF5,PTPRU,CRTC3,MACC1,TAGAP,TPT1,CHEK2,BIRC6,SLC38A9,TNS3,PDE4D,ITPR3,IL6ST,IFT140,SLC12A6,MYADM,STIM1,SCARB1,SNX17,DGKI,PLCXD2,FAM13A,CNKSR3,KANK1,DCDC2C,SLC24A1,ELK3,PHLPP1,SCN4B,FGF17,COL16A1,CIDEA,BICD1,DGKG,NEDD9,GABRA2,FRS2,PIK3CD,CNTN4,TRIO,SORCS2,GRM1,SRPK1,CCNY,…
GO:BP	negative regulation of signal transduction	GO:0009968	0.00321585	2.4927	1235	1206	127	17710	PTPN12,ESR2,EGFR,SH3RF1,PTPRU,CRTC3,TPT1,BIRC6,PDE4D,MYADM,CNKSR3,KANK1,PHLPP1,CIDEA,BICD1,VWC2,ARRB2,RORA,ITPR1,BEND6,TGFB2,MCC,RNF213,SNCA,CTTN,RNF43,RGS22,MKL1,NXN,TLR3,SRI,TRIAP1,BANK1,TSKU,NR1H3,NCOR2,IGFBP2,HELLS,PRKCZ,TSC1,TMBIM1,NUP62,RGS7BP,ITGA6,APLNR,EIF4A3,RASA3,MUL1,SORL1,MIRLET7G,MDM2,CNOT1,MIR107,ENPP1,ARHGAP42,PARK2,RPH3AL,MIF,WWOX,SUFU,PFDN5,NPY2R,HECW1,FSTL4,SESN1,DACT2,RFX4,RAS…
GO:BP	positive regulation of programmed cell death	GO:0043068	0.00345789	2.46119	653	1206	77	17710	PTRH2,ZNF268,PXT1,CHEK2,PIK3CD,TRIO,TIAM2,TNFAIP8,MEF2C,ARRB2,TGFB2,PLEKHF1,ADAM10,SNCA,ARHGEF11,ITSN1,NOX4,KCNMA1,TLR3,RAPGEF2,PCSK9,KLF11,RPL11,SRPK2,MFF,GRIK2,TIAM1,PRKDC,CNR1,ITGA6,MUL1,SAP18,MTCH1,CAMK2D,WWOX,RPS6KA2,LDHA,VAV2,HSPE1,HTT,ITGB3BP,SMAD3,PRKCI,PLA2G6,STK3,INPP5D,PLEKHG2,YWHAQ,TXNIP,PRDM11,MAPK9,ABR,SORT1,MIR29B1,ATM,PRKCD,DAPK1,TP63,PIK3CB,DLC1,ID3,KALRN,HDAC4,UBC,APBB1,ARHGEF3,…
GO:BP	cell communication	GO:0007154	0.00357527	2.44669	6555	1206	523	17710	PTPN12,ITGA8,FARP1,GAB1,EXT1,PAF1,RRAGC,CAMTA1,GABRR3,ESR2,CYFIP2,PIK3AP1,EGFR,SH3RF1,SEMA6D,IREB2,SSH1,CD83,APH1B,PARD3,CLCN1,KLF5,PTPRU,CRTC3,MACC1,TAGAP,TPT1,CHEK2,BIRC6,SLC38A9,TNS3,PDE4D,ITPR3,IL6ST,IFT140,SLC12A6,MYADM,SCARB1,SNX17,DGKI,PLCXD2,FAM13A,CNKSR3,KANK1,DCDC2C,SLC24A1,ELK3,PHLPP1,SCN4B,FGF17,COL16A1,CIDEA,BICD1,DGKG,NEDD9,GABRA2,FRS2,PIK3CD,CNTN4,TRIO,SORCS2,GRM1,SRPK1,CCNY,SBK2,T…
GO:BP	cytoskeleton organization	GO:0007010	0.00380172	2.42002	1324	1206	134	17710	GAB1,SSH1,PACSIN3,PARD3,EPB41L2,MYOM2,CHEK2,MYBPC2,CTNNA2,MYADM,KANK1,BICD1,NEDD9,LIMA1,MEF2C,PARD3B,ANK1,BAIAP2L1,SNCA,ARHGEF11,CTTN,NOX4,MKL1,GCC2,RDX,DNAH7,GAS2,PPFIA1,ABL2,TACC2,ZNF135,PRKCZ,TSC1,ID1,ARHGAP26,RACGAP1,CDC42EP3,WDR1,CLRN1,NUP62,C16ORF45,CEP152,PCNT,ULK4,SVIL,ARHGAP10,KRT76,KAT2B,PPP1R12A,SIX4,KIFC1,PKP1,ACTN1,AFAP1,CYFIP1,USP33,ANK3,PARK2,PPARGC1B,TUBA1C,NDE1,CC2D2A,GHRL,CLIP1,…
GO:BP	positive regulation of cellular process	GO:0048522	0.00444953	2.35169	5351	1206	437	17710	ITGA8,GAB1,PAF1,RRAGC,LMO2,CAMTA1,PTRH2,ESR2,CYFIP2,PIK3AP1,RPA1,EGFR,SH3RF1,SEMA6D,SSH1,PACSIN3,ZNF268,CD83,PARD3,VAMP3,KLF5,CRTC3,MACC1,PXT1,CHEK2,BIRC6,SLC38A9,TNS3,ITPR3,IL6ST,CTNNA2,MYADM,SCARB1,DGKI,KANK1,FASTKD2,ATF1,EIF3D,SLC24A1,ARNTL2,ELK3,CUX1,CDH4,FGF17,COL16A1,BICD1,IKZF1,NEDD9,FRS2,PIK3CD,TRIO,SMARCA2,VPS28,GRM1,CCNY,SBK2,TIAM2,NRIP1,VWC2,NSMCE2,TNFAIP8,MEF2C,SEMA3A,CLEC16A,EP300,HS…
GO:BP	neuron projection extension	GO:1990138	0.00486262	2.31313	165	1206	29	17710	CYFIP2,SEMA6D,CDH4,SEMA3A,HSP90AA1,CTTN,SYT1,EIF2AK4,PRKCZ,TIAM1,VCL,MUL1,SEMA4G,CYFIP1,PARK2,CPNE5,IQGAP1,MEGF8,DCLK1,TRPV2,SEMA5B,WDR36,SMURF1,CPNE1,MACF1,AUTS2,PPP3CB,GOLGA4,ABL1
GO:BP	cell junction assembly	GO:0034329	0.00507892	2.29423	239	1206	37	17710	PARD3,CDH4,COL16A1,CTTN,GJB2,RAPGEF2,FRMPD2,TSC1,WDR1,VCL,MPP7,ITGA6,LAMC1,PKP1,ACTN1,PRKCA,FERMT2,PTK2,SMAD3,IQGAP1,RAP1A,RAB13,NPHP4,PRKCI,ANK2,RUNX1,EPB41L3,LIMS1,BCAS3,DLC1,PHLDB2,CLDN3,MACF1,GJA4,ABL1,TBCD,CTNNA1
GO:BP	cell surface receptor signaling pathway involved in cell-cell signaling	GO:1905114	0.0054912	2.26033	572	1206	69	17710	PAF1,EGFR,SSH1,PTPRU,DGKI,KANK1,CCNY,MEF2C,ARRB2,MCC,RNF213,SNX3,SNCA,RNF43,UBR5,NXN,LEF1,TSKU,RELN,IGFBP2,PPP3CA,PRKCZ,GRIK2,TIAM1,NRXN1,EIF4A3,PRICKLE2,PARK2,CHRNA1,WWOX,RNF146,RBPJ,PFDN5,GHRL,SHANK2,NPY2R,HECW1,DACT2,FERMT2,SMAD3,TCF7L1,GRB10,LZTS2,DEPDC1B,NPHP4,WNK2,NLGN1,RUNX1,STK3,DCDC2,KLF4,MIR29B1,MLLT3,SMURF1,TRABD2A,FOLR1,USP47,UBC,GRIN2B,FOXO3,MACF1,PPP3CB,DISC1,MITF,PLCB1,APCDD1,CELF4…
GO:BP	biological adhesion	GO:0022610	0.00553233	2.25709	1407	1206	140	17710	ITGA8,GP5,CYFIP2,PCDH20,EGFR,CD83,PARD3,VAMP3,PTPRU,MYBPC2,IL6ST,CTNNA2,MYADM,SCARB1,KANK1,FAT3,CDH4,COL16A1,NEDD9,CNTN4,VWC2,TGFB2,FAT4,OPCML,COL14A1,PARD3B,STX3,BAIAP2L1,ADAM10,CTTN,ADAM23,IL18,SMOC2,RDX,LPP,PPFIA1,LEF1,RGMB,RELN,COL5A1,ABL2,IGFBP2,ITGAE,PPP3CA,PKD1L1,COL13A1,PRKCZ,TSC1,ID1,UNC5D,TIAM1,VCL,SERPINI2,SPN,NRXN1,ITGA6,LAMC1,MYO10,PPP1R12A,REG3A,MIRLET7G,ZFHX3,PKP1,ACTN1,CARD11,PLEK…
GO:BP	cell adhesion	GO:0007155	0.00652778	2.18523	1399	1206	139	17710	ITGA8,GP5,CYFIP2,PCDH20,EGFR,CD83,PARD3,VAMP3,PTPRU,MYBPC2,IL6ST,CTNNA2,MYADM,KANK1,FAT3,CDH4,COL16A1,NEDD9,CNTN4,VWC2,TGFB2,FAT4,OPCML,COL14A1,PARD3B,STX3,BAIAP2L1,ADAM10,CTTN,ADAM23,IL18,SMOC2,RDX,LPP,PPFIA1,LEF1,RGMB,RELN,COL5A1,ABL2,IGFBP2,ITGAE,PPP3CA,PKD1L1,COL13A1,PRKCZ,TSC1,ID1,UNC5D,TIAM1,VCL,SERPINI2,SPN,NRXN1,ITGA6,LAMC1,MYO10,PPP1R12A,REG3A,MIRLET7G,ZFHX3,PKP1,ACTN1,CARD11,PLEKHA7,ANK…
GO:BP	regulation of transport	GO:0051049	0.00666272	2.17635	1799	1206	171	17710	EGFR,UBE2G2,PACSIN3,CLCN1,VAMP3,PDE4D,ITPR3,STIM1,SCARB1,SNX17,CNKSR3,TMC1,SCN4B,CIDEA,BICD1,VPS28,MEF2C,ARRB2,ITPR1,TLR1,TGFB2,TPCN2,SCN8A,LRSAM1,SNX3,SNCA,STXBP5L,XPO4,GCC2,PRKG2,RDX,KCNMA1,SRI,PCSK9,SYT1,TRIAP1,BANK1,RELN,CLIC5,ABL2,NR1H3,CAB39,KCNQ5,PPP3CA,MFF,PRKCZ,SMAP1,KCNJ16,WDR1,GDF9,TIAM1,NUP62,CNR1,PCNT,NRXN1,APLNR,MUL1,CACNB2,PPP1R12A,SORL1,UHMK1,SYT9,CAMK2D,MDM2,MIR107,NUP214,ENPP1,C…
GO:BP	actin cytoskeleton organization	GO:0030036	0.00996298	2.00161	649	1206	75	17710	GAB1,SSH1,EPB41L2,MYOM2,MYBPC2,CTNNA2,MYADM,KANK1,NEDD9,LIMA1,MEF2C,BAIAP2L1,ARHGEF11,CTTN,NOX4,MKL1,RDX,GAS2,PPFIA1,ABL2,TSC1,ID1,ARHGAP26,RACGAP1,CDC42EP3,WDR1,CLRN1,SIX4,ACTN1,CYFIP1,PARK2,PPARGC1B,GHRL,CAP1,RHOBTB1,ANTXR1,RASA1,SMAD3,ATXN3,RAB13,PSTPIP2,NPHP4,PRKCI,CDC42BPB,NEBL,PLEKHG2,DOCK2,ITPKA,CORO7,ABR,EPB41L3,MYH10,BCAS3,CCL24,PRKCD,USH1C,DLC1,EPB41L1,PLEKHH2,PHLDB2,ABI1,CCL21,ABLIM2,A…
GO:BP	positive regulation of cell death	GO:0010942	0.0101233	1.99468	706	1206	80	17710	PTRH2,SSH1,ZNF268,PXT1,CHEK2,PIK3CD,TRIO,TIAM2,TNFAIP8,MEF2C,ARRB2,TGFB2,PLEKHF1,ADAM10,SNCA,ARHGEF11,ITSN1,NOX4,KCNMA1,TLR3,RAPGEF2,PCSK9,KLF11,RPL11,SRPK2,MFF,GRIK2,TIAM1,PRKDC,CNR1,ITGA6,MUL1,SAP18,MTCH1,CAMK2D,WWOX,RPS6KA2,LDHA,VAV2,HSPE1,HTT,ITGB3BP,ITGB2,SMAD3,PRKCI,PLA2G6,STK3,INPP5D,PLEKHG2,YWHAQ,TXNIP,PRDM11,MAPK9,ABR,SORT1,MIR29B1,ATM,PRKCD,DAPK1,TP63,PIK3CB,DLC1,ID3,KALRN,HDAC4,UBC,APB…
GO:BP	biological regulation	GO:0065007	0.0111956	1.95095	12281	1206	904	17710	PTPN12,ITGA8,FARP1,GAB1,EXT1,PAF1,RRAGC,GP5,SAMSN1,LMO2,CAMTA1,GABRR3,PTRH2,ESR2,CYFIP2,TAPBP,PIK3AP1,LONP2,RPA1,ELMSAN1,PPP4R2,PSMD6,EGFR,SH3RF1,XKR6,SEMA6D,UMODL1,UBE2G2,IREB2,SSH1,PACSIN3,ZNF268,CD83,APH1B,PARD3,ASTN2,CLCN1,VAMP3,KLF5,PTPRU,CRTC3,EPB41L2,DDO,PIF1,MACC1,STX7,PXT1,TAGAP,TPT1,CHEK2,BIRC6,SLC38A9,TNS3,ZIM3,PDE4D,ITPR3,IL6ST,SLC4A5,IFT140,CTNNA2,SLC12A6,MYADM,TBC1D2,STIM1,SCARB1,SN…
GO:BP	cellular response to endogenous stimulus	GO:0071495	0.0120956	1.91737	1403	1206	138	17710	PTPN12,ITGA8,GAB1,RRAGC,LMO2,ESR2,EGFR,UMODL1,IREB2,SSH1,PARD3,KLF5,CHEK2,SLC38A9,PDE4D,KANK1,FGF17,COL16A1,CIDEA,FRS2,NRIP1,VWC2,MEF2C,EP300,ARRB2,RORA,TGFB2,FAT4,BAIAP2L1,SNCA,NR3C1,NOX4,UBR5,FSHR,SMOC2,RDX,GJB2,RAPGEF2,RYR3,PCSK9,LEF1,KLF11,DNMT3B,RGMB,NR1H3,NCOR2,IGFBP2,FRS3,RAB35,ABHD2,PRKCZ,TSC1,ID1,RORC,GDF9,NUP62,GTF2F2,PRKDC,NRXN1,EIF4A3,KAT2B,MIRLET7G,CDC6,MDM2,CNOT1,MIR107,ENPP1,CYFIP1…
GO:BP	animal organ development	GO:0048513	0.0145922	1.83588	3533	1206	301	17710	ITGA8,EXT1,PAF1,LMO2,EGFR,SH3RF1,GPD2,SEMA6D,UMODL1,IREB2,CD83,KLF5,PTPRU,MYOM2,BIRC6,TNS3,MYBPC2,SLC4A5,IFT140,CTNNA2,STIM1,SNX17,KLHL3,ZNF430,TMC1,IKZF1,FRS2,PIK3CD,CNTN4,CRYBA2,NRIP1,RRM1,MEF2C,POPDC3,SEMA3A,EP300,ARRB2,RORA,CYP1A1,TGFB2,FAT4,SPINK9,XYLT1,COL14A1,ELF5,NOX4,MKL1,FTO,FSHR,OGDH,IL18,PAXBP1,TLR3,GJB2,SRI,GAS2,RAPGEF2,PCSK9,LEF1,SYT1,CHD5,TSKU,RELN,COL5A1,NCOR2,TACC2,PPP3CA,COL13A1…
GO:BP	developmental growth	GO:0048589	0.0169293	1.77136	670	1206	76	17710	PTPN12,CYFIP2,GPD2,SEMA6D,PDE4D,CDH4,MEF2C,SEMA3A,HSP90AA1,TGFB2,COL14A1,CTTN,FTO,RAI1,IST1,GAS2,SYT1,EIF2AK4,PPP3CA,PRKCZ,GDF9,TIAM1,BASP1,PRKDC,ARID5B,VCL,SCARA3,MUL1,SIX4,COCH,SEMA4G,CYFIP1,NCAPG2,GPAM,PARK2,CHRNA1,RBPJ,MATN2,GHRL,CPNE5,SHANK2,FSTL4,PTK2,SMAD3,IQGAP1,POR,MEGF8,STIL,TEC,GJD4,STK3,DCLK1,TRPV2,ARIH2,MIR29B1,SEMA5B,WDR36,SMURF1,SLC25A25,CPNE1,WDR11,GDF15,ZMPSTE24,LARGE,ANXA6,FOXO3…
GO:BP	axon development	GO:0061564	0.0189173	1.72314	504	1206	61	17710	GAB1,EXT1,CYFIP2,SEMA6D,SSH1,PARD3,CTNNA2,CDH4,FRS2,PIK3CD,CNTN4,SEMA3A,HSP90AA1,CTTN,IST1,TRAK1,TSKU,RELN,UNC5D,TIAM1,VCL,CNR1,NRXN1,CHN1,SEMA4G,CYFIP1,USP33,ANK3,PRKCA,MATN2,FSTL4,PTK2,STK24,GRB10,MEGF8,SCARF1,EPHB4,DCLK1,TRPV2,KLF4,MYH10,SEMA5B,WDR36,PIK3CB,VLDLR,FOLR1,APBB1,NUMBL,MACF1,AUTS2,SPG20,PPP3CB,BRSK2,GOLGA4,ISPD,TRAK2,ABL1,ATP8A2,SIPA1L1,CHL1,CTNNA1
GO:BP	regulation of biological process	GO:0050789	0.0210919	1.67588	11603	1206	858	17710	PTPN12,ITGA8,FARP1,GAB1,EXT1,PAF1,RRAGC,SAMSN1,LMO2,CAMTA1,GABRR3,PTRH2,ESR2,CYFIP2,TAPBP,PIK3AP1,LONP2,RPA1,ELMSAN1,PPP4R2,EGFR,SH3RF1,SEMA6D,UMODL1,UBE2G2,IREB2,SSH1,PACSIN3,ZNF268,CD83,APH1B,PARD3,ASTN2,CLCN1,VAMP3,KLF5,PTPRU,CRTC3,EPB41L2,PIF1,MACC1,STX7,PXT1,TAGAP,TPT1,CHEK2,BIRC6,SLC38A9,TNS3,ZIM3,PDE4D,ITPR3,IL6ST,SLC4A5,IFT140,CTNNA2,MYADM,STIM1,SCARB1,SNX17,DGKI,PLCXD2,ZNF430,FAM13A,CNKS…
GO:BP	regulation of ion transport	GO:0043269	0.0220868	1.65587	675	1206	76	17710	PACSIN3,CLCN1,PDE4D,STIM1,CNKSR3,TMC1,SCN4B,MEF2C,ARRB2,TPCN2,SCN8A,SNCA,PRKG2,KCNMA1,SRI,PCSK9,SYT1,TRIAP1,RELN,CLIC5,CAB39,KCNQ5,KCNJ16,WDR1,CNR1,NRXN1,APLNR,CACNB2,SYT9,CAMK2D,ANK3,PARK2,KCNQ1,MIF,SHANK2,NPY2R,SCN3A,HECW1,SLMAP,HTT,UTRN,NCOR1,ANK2,KCNAB2,ROS1,WNK2,PLA2G6,STK39,NLGN1,TNFRSF11A,YWHAQ,HPCA,TRPV2,PXK,KCND2,COX17,CYP4F2,CLIC1,PRKCD,DAPK1,STIM2,KCNH2,KCNIP2,CATSPER4,ZMPSTE24,KCNG2,T…
GO:BP	intracellular signal transduction	GO:0035556	0.0224878	1.64805	2774	1206	243	17710	FARP1,GAB1,RRAGC,CAMTA1,PIK3AP1,EGFR,SH3RF1,CRTC3,TAGAP,TPT1,CHEK2,SLC38A9,TNS3,PDE4D,ITPR3,MYADM,DGKI,FAM13A,CNKSR3,KANK1,DCDC2C,PHLPP1,FGF17,DGKG,FRS2,PIK3CD,TRIO,GRM1,SRPK1,SBK2,TIAM2,MEF2C,SEMA3A,CLEC16A,EP300,HSP90AA1,ARRB2,RORA,ITPR1,FNIP2,BANP,TGFB2,FAT4,TPCN2,AKAP12,PLEKHF1,ARHGEF11,HUNK,ADGRD1,ITSN1,NOX4,FSHR,IL18,ARHGEF28,WDR59,RDX,TLR3,SRI,RAPGEF2,MIOS,ANKRD17,TRIAP1,BANK1,CHD5,RPL11,R…
GO:BP	regulation of intracellular signal transduction	GO:1902531	0.0249682	1.60261	1814	1206	169	17710	FARP1,GAB1,RRAGC,CAMTA1,PIK3AP1,EGFR,SH3RF1,CRTC3,TAGAP,TPT1,CHEK2,SLC38A9,PDE4D,MYADM,DGKI,FAM13A,CNKSR3,KANK1,PHLPP1,FGF17,FRS2,PIK3CD,TRIO,GRM1,SBK2,TIAM2,MEF2C,SEMA3A,CLEC16A,EP300,HSP90AA1,ARRB2,RORA,ITPR1,BANP,TGFB2,AKAP12,PLEKHF1,ARHGEF11,ITSN1,NOX4,FSHR,IL18,ARHGEF28,WDR59,RDX,TLR3,SRI,RAPGEF2,MIOS,ANKRD17,TRIAP1,BANK1,CHD5,RPL11,RELN,PPP3CA,HELLS,PRKCZ,TRIM24,TSC1,ID1,ARHGAP26,RACGAP1,GR…
GO:BP	cellular response to organic cyclic compound	GO:0071407	0.0251382	1.59967	553	1206	65	17710	ESR2,EGFR,SSH1,KLF5,CHEK2,PDE4D,NRIP1,MEF2C,EP300,ARRB2,RORA,CYP1A1,SNCA,NR3C1,NOX4,UBR5,FSHR,IL18,TLR3,GJB2,PDE12,RAPGEF2,RYR3,LEF1,DNMT3B,NR1H3,NCOR2,ABHD2,TRIM24,ID1,RORC,ITGA6,MUL1,MDM2,CNOT1,GPAM,PARK2,KCNQ1,PPARGC1B,HMGCS1,ESRRB,IFIH1,FOXP1,RAP1A,DEFA1B,NCOR1,PIAS2,THRB,ABCA1,RUNX1,MGMT,KLF4,TP63,BRCA1,NR3C2,FOLR1,ID3,FOXO3,NEDD4,TFPI,RBFOX2,ABL1,COLEC12,OPRM1,CTNNA1
GO:BP	regulation of dendrite development	GO:0050773	0.0264042	1.57833	143	1206	25	17710	CUX1,MEF2C,ADAM10,RAPGEF2,RELN,PPP3CA,ID1,TIAM1,KNDC1,CYFIP1,SS18L1,SDK1,SHANK2,HECW1,FSTL4,IQGAP1,NLGN1,ITPKA,PTPRD,ADGRB3,VLDLR,KALRN,NEDD4,PREX1,SIPA1L1
GO:BP	regulation of postsynaptic membrane potential	GO:0060078	0.0264042	1.57833	143	1206	25	17710	SSH1,DGKI,GABRA2,GRM1,MEF2C,ARRB2,SNCA,GABBR1,RELN,PPP3CA,PRKCZ,GRIK2,NRXN1,EIF4A3,CHRNA1,GHRL,SHANK2,NPY2R,GABRA4,GABRG3,NLGN1,KCND2,GRIN2B,CELF4,OPRM1
GO:BP	regulation of protein metabolic process	GO:0051246	0.0322825	1.49103	2788	1206	243	17710	PAF1,SAMSN1,CAMTA1,CYFIP2,PPP4R2,EGFR,SH3RF1,UMODL1,UBE2G2,IREB2,SSH1,PACSIN3,PARD3,CHEK2,BIRC6,PDE4D,IL6ST,MYADM,CNKSR3,FASTKD2,EIF3D,PHLPP1,NEDD9,FRS2,VPS28,GRM1,CCNY,SBK2,TNFAIP8,MEF2C,SEMA3A,CLEC16A,EP300,HSP90AA1,ARRB2,FNIP2,TLR1,BANP,TGFB2,PHACTR2,FRY,SPINK9,SNX3,SNCA,EIF3H,NOX4,MKL1,FTO,SECISBP2L,UBR5,FSHR,IST1,IL18,PPP2R2B,PAXBP1,RDX,NXN,TLR3,MLLT1,RAPGEF2,PCSK9,LEF1,TRIAP1,BANK1,DNMT3B,R…
GO:BP	cell-cell signaling	GO:0007267	0.0333371	1.47707	1544	1206	147	17710	PAF1,GABRR3,ESR2,EGFR,SSH1,KLF5,PTPRU,ITPR3,SLC12A6,DGKI,KANK1,SLC24A1,SCN4B,FGF17,GABRA2,CNTN4,GRM1,CCNY,MEF2C,ARRB2,ITPR1,CADPS,TGFB2,MCC,STX3,RNF213,ADAM10,SNX3,SNCA,STXBP5L,RNF43,DLGAP1,UBR5,IL18,NXN,GJB2,SRI,HTR3E,RAPGEF2,LEF1,SYT1,TSKU,RELN,IGFBP2,RAB11FIP2,SLC1A3,EIF2AK4,PPP3CA,PRKCZ,GRIK2,GDF9,TIAM1,CNR1,NRXN1,EIF4A3,CACNB2,SYT9,PRICKLE2,ADGRE5,CTF1,PARK2,KCNQ1,CHRNA1,WWOX,SLC6A5,RNF146,P…
GO:BP	developmental cell growth	GO:0048588	0.0355452	1.44922	230	1206	34	17710	CYFIP2,SEMA6D,CDH4,SEMA3A,HSP90AA1,CTTN,IST1,SYT1,EIF2AK4,PRKCZ,GDF9,TIAM1,VCL,MUL1,SEMA4G,CYFIP1,PARK2,CPNE5,FSTL4,IQGAP1,MEGF8,DCLK1,TRPV2,ARIH2,SEMA5B,WDR36,SMURF1,CPNE1,MACF1,AUTS2,SPG20,PPP3CB,GOLGA4,ABL1
GO:BP	establishment of localization	GO:0051234	0.0362834	1.44029	5242	1206	422	17710	ITGA8,GABRR3,CYFIP2,TAPBP,AP4E1,LONP2,SLC22A23,SLC6A13,PSMD6,EGFR,XKR6,UBE2G2,IREB2,PACSIN3,PARD3,ASTN2,CLCN1,VAMP3,DDO,STX7,TPT1,SLC38A9,PDE4D,ITPR3,SLC4A5,IFT140,SLC12A6,TBC1D2,STIM1,SCARB1,SNX17,KLHL3,DGKI,SLC3A2,CNKSR3,LHFPL2,TMC1,SLC24A1,CUX1,SCN4B,SLC25A24,CIDEA,BICD1,AGAP1,GABRA2,PIK3CD,VPS28,IPCEF1,LIMA1,MYO19,PEX2,DDX19A,MEF2C,CLEC16A,CHMP7,HSP90AA1,THRSP,ARRB2,SLC35D1,ITPR1,CADPS,TLR1,S…
GO:BP	enzyme linked receptor protein signaling pathway	GO:0007167	0.0385268	1.41424	1041	1206	106	17710	PTPN12,ITGA8,GAB1,CYFIP2,EGFR,PARD3,PTPRU,IL6ST,KANK1,FGF17,CIDEA,FRS2,TRIO,VWC2,PDGFRL,EP300,HSP90AA1,ARRB2,TGFB2,FAT4,BAIAP2L1,SNCA,ITSN1,FSHR,MYOF,ARHGEF28,SMOC2,RAPGEF2,LEF1,RGMB,IGFBP2,FRS3,PRKCZ,TSC1,ID1,GDF9,TIAM1,NUP62,GTF2F2,ARID5B,NRXN1,CHN1,MIRLET7G,MIR107,ENPP1,CLNK,CYFIP1,NRG2,CTF1,NCF2,GDF2,PRKCA,RBPJ,VAV2,GHRL,BLK,FSTL4,DACT2,RASA1,LDLRAD4,FERMT2,PTK2,SMAD3,GRB10,IQGAP1,ZFYVE16,SIK…
GO:BP	transmembrane transport	GO:0055085	0.0402197	1.39556	1537	1206	146	17710	GABRR3,LONP2,SLC22A23,SLC6A13,CLCN1,SLC38A9,PDE4D,ITPR3,SLC4A5,SLC12A6,STIM1,SCARB1,SLC3A2,CNKSR3,TMC1,SLC24A1,SCN4B,SLC25A24,GABRA2,PEX2,MEF2C,THRSP,SLC35D1,ITPR1,SLC43A3,TPCN2,SCN8A,SNCA,KCNMA1,GJB2,SRI,HTR3E,CNGA1,RYR3,PCSK9,RELN,CLIC5,CAB39,KCNQ5,SLC22A4,SLC1A3,PKD1L1,TSC1,GRIK2,KCNJ16,WDR1,NRXN1,APLNR,RASA3,SFXN5,ASPH,CACNB2,CAMK2D,MIR107,ENPP1,ANK3,KCNQ1,CHRNA1,SLC6A5,ANO3,SLC9C2,SHANK2,SLC…
GO:BP	regulation of cell development	GO:0060284	0.0407533	1.38984	934	1206	97	17710	SEMA6D,SSH1,IL6ST,MYADM,KANK1,ATF1,CUX1,CDH4,NEDD9,CNTN4,VWC2,MEF2C,SEMA3A,EP300,BEND6,ADAM10,SNX3,CTTN,IST1,RAPGEF2,TRAK1,SYT1,DNMT3B,RELN,ABL2,EIF2AK4,PPP3CA,TSC1,ID1,WDR1,UNC5D,GPR183,TIAM1,C16ORF45,CNR1,ULK4,MUL1,SORL1,CHN1,ZFHX3,MDM2,KNDC1,SEMA4G,CYFIP1,PARK2,SS18L1,CPNE5,SDK1,SHANK2,ZNF365,HECW1,FSTL4,PTK2,STK24,IQGAP1,RAP1A,MEGF8,SCARF1,PRKCI,THRB,NLGN1,TRPV2,ITPKA,KLF4,KDM4C,LIMS1,DENND5A…
GO:BP	transport	GO:0006810	0.0434033	1.36248	5125	1206	413	17710	GABRR3,CYFIP2,TAPBP,AP4E1,LONP2,SLC22A23,SLC6A13,PSMD6,EGFR,XKR6,UBE2G2,IREB2,PACSIN3,PARD3,ASTN2,CLCN1,VAMP3,DDO,STX7,TPT1,SLC38A9,PDE4D,ITPR3,SLC4A5,IFT140,SLC12A6,TBC1D2,STIM1,SCARB1,SNX17,KLHL3,DGKI,SLC3A2,CNKSR3,LHFPL2,TMC1,SLC24A1,CUX1,SCN4B,SLC25A24,CIDEA,BICD1,AGAP1,GABRA2,PIK3CD,VPS28,IPCEF1,LIMA1,MYO19,PEX2,DDX19A,MEF2C,CLEC16A,CHMP7,HSP90AA1,THRSP,ARRB2,SLC35D1,ITPR1,CADPS,TLR1,SLC43A3…
GO:BP	regulation of ion transmembrane transport	GO:0034765	0.0448717	1.34803	463	1206	56	17710	CLCN1,PDE4D,STIM1,CNKSR3,TMC1,SCN4B,MEF2C,TPCN2,SCN8A,SNCA,KCNMA1,SRI,PCSK9,RELN,CLIC5,CAB39,KCNQ5,KCNJ16,WDR1,NRXN1,APLNR,CACNB2,CAMK2D,ANK3,KCNQ1,SHANK2,SCN3A,HECW1,SLMAP,HTT,UTRN,ANK2,KCNAB2,WNK2,PLA2G6,STK39,NLGN1,YWHAQ,HPCA,KCND2,COX17,CLIC1,DAPK1,STIM2,KCNH2,KCNIP2,CATSPER4,ZMPSTE24,KCNG2,NEDD4,ATP1B3,CACNA2D1,KCNJ13,NOS1AP,ABL1,OPRM1
GO:BP	developmental growth involved in morphogenesis	GO:0060560	0.0468917	1.3289	233	1206	34	17710	CYFIP2,SEMA6D,CDH4,SEMA3A,HSP90AA1,CTTN,IST1,SYT1,EIF2AK4,PRKCZ,TIAM1,VCL,MUL1,SIX4,SEMA4G,CYFIP1,PARK2,CPNE5,FSTL4,IQGAP1,MEGF8,DCLK1,TRPV2,SEMA5B,WDR36,SMURF1,CPNE1,MACF1,RDH10,AUTS2,SPG20,PPP3CB,GOLGA4,ABL1
GO:CC	cytoplasm	GO:0005737	1.82115e-12	11.7397	11492	1246	892	18709	PTPN12,ITGA8,FARP1,GAB1,EXT1,PAF1,RRAGC,SAMSN1,CAMTA1,PTRH2,ESR2,CYFIP2,TAPBP,MMACHC,P4HA2,AP4E1,DHX32,PIK3AP1,LONP2,PSMA8,PPP4R2,PSMD6,EGFR,SH3RF1,GPD2,IKBIP,SEMA6D,UMODL1,UBE2G2,IREB2,SSH1,PACSIN3,ZNF268,AHCY,APH1B,EML6,PARD3,GLCCI1,CALN1,MPRIP,ASTN2,ACRV1,VAMP3,KLF5,CRTC3,EPB41L2,GSTO2,MYOM2,DDO,PIF1,MACC1,STX7,PXT1,TAGAP,TPT1,MGAT4C,CHEK2,BIRC6,SLC38A9,TNS3,PDE4D,MYBPC2,ITPR3,IFT140,CTNNA2,MY…
GO:CC	cytoplasmic part	GO:0044444	4.39159e-11	10.3574	9658	1246	768	18709	PTPN12,ITGA8,FARP1,GAB1,EXT1,RRAGC,SAMSN1,CAMTA1,PTRH2,ESR2,CYFIP2,TAPBP,MMACHC,P4HA2,AP4E1,DHX32,PIK3AP1,LONP2,PSMA8,PSMD6,EGFR,SH3RF1,GPD2,IKBIP,SEMA6D,UBE2G2,IREB2,SSH1,PACSIN3,ZNF268,AHCY,APH1B,PARD3,CALN1,MPRIP,ASTN2,ACRV1,VAMP3,KLF5,CRTC3,EPB41L2,GSTO2,MYOM2,DDO,PIF1,MACC1,STX7,PXT1,TAGAP,TPT1,MGAT4C,CHEK2,BIRC6,SLC38A9,TNS3,PDE4D,MYBPC2,ITPR3,IFT140,CTNNA2,MYADM,TBC1D2,TMCC1,STIM1,SCARB1,S…
GO:CC	intracellular	GO:0005622	3.27498e-08	7.48479	14455	1246	1051	18709	PTPN12,ITGA8,FARP1,GAB1,EXT1,PAF1,RRAGC,SAMSN1,LMO2,CAMTA1,PTRH2,ESR2,CINP,CYFIP2,TAPBP,MMACHC,P4HA2,AP4E1,DHX32,PIK3AP1,LONP2,RPA1,PSMA8,ELMSAN1,PPP4R2,PSMD6,EGFR,SH3RF1,GPD2,IKBIP,SEMA6D,UMODL1,UBE2G2,IREB2,SSH1,PACSIN3,ZNF268,AHCY,APH1B,EML6,PARD3,GLCCI1,CALN1,MPRIP,ASTN2,ACRV1,VAMP3,KLF5,CRTC3,EPB41L2,GSTO2,MYOM2,DDO,PIF1,MACC1,STX7,PXT1,TAGAP,TPT1,MGAT4C,CHEK2,BIRC6,SLC38A9,TNS3,SF3B5,ZIM3,P…
GO:CC	cell leading edge	GO:0031252	3.7686e-08	7.42382	397	1246	63	18709	ITGA8,SAMSN1,SH3RF1,SSH1,CTNNA2,MYADM,KANK1,NEDD9,GABRA2,LIMA1,TIAM2,MCC,STX3,ANK1,CTTN,ITSN1,RDX,PRKCZ,TSC1,CLRN1,TIAM1,BSPRY,MYO10,ACTN1,CYFIP1,CLIP1,GABRA4,ANTXR1,RASA1,GABRG3,FERMT2,PTK2,IQGAP1,RAB13,PRKCI,CDC42BPB,CUBN,HPCA,CNTNAP2,EPB41L3,MYH10,BCAS3,DDN,PSD3,CDK6,DLC1,SNX9,PLEKHH2,PHLDB2,ABLIM1,ABI1,THEM4,SGCE,APBB1,LDB2,MACF1,FAT1,SNTG1,PHACTR4,ABL1,APBB1IP,OPRM1,CTNNA1
GO:CC	intracellular part	GO:0044424	6.78347e-08	7.16855	14429	1246	1048	18709	PTPN12,ITGA8,FARP1,GAB1,EXT1,PAF1,RRAGC,SAMSN1,LMO2,CAMTA1,PTRH2,ESR2,CINP,CYFIP2,TAPBP,MMACHC,P4HA2,AP4E1,DHX32,PIK3AP1,LONP2,RPA1,PSMA8,ELMSAN1,PPP4R2,PSMD6,EGFR,SH3RF1,GPD2,IKBIP,SEMA6D,UMODL1,UBE2G2,IREB2,SSH1,PACSIN3,ZNF268,AHCY,APH1B,EML6,PARD3,GLCCI1,CALN1,MPRIP,ASTN2,ACRV1,VAMP3,KLF5,CRTC3,EPB41L2,GSTO2,MYOM2,DDO,PIF1,MACC1,STX7,PXT1,TAGAP,TPT1,MGAT4C,CHEK2,BIRC6,SLC38A9,TNS3,SF3B5,ZIM3,P…
GO:CC	cell junction	GO:0030054	3.39781e-07	6.4688	1285	1246	142	18709	PTPN12,ITGA8,FARP1,PAF1,GABRR3,CYFIP2,EGFR,PARD3,MPRIP,VAMP3,PTPRU,EPB41L2,TNS3,CTNNA2,MYADM,TBC1D2,CDH4,SCN4B,NEDD9,GABRA2,FRS2,ANKS1B,LIMA1,VWC2,CADPS,AKAP12,PARD3B,STX3,BAIAP2L1,ADAM10,FRMD4A,SNCA,CTTN,ITSN1,NOX4,DLGAP1,RDX,LPP,GJB2,PPFIA1,RAPGEF2,MIOS,SYT1,KLF11,GABBR1,FRMPD2,PPP3CA,COL13A1,MFF,PRKCZ,ARHGAP26,GRIK2,WDR1,TJP2,TIAM1,BASP1,VCL,MPP7,NRXN1,SVIL,ITGA6,PPP1R12A,SYT9,CPT1C,PKP1,ACTN1…
GO:CC	plasma membrane bounded cell projection	GO:0120025	4.12274e-07	6.38481	2095	1246	208	18709	ITGA8,FARP1,SAMSN1,GABRR3,CYFIP2,SLC6A13,SH3RF1,IREB2,SSH1,AHCY,PARD3,VAMP3,IL6ST,IFT140,CTNNA2,MYADM,STIM1,SCARB1,DGKI,KANK1,DCDC2C,TMC1,PHLPP1,NEDD9,GABRA2,ANKS1B,CNTN4,GRM1,LIMA1,TIAM2,SEMA3A,HSP90AA1,ARRB2,DCXR,TGFB2,MCC,DNAH2,SCN8A,STX3,ANK1,ADAM10,SNCA,CTTN,ITSN1,RDX,DNAH7,GJB2,SRI,HTR3E,CNGA1,RAPGEF2,TRAK1,SYT1,GABBR1,RELN,SLC1A3,PPP3CA,RAB35,PKD1L1,TAS2R43,ABHD2,PRKCZ,LCA5L,TSC1,GRIK2,CD3…
GO:CC	cell projection	GO:0042995	5.24994e-07	6.27985	2164	1246	213	18709	PTPN12,ITGA8,FARP1,SAMSN1,GABRR3,CYFIP2,SLC6A13,SH3RF1,IREB2,SSH1,AHCY,PARD3,VAMP3,IL6ST,IFT140,CTNNA2,MYADM,STIM1,SCARB1,DGKI,KANK1,DCDC2C,TMC1,PHLPP1,NEDD9,GABRA2,ANKS1B,CNTN4,GRM1,LIMA1,TIAM2,RRM1,SEMA3A,HSP90AA1,ARRB2,DCXR,TGFB2,MCC,DNAH2,SCN8A,STX3,ANK1,ADAM10,SNCA,CTTN,ITSN1,RDX,DNAH7,GJB2,SRI,HTR3E,CNGA1,RAPGEF2,TRAK1,SYT1,GABBR1,RELN,SLC1A3,PPP3CA,RAB35,PKD1L1,TAS2R43,ABHD2,THSD7A,PRKCZ,L…
GO:CC	neuron part	GO:0097458	1.00409e-06	5.99823	1644	1246	170	18709	ITGA8,FARP1,GABRR3,CYFIP2,SLC6A13,IREB2,SSH1,AHCY,PARD3,ASTN2,VAMP3,STX7,ITPR3,IL6ST,IFT140,CTNNA2,STIM1,DGKI,TMC1,PHLPP1,GABRA2,ANKS1B,CNTN4,SMARCA2,GRM1,TIAM2,RRM1,SEMA3A,HSP90AA1,ARRB2,ITPR1,CADPS,TGFB2,SCN8A,STX3,ANK1,ADAM10,SNCA,CTTN,ITSN1,DLGAP1,RDX,SRI,HTR3E,CNGA1,PPFIA1,RAPGEF2,TRAK1,SYT1,GABBR1,RELN,SLC1A3,PPP3CA,RAB35,MFF,PRKCZ,TSC1,GRIK2,CLRN1,TIAM1,BASP1,CNR1,SNX14,FAM126A,NRXN1,EIF4A…
GO:CC	cytosol	GO:0005829	1.38755e-06	5.85775	5073	1246	428	18709	PTPN12,FARP1,GAB1,RRAGC,SAMSN1,CAMTA1,PTRH2,CYFIP2,MMACHC,P4HA2,PIK3AP1,LONP2,PSMA8,PSMD6,SH3RF1,UBE2G2,IREB2,SSH1,PACSIN3,ZNF268,AHCY,PARD3,MPRIP,VAMP3,CRTC3,EPB41L2,GSTO2,DDO,TAGAP,TPT1,TNS3,PDE4D,MYBPC2,CTNNA2,TBC1D2,TMCC1,SNX17,KLHL3,DGKI,SLC3A2,FAM13A,UCHL3,EIF3D,ST13,PHLPP1,CUX1,CIDEA,BICD1,NEDD9,FRS2,ANKS1B,PIK3CD,TRIO,VPS28,IPCEF1,SRPK1,LIMA1,MYO19,TIAM2,RRM1,MEF2C,CLEC16A,CHMP7,TTC3,EP30…
GO:CC	neuron projection	GO:0043005	7.10459e-06	5.14846	1310	1246	139	18709	ITGA8,FARP1,GABRR3,CYFIP2,SLC6A13,IREB2,SSH1,AHCY,PARD3,VAMP3,IL6ST,IFT140,CTNNA2,STIM1,DGKI,TMC1,PHLPP1,GABRA2,ANKS1B,CNTN4,GRM1,TIAM2,SEMA3A,HSP90AA1,ARRB2,TGFB2,SCN8A,STX3,ANK1,ADAM10,SNCA,CTTN,ITSN1,RDX,SRI,HTR3E,CNGA1,RAPGEF2,TRAK1,SYT1,GABBR1,RELN,SLC1A3,PPP3CA,PRKCZ,TSC1,GRIK2,CLRN1,TIAM1,BASP1,CNR1,SNX14,FAM126A,NRXN1,EIF4A3,MUL1,MYO10,UHMK1,CAMK2D,CPT1C,KNDC1,CYFIP1,FKBP15,ANK3,PARK2,CHR…
GO:CC	cell	GO:0005623	4.12443e-05	4.38464	16881	1246	1174	18709	PTPN12,ITGA8,FARP1,GAB1,EXT1,PAF1,RRAGC,GP5,SAMSN1,LMO2,CAMTA1,GABRR3,PTRH2,ESR2,CINP,CYFIP2,TAPBP,MMACHC,P4HA2,AP4E1,DHX32,PIK3AP1,LONP2,RPA1,PCDH20,SLC6A13,PSMA8,ELMSAN1,PPP4R2,PSMD6,EGFR,SH3RF1,GPD2,IKBIP,XKR6,SEMA6D,UMODL1,UBE2G2,IREB2,SSH1,PACSIN3,ZNF268,CD83,AHCY,APH1B,EML6,PARD3,GLCCI1,CALN1,MPRIP,ASTN2,CLCN1,ACRV1,VAMP3,KLF5,PTPRU,CRTC3,EPB41L2,GSTO2,MYOM2,DDO,PIF1,MACC1,STX7,PXT1,TAGAP,T…
GO:CC	plasma membrane region	GO:0098590	4.30825e-05	4.3657	1108	1246	119	18709	ITGA8,GABRR3,EGFR,SSH1,PARD3,VAMP3,PDE4D,SLC4A5,CTNNA2,SLC12A6,STIM1,SCARB1,DGKI,SLC3A2,CNKSR3,KANK1,PHLPP1,GABRA2,ANKS1B,GRM1,LIMA1,ARRB2,PARD3B,STX3,ANK1,ADAM10,NOX4,DLGAP1,MYOF,PRKG2,RDX,KCNMA1,CNGA1,RAPGEF2,SYT1,GABBR1,FRMPD2,IGFBP2,SLC22A4,RAB35,PKD1L1,TAS2R43,COL13A1,PRKCZ,RACGAP1,GRIK2,KCNJ16,TIAM1,CNR1,NRXN1,SVIL,ITGA6,MYO10,ENPP1,ANK3,NCSTN,KCNQ1,CHRNA1,NDE1,SHANK2,UPK3A,GABRA4,ANTXR1,GA…
GO:CC	synapse	GO:0045202	5.7334e-05	4.24159	960	1246	106	18709	ITGA8,FARP1,GABRR3,CYFIP2,EGFR,VAMP3,STX7,CTNNA2,DGKI,GABRA2,ANKS1B,GRM1,VWC2,MEF2C,ARRB2,ITPR1,CADPS,CEP112,STX3,ANK1,ADAM10,SNCA,CTTN,ITSN1,DLGAP1,KCNMA1,SRI,HTR3E,PPFIA1,RAPGEF2,SYT1,GABBR1,PPP3CA,RAB35,COL13A1,MFF,GRIK2,TIAM1,CNR1,NRXN1,EIF4A3,CACNB2,SYT9,MDM2,CPT1C,ACTN1,CYFIP1,ANK3,NCSTN,PARK2,CHRNA1,NDE1,GHRL,SDK1,SHANK2,PTPRN2,GABRA4,GABRG3,HTT,PTK2,UTRN,ZDHHC17,RAP1A,NPHP4,KCTD8,ANK2,KCN…
GO:CC	cell part	GO:0044464	0.000149025	3.82674	16810	1246	1168	18709	PTPN12,ITGA8,FARP1,GAB1,EXT1,PAF1,RRAGC,GP5,SAMSN1,LMO2,CAMTA1,GABRR3,PTRH2,ESR2,CINP,CYFIP2,TAPBP,MMACHC,P4HA2,AP4E1,DHX32,PIK3AP1,LONP2,RPA1,PCDH20,SLC6A13,PSMA8,ELMSAN1,PPP4R2,PSMD6,EGFR,SH3RF1,GPD2,IKBIP,XKR6,SEMA6D,UMODL1,UBE2G2,IREB2,SSH1,PACSIN3,ZNF268,CD83,AHCY,APH1B,EML6,PARD3,GLCCI1,CALN1,MPRIP,ASTN2,CLCN1,ACRV1,VAMP3,KLF5,PTPRU,CRTC3,EPB41L2,GSTO2,MYOM2,DDO,PIF1,MACC1,STX7,PXT1,TAGAP,T…
GO:CC	plasma membrane bounded cell projection part	GO:0120038	0.000179872	3.74504	1445	1246	144	18709	ITGA8,FARP1,SSH1,PARD3,IL6ST,IFT140,STIM1,SCARB1,DGKI,KANK1,TMC1,PHLPP1,GABRA2,ANKS1B,GRM1,LIMA1,TIAM2,SEMA3A,HSP90AA1,ARRB2,DNAH2,SCN8A,STX3,ANK1,ADAM10,SNCA,CTTN,DNAH7,SRI,CNGA1,TRAK1,SYT1,GABBR1,RELN,PPP3CA,RAB35,PKD1L1,TAS2R43,PRKCZ,LCA5L,TSC1,GRIK2,AMBRA1,TIAM1,BASP1,CEP170,CNR1,SNX14,NRXN1,EIF4A3,MYO10,UHMK1,CPT1C,KNDC1,CYFIP1,FKBP15,ANK3,DNAH3,SUFU,CC2D2A,SHANK2,PTPRN2,GABRA4,ANTXR1,GABRG3…
GO:CC	cell projection part	GO:0044463	0.000179872	3.74504	1445	1246	144	18709	ITGA8,FARP1,SSH1,PARD3,IL6ST,IFT140,STIM1,SCARB1,DGKI,KANK1,TMC1,PHLPP1,GABRA2,ANKS1B,GRM1,LIMA1,TIAM2,SEMA3A,HSP90AA1,ARRB2,DNAH2,SCN8A,STX3,ANK1,ADAM10,SNCA,CTTN,DNAH7,SRI,CNGA1,TRAK1,SYT1,GABBR1,RELN,PPP3CA,RAB35,PKD1L1,TAS2R43,PRKCZ,LCA5L,TSC1,GRIK2,AMBRA1,TIAM1,BASP1,CEP170,CNR1,SNX14,NRXN1,EIF4A3,MYO10,UHMK1,CPT1C,KNDC1,CYFIP1,FKBP15,ANK3,DNAH3,SUFU,CC2D2A,SHANK2,PTPRN2,GABRA4,ANTXR1,GABRG3…
GO:CC	plasma membrane protein complex	GO:0098797	0.000354422	3.45048	580	1246	70	18709	ITGA8,EGFR,APH1B,PDE4D,IL6ST,CDH4,SCN4B,GRM1,VWC2,TLR1,SCN8A,CTTN,NOX4,KCNMA1,GJB2,GABBR1,KCNQ5,HLA-F,ITGAE,COL13A1,GRIK2,KCNJ16,MPP7,ITGA6,CACNB2,C7,CPT1C,NCSTN,KCNQ1,CHRNA1,NCF2,PRKCA,HLA-E,SHANK2,SCN3A,UTRN,ITGB2,KCNAB2,NLGN1,GJD4,CUBN,CNTNAP2,KCND2,OLFM3,ABHD6,CD6,HLA-A,CD3E,HLA-DPB1,KCNH2,KCNIP2,CATSPER4,SGCZ,SGCE,TFRC,KCNG2,GRIN2B,ATP1B3,CACNA2D1,ATP6AP1L,NOS1AP,KCNMB2,HFE2,SNTG1,GJA4,HLA-D…
GO:CC	intracellular organelle	GO:0043229	0.000617802	3.20915	12680	1246	918	18709	PTPN12,ITGA8,FARP1,EXT1,PAF1,RRAGC,SAMSN1,LMO2,CAMTA1,PTRH2,ESR2,CINP,CYFIP2,TAPBP,P4HA2,AP4E1,DHX32,LONP2,RPA1,PSMA8,ELMSAN1,PPP4R2,PSMD6,EGFR,SH3RF1,GPD2,IKBIP,SEMA6D,UBE2G2,IREB2,SSH1,PACSIN3,ZNF268,AHCY,APH1B,EML6,PARD3,CALN1,MPRIP,ASTN2,ACRV1,VAMP3,KLF5,CRTC3,EPB41L2,MYOM2,DDO,PIF1,MACC1,STX7,PXT1,TPT1,MGAT4C,CHEK2,BIRC6,SLC38A9,SF3B5,ZIM3,PDE4D,TSEN15,MYBPC2,ITPR3,IFT140,CTNNA2,MYADM,TBC1D2…
GO:CC	growth cone	GO:0030426	0.000871993	3.05949	169	1246	29	18709	SSH1,PARD3,STIM1,TIAM2,HSP90AA1,STX3,SNCA,CTTN,TRAK1,TSC1,TIAM1,BASP1,CNR1,NRXN1,CYFIP1,FKBP15,SHANK2,UTRN,DCTN2,IQGAP1,TRPV2,MYH10,GPRIN1,ABI1,APBB1,AUTS2,ADCY10,TRAK2,PREX1
GO:CC	site of polarized growth	GO:0030427	0.00125474	2.90145	172	1246	29	18709	SSH1,PARD3,STIM1,TIAM2,HSP90AA1,STX3,SNCA,CTTN,TRAK1,TSC1,TIAM1,BASP1,CNR1,NRXN1,CYFIP1,FKBP15,SHANK2,UTRN,DCTN2,IQGAP1,TRPV2,MYH10,GPRIN1,ABI1,APBB1,AUTS2,ADCY10,TRAK2,PREX1
GO:CC	actin cytoskeleton	GO:0015629	0.00133683	2.87392	490	1246	60	18709	PTPN12,ZNF268,MPRIP,EPB41L2,MYOM2,MYBPC2,CTNNA2,MYADM,DCDC2C,LIMA1,MYO19,BAIAP2L1,SNCA,CTTN,NOX4,RDX,GAS2,CLIC5,ABL2,PRKCZ,TSC1,CDC42EP3,WDR1,MYL3,VCL,SVIL,KAT2B,MYO10,PPP1R12A,RCSD1,MYO15B,ACTN1,AFAP1,FKBP15,TAF5,CAP1,FERMT2,PTK2,TRMT10A,UTRN,DCTN2,IQGAP1,PSTPIP2,CDC42BPB,DCDC2,NEBL,ARHGAP21,MYH10,DAPK1,DLC1,KALRN,PLEKHH2,ABLIM1,HDAC4,ABLIM2,MACF1,AUTS2,FHOD3,ABL1,CTNNA1
GO:CC	cytoskeleton	GO:0005856	0.00198559	2.70211	2182	1246	196	18709	PTPN12,FARP1,PPP4R2,SSH1,PACSIN3,ZNF268,EML6,PARD3,MPRIP,EPB41L2,MYOM2,TPT1,BIRC6,PDE4D,MYBPC2,IFT140,CTNNA2,MYADM,STIM1,KLHL3,DCDC2C,BICD1,NEDD9,SMARCA2,LIMA1,MYO19,TTC19,DCXR,ACTL8,CEP112,FRY,AKAP12,DNAH2,ANK1,CCDC141,KIF6,EVI5,BAIAP2L1,FRMD4A,SNCA,NR3C1,CTTN,NOX4,IST1,PPP2R2B,RDX,DNAH7,GAS2,FRMPD2,CLIC5,ABL2,TACC2,KIF13A,PRKCZ,LCA5L,TSC1,ID1,ARHGAP26,RACGAP1,CDC42EP3,WDR1,CLRN1,AMBRA1,NSUN2,TI…
GO:CC	organelle	GO:0043226	0.00415643	2.38128	13479	1246	962	18709	PTPN12,ITGA8,FARP1,EXT1,PAF1,RRAGC,GP5,SAMSN1,LMO2,CAMTA1,PTRH2,ESR2,CINP,CYFIP2,TAPBP,P4HA2,AP4E1,DHX32,LONP2,RPA1,SLC6A13,PSMA8,ELMSAN1,PPP4R2,PSMD6,EGFR,SH3RF1,GPD2,IKBIP,SEMA6D,UBE2G2,IREB2,SSH1,PACSIN3,ZNF268,AHCY,APH1B,EML6,PARD3,CALN1,MPRIP,ASTN2,ACRV1,VAMP3,KLF5,CRTC3,EPB41L2,GSTO2,MYOM2,DDO,PIF1,MACC1,STX7,PXT1,TPT1,MGAT4C,CHEK2,BIRC6,SLC38A9,SF3B5,ZIM3,PDE4D,TSEN15,MYBPC2,ITPR3,IL6ST,IF…
GO:CC	organelle part	GO:0044422	0.00579681	2.23681	9482	1246	703	18709	PTPN12,EXT1,PAF1,RRAGC,LMO2,CAMTA1,ESR2,TAPBP,P4HA2,AP4E1,LONP2,RPA1,ELMSAN1,PPP4R2,PSMD6,EGFR,GPD2,IKBIP,APH1B,EML6,CALN1,VAMP3,KLF5,CRTC3,EPB41L2,MYOM2,DDO,PIF1,STX7,TPT1,MGAT4C,CHEK2,BIRC6,SLC38A9,SF3B5,PDE4D,TSEN15,MYBPC2,ITPR3,IFT140,MYADM,TMCC1,STIM1,SCARB1,SNX17,DGKI,LHFPL2,FASTKD2,ATF1,DCDC2C,TMC1,ARNTL2,ELK3,PHLPP1,CUX1,COL16A1,SLC25A24,LBR,CIDEA,BICD1,IKZF1,DDX52,NEDD9,GABRA2,ANKS1B,SMA…
GO:CC	plasma membrane part	GO:0044459	0.00605566	2.21784	2825	1246	241	18709	ITGA8,FARP1,GP5,GABRR3,PCDH20,SLC6A13,EGFR,SEMA6D,UMODL1,SSH1,CD83,APH1B,PARD3,CLCN1,VAMP3,PTPRU,STX7,PDE4D,ITPR3,IL6ST,SLC4A5,CTNNA2,SLC12A6,STIM1,SCARB1,DGKI,SLC3A2,CNKSR3,KANK1,TMC1,SLC24A1,PHLPP1,CDH4,SCN4B,GABRA2,FRS2,ANKS1B,GRM1,LIMA1,VWC2,SEMA3A,ARRB2,TLR1,PARD3B,SCN8A,STX3,ANK1,ADAM10,CTTN,RNF43,ADGRD1,ADAM23,NOX4,DLGAP1,FSHR,MYOF,PRKG2,RDX,KCNMA1,TLR3,GJB2,SRI,HTR3E,CNGA1,RAPGEF2,PCSK9,K…
GO:CC	non-membrane-bounded organelle	GO:0043228	0.00657251	2.18227	4237	1246	343	18709	PTPN12,FARP1,PAF1,CAMTA1,RPA1,PPP4R2,SSH1,PACSIN3,ZNF268,EML6,PARD3,MPRIP,EPB41L2,MYOM2,PIF1,TPT1,CHEK2,BIRC6,PDE4D,TSEN15,MYBPC2,ITPR3,IFT140,CTNNA2,MYADM,STIM1,KLHL3,FASTKD2,DCDC2C,ARNTL2,CIDEA,BICD1,IKZF1,DDX52,NEDD9,SMARCA2,LIMA1,MYO19,NRIP1,NSMCE2,TMEM135,TTC19,MEF2C,CHMP7,TTC3,EP300,EXOSC9,DCXR,ACTL8,ITPR1,CEP112,FRY,FHL5,TXNRD1,AKAP12,DNAH2,SCN8A,DDX4,ANK1,CCDC141,KIF6,RNF213,EVI5,BAIAP2L1…
GO:CC	intracellular non-membrane-bounded organelle	GO:0043232	0.00657251	2.18227	4237	1246	343	18709	PTPN12,FARP1,PAF1,CAMTA1,RPA1,PPP4R2,SSH1,PACSIN3,ZNF268,EML6,PARD3,MPRIP,EPB41L2,MYOM2,PIF1,TPT1,CHEK2,BIRC6,PDE4D,TSEN15,MYBPC2,ITPR3,IFT140,CTNNA2,MYADM,STIM1,KLHL3,FASTKD2,DCDC2C,ARNTL2,CIDEA,BICD1,IKZF1,DDX52,NEDD9,SMARCA2,LIMA1,MYO19,NRIP1,NSMCE2,TMEM135,TTC19,MEF2C,CHMP7,TTC3,EP300,EXOSC9,DCXR,ACTL8,ITPR1,CEP112,FRY,FHL5,TXNRD1,AKAP12,DNAH2,SCN8A,DDX4,ANK1,CCDC141,KIF6,RNF213,EVI5,BAIAP2L1…
GO:CC	membrane protein complex	GO:0098796	0.00674462	2.17104	1189	1246	116	18709	ITGA8,RRAGC,GABRR3,TAPBP,AP4E1,EGFR,APH1B,CLCN1,VAMP3,STX7,SLC38A9,PDE4D,IL6ST,CDH4,SCN4B,GABRA2,PIK3CD,VPS28,GRM1,VWC2,CHMP7,TLR1,SCN8A,STX3,SNX3,SNCA,CTTN,STXBP5L,NOX4,KCNMA1,GJB2,RYR3,SYT1,GABBR1,CLIC5,KCNQ5,HLA-F,ITGAE,PKD1L1,NDUFB5,COL13A1,GRIK2,KCNJ16,COPA,MPP7,TSNARE1,ITGA6,CACNB2,STX5,C7,CPT1C,NCSTN,KCNQ1,VPS37A,CHRNA1,NCF2,ANKFY1,PRKCA,HLA-E,SHANK2,SCN3A,GABRA4,MCU,SEC11C,GABRG3,UTRN,ITG…
GO:CC	postsynapse	GO:0098794	0.00678655	2.16835	505	1246	59	18709	ITGA8,FARP1,GABRR3,CTNNA2,DGKI,GABRA2,ANKS1B,GRM1,MEF2C,ARRB2,ITPR1,STX3,ANK1,ADAM10,SNCA,CTTN,DLGAP1,KCNMA1,SRI,GABBR1,PPP3CA,COL13A1,GRIK2,TIAM1,EIF4A3,CYFIP1,ANK3,CHRNA1,GHRL,SHANK2,GABRA4,GABRG3,HTT,PTK2,UTRN,KCTD8,ANK2,KCNAB2,CADPS2,NLGN1,DCLK1,HPCA,ITPKA,KCND2,EPB41L3,MYH10,ADGRB3,PSD3,CD3E,ABI1,APBB1,GRIN2B,CPEB1,NEDD4,CLSTN2,DISC1,PLCB1,ABL1,SIPA1L1
GO:CC	cell periphery	GO:0071944	0.0105822	1.97542	5611	1246	438	18709	ITGA8,FARP1,GP5,SAMSN1,GABRR3,PIK3AP1,PCDH20,SLC6A13,EGFR,XKR6,SEMA6D,UMODL1,SSH1,PACSIN3,CD83,APH1B,PARD3,CALN1,ASTN2,CLCN1,VAMP3,PTPRU,EPB41L2,STX7,PDE4D,ITPR3,IL6ST,SLC4A5,CTNNA2,SLC12A6,MYADM,STIM1,SCARB1,DGKI,SLC3A2,CNKSR3,LHFPL2,KANK1,DCDC2C,FAT3,TMC1,SLC24A1,PHLPP1,CDH4,SCN4B,DGKG,NEDD9,GABRA2,FRS2,ANKS1B,PIK3CD,CNTN4,VPS28,GRM1,IPCEF1,SRPK1,LIMA1,CCNY,VWC2,POPDC3,SEMA3A,HSP90AA1,ARRB2,DCX…
GO:CC	ion channel complex	GO:0034702	0.0137907	1.86041	307	1246	40	18709	GABRR3,CLCN1,PDE4D,SCN4B,GABRA2,VWC2,SCN8A,CTTN,KCNMA1,RYR3,CLIC5,KCNQ5,PKD1L1,GRIK2,KCNJ16,CACNB2,CPT1C,KCNQ1,CHRNA1,SHANK2,SCN3A,GABRA4,MCU,GABRG3,KCNAB2,NLGN1,CUBN,CNTNAP2,KCND2,CLIC1,OLFM3,ABHD6,KCNH2,KCNIP2,CATSPER4,KCNG2,GRIN2B,CACNA2D1,NOS1AP,KCNMB2
GO:CC	plasma membrane	GO:0005886	0.0142738	1.84546	5498	1246	429	18709	ITGA8,FARP1,GP5,SAMSN1,GABRR3,PIK3AP1,PCDH20,SLC6A13,EGFR,XKR6,SEMA6D,UMODL1,SSH1,PACSIN3,CD83,APH1B,PARD3,CALN1,CLCN1,VAMP3,PTPRU,EPB41L2,STX7,PDE4D,ITPR3,IL6ST,SLC4A5,CTNNA2,SLC12A6,MYADM,STIM1,SCARB1,DGKI,SLC3A2,CNKSR3,LHFPL2,KANK1,FAT3,TMC1,SLC24A1,PHLPP1,CDH4,SCN4B,DGKG,NEDD9,GABRA2,FRS2,ANKS1B,PIK3CD,CNTN4,VPS28,GRM1,IPCEF1,SRPK1,LIMA1,CCNY,VWC2,POPDC3,SEMA3A,HSP90AA1,ARRB2,DCXR,ITPR1,CEP11…
GO:CC	cell-cell junction	GO:0005911	0.0172147	1.7641	453	1246	53	18709	PARD3,PTPRU,CTNNA2,MYADM,CDH4,SCN4B,FRS2,PARD3B,STX3,BAIAP2L1,FRMD4A,RDX,GJB2,RAPGEF2,FRMPD2,PPP3CA,COL13A1,PRKCZ,WDR1,TJP2,TIAM1,VCL,MPP7,ITGA6,PKP1,ACTN1,PLEKHA7,ANK3,IQGAP1,RAB13,SGSM3,NPHP4,PRKCI,ANK2,GJD4,CDC42BPB,CLDN14,CNTNAP2,EPB41L3,LIMS1,PRKCD,PANX1,CD3E,SLC2A2,CLDN3,CADM1,FAT1,CLDN24,AJAP1,GJA4,CLDN25,TBCD,CTNNA1
GO:CC	lamellipodium	GO:0030027	0.0194703	1.71063	188	1246	28	18709	SH3RF1,SSH1,CTNNA2,NEDD9,TIAM2,MCC,STX3,CTTN,ITSN1,RDX,TSC1,CLRN1,MYO10,CYFIP1,ANTXR1,FERMT2,PTK2,RAB13,CDC42BPB,MYH10,PLEKHH2,ABLIM1,ABI1,APBB1,FAT1,PHACTR4,APBB1IP,CTNNA1
GO:CC	distal axon	GO:0150034	0.0221629	1.65437	271	1246	36	18709	SSH1,PARD3,STIM1,DGKI,TIAM2,HSP90AA1,STX3,SNCA,CTTN,SRI,TRAK1,TSC1,GRIK2,TIAM1,BASP1,CNR1,NRXN1,CYFIP1,FKBP15,SHANK2,PTPRN2,UTRN,DCTN2,IQGAP1,KCNAB2,TRPV2,TULP1,MYH10,GPRIN1,ABI1,APBB1,AUTS2,BRSK2,ADCY10,TRAK2,PREX1
GO:CC	axon part	GO:0033267	0.0254367	1.59454	370	1246	45	18709	SSH1,PARD3,STIM1,DGKI,TIAM2,HSP90AA1,SCN8A,STX3,ANK1,SNCA,CTTN,SRI,TRAK1,PRKCZ,TSC1,GRIK2,TIAM1,BASP1,CNR1,NRXN1,CYFIP1,FKBP15,ANK3,SHANK2,PTPRN2,UTRN,DCTN2,IQGAP1,ANK2,KCNAB2,CNTNAP2,TRPV2,IQCJ-SCHIP1,EPB41L3,TULP1,MYH10,GPRIN1,ABI1,TERF2,APBB1,AUTS2,BRSK2,ADCY10,TRAK2,PREX1
GO:CC	axon	GO:0030424	0.0272097	1.56528	600	1246	65	18709	IREB2,SSH1,PARD3,CTNNA2,STIM1,DGKI,GABRA2,CNTN4,TIAM2,SEMA3A,HSP90AA1,TGFB2,SCN8A,STX3,ANK1,SNCA,CTTN,SRI,TRAK1,SYT1,PRKCZ,TSC1,GRIK2,TIAM1,BASP1,CNR1,NRXN1,MUL1,UHMK1,CPT1C,CYFIP1,FKBP15,ANK3,GARS,GHRL,SHANK2,SCN3A,PTPRN2,HTT,UTRN,DCTN2,IQGAP1,CCSAP,ANK2,KCNAB2,HPCA,CNTNAP2,TRPV2,IQCJ-SCHIP1,EPB41L3,TULP1,MYH10,GPRIN1,SMURF1,LRP2,ABI1,TERF2,APBB1,AUTS2,BRSK2,KIRREL3,ADCY10,TRAK2,PREX1,OPRM1
GO:CC	cytoplasmic region	GO:0099568	0.0291886	1.53479	485	1246	55	18709	PARD3,ASTN2,EPB41L2,IFT140,MYADM,STIM1,DCDC2C,NEDD9,FRY,AKAP12,PARD3B,DNAH2,SNCA,CTTN,RDX,DNAH7,TRAK1,CLIC5,PRKCZ,LCA5L,TSC1,GRIK2,WDR1,CD302,AMBRA1,VCL,ASPH,MYO10,UHMK1,DNAH3,CAP1,FERMT2,PTK2,UTRN,ITGB2,FRMPD1,CCSAP,EFHC1,WDR66,DCDC2,FNBP1L,HPCA,MYH10,DNAL1,DLC1,SPAG16,PLEKHH2,PHLDB2,TERF2,WDR11,TTLL8,NEDD4,TRAK2,OPRM1,ABHD13
GO:CC	transmembrane transporter complex	GO:1902495	0.0351883	1.4536	331	1246	41	18709	GABRR3,CLCN1,PDE4D,SCN4B,GABRA2,VWC2,SCN8A,CTTN,KCNMA1,RYR3,CLIC5,KCNQ5,PKD1L1,GRIK2,KCNJ16,CACNB2,CPT1C,KCNQ1,CHRNA1,SHANK2,SCN3A,GABRA4,MCU,GABRG3,KCNAB2,NLGN1,CUBN,CNTNAP2,KCND2,CLIC1,OLFM3,ABHD6,KCNH2,KCNIP2,CATSPER4,KCNG2,GRIN2B,ATP1B3,CACNA2D1,NOS1AP,KCNMB2
GO:CC	bounding membrane of organelle	GO:0098588	0.036455	1.43824	2048	1246	178	18709	EXT1,RRAGC,TAPBP,AP4E1,EGFR,APH1B,CALN1,VAMP3,STX7,MGAT4C,SLC38A9,ITPR3,STIM1,SCARB1,SNX17,LHFPL2,PHLPP1,CUX1,GABRA2,VPS28,CLVS1,MYO19,PEX2,TMEM135,CLEC16A,CHMP7,ITPR1,TLR1,PHACTR2,TPCN2,XYLT1,PLEKHF1,STX3,ADAM10,SNX3,SNCA,COG7,CHST15,PPP2R2B,WDR59,TLR3,ATG12,SRI,CNGA1,RYR3,MIOS,PCSK9,KIAA1324,SYT1,GALNT18,RAB11FIP2,HLA-F,KIF13A,BRI3BP,RAB35,PKD1L1,TAS2R43,PPP6R3,MFF,COPA,TMBIM1,AMBRA1,TM6SF2,SCA…
GO:CC	endomembrane system	GO:0012505	0.0413039	1.38401	4429	1246	350	18709	ITGA8,EXT1,RRAGC,TAPBP,P4HA2,AP4E1,PSMD6,EGFR,SH3RF1,IKBIP,SEMA6D,UBE2G2,APH1B,PARD3,CALN1,ASTN2,ACRV1,VAMP3,KLF5,STX7,TPT1,MGAT4C,CHEK2,BIRC6,SLC38A9,PDE4D,ITPR3,TMCC1,STIM1,SNX17,DGKI,LHFPL2,PHLPP1,CUX1,COL16A1,LBR,BICD1,NEDD9,GABRA2,FRS2,VPS28,SRPK1,CLVS1,DDX19A,RRM1,CLEC16A,CHMP7,HSP90AA1,ARRB2,CYP1A1,SLC35D1,ITPR1,EHF,TLR1,TGFB2,PHACTR2,TPCN2,XYLT1,COL14A1,PARD3B,PLEKHF1,STX3,ANK1,COL23A1,EV…
GO:CC	intracellular organelle part	GO:0044446	0.0418074	1.37875	9242	1246	679	18709	PTPN12,EXT1,PAF1,RRAGC,LMO2,CAMTA1,ESR2,TAPBP,P4HA2,AP4E1,LONP2,RPA1,ELMSAN1,PPP4R2,PSMD6,EGFR,GPD2,IKBIP,APH1B,EML6,CALN1,VAMP3,KLF5,CRTC3,EPB41L2,MYOM2,DDO,PIF1,STX7,TPT1,MGAT4C,CHEK2,BIRC6,SLC38A9,SF3B5,PDE4D,TSEN15,MYBPC2,ITPR3,IFT140,MYADM,TMCC1,STIM1,SCARB1,SNX17,DGKI,LHFPL2,FASTKD2,ATF1,DCDC2C,ARNTL2,ELK3,PHLPP1,CUX1,COL16A1,SLC25A24,LBR,CIDEA,BICD1,IKZF1,DDX52,NEDD9,GABRA2,ANKS1B,SMARCA2,…
GO:CC	adherens junction	GO:0005912	0.0436835	1.35968	539	1246	59	18709	PTPN12,ITGA8,EGFR,PARD3,MPRIP,EPB41L2,TNS3,CTNNA2,CDH4,NEDD9,FRS2,LIMA1,AKAP12,PARD3B,BAIAP2L1,ADAM10,FRMD4A,CTTN,NOX4,RDX,LPP,PPFIA1,KLF11,ARHGAP26,TJP2,VCL,MPP7,SVIL,ITGA6,PPP1R12A,PKP1,ACTN1,NUP214,PLEKHA7,AFAP1,CYFIP1,USP33,ADGRE5,NCSTN,IRF2,CAP1,TM4SF20,FERMT2,PTK2,ITGB2,IQGAP1,YWHAQ,LIMS1,DLC1,PHLDB2,ANXA6,PABPC1,FAT1,CPNE3,AJAP1,TBCD,APBB1IP,OPRM1,CTNNA1
GO:CC	protein-containing complex	GO:0032991	0.0493995	1.30628	5367	1246	415	18709	PTPN12,ITGA8,PAF1,RRAGC,LMO2,GABRR3,TAPBP,AP4E1,RPA1,PSMA8,ELMSAN1,PPP4R2,PSMD6,EGFR,GPD2,C1QTNF7,APH1B,PARD3,CLCN1,VAMP3,EPB41L2,MYOM2,STX7,SLC38A9,SF3B5,PDE4D,MYBPC2,ITPR3,IL6ST,IFT140,STIM1,SNX17,KLHL3,DGKI,FASTKD2,ATF1,EIF3D,DACH1,ST13,ARNTL2,CDH4,SCN4B,COL16A1,BICD1,IKZF1,GABRA2,PIK3CD,SMARCA2,VPS28,GRM1,MYO19,CCNY,NRIP1,PEX2,VWC2,NSMCE2,DDX19A,RRM1,MEF2C,PRPSAP1,CHMP7,EP300,HSP90AA1,EXOSC9,…
REAC	Cell death signalling via NRAGE, NRIF and NADE	REAC:R-HSA-204998	0.0106428	1.97295	76	768	17	10658	APH1B,TRIO,TIAM2,ARHGEF11,ITSN1,TIAM1,NCSTN,VAV2,ITGB3BP,PLEKHG2,ABR,KALRN,UBC,ARHGEF3,VAV3,MCF2L,PREX1
REAC	Rho GTPase cycle	REAC:R-HSA-194840	0.0280161	1.55259	140	768	24	10658	TAGAP,FAM13A,TRIO,TIAM2,ARHGEF11,ITSN1,ARHGAP26,RACGAP1,TIAM1,ARHGAP10,CHN1,ARHGAP42,VAV2,RHOBTB1,DEPDC1B,PLEKHG2,ARHGAP21,ABR,DLC1,KALRN,ARHGEF3,VAV3,MCF2L,PREX1
REAC	Diseases of signal transduction	REAC:R-HSA-5663202	0.0389664	1.40931	378	768	48	10658	GAB1,ESR2,PIK3AP1,PSMA8,PSMD6,EGFR,APH1B,MPRIP,CUX1,FGF17,FRS2,PIK3CD,EP300,HSP90AA1,ARRB2,ADAM10,RNF43,TRAK1,NCOR2,KSR2,TRIM24,GTF2F2,VCL,RASA3,KAT2B,MDM2,NRG2,NCSTN,RBPJ,RASA1,MARK3,FAM131B,SMAD3,IQGAP1,RAP1A,NCOR1,PSMB9,PIK3CB,HDAC4,UBC,FOXO3,BRAP,AGK,PPP2R5B,RDH12,ZMYM2,FGF2,APBB1IP
REAC	Axon guidance	REAC:R-HSA-422475	0.0461832	1.33552	553	768	64	10658	GAB1,PSMA8,PSMD6,EGFR,SEMA6D,APH1B,SCN4B,FRS2,PIK3CD,TRIO,SEMA3A,HSP90AA1,SCN8A,ANK1,ADAM10,ARHGEF11,ITSN1,ARHGEF28,RDX,RPL11,RGMB,RELN,COL5A1,ABL2,UNC5D,TIAM1,EIF4A3,LAMC1,CACNB2,MYO10,USP33,ANK3,NCSTN,RPS24,RPS6KA2,TUBA1C,PRKCA,VAV2,SCN3A,CAP1,RASA1,PTK2,GRB10,PSMB9,ANK2,EPHB4,COL9A1,MYH10,PIK3CB,VLDLR,RPL27A,KALRN,ABLIM1,UBC,CUL2,ABLIM2,GRIN2B,VAV3,PABPC1,PPP3CB,FARP2,HFE2,ABL1,CHL1
WP	Splicing factor NOVA regulated synaptic proteins	WP:WP4148	0.0260124	1.58482	42	492	11	6564	EPB41L2,KCNMA1,PRKCZ,GRIK2,ANK3,MAPK9,EPB41L3,EPB41L1,CADM1,GRIN2B,CHL1
TF	Factor: E2F; motif: GGCGSG; match class: 1	TF:M00803_1	6.4226e-12	11.1923	10270	1309	811	19922	PTPN12,ITGA8,FARP1,GAB1,EXT1,PAF1,RRAGC,METTL9,GP5,LMO2,CAMTA1,PTRH2,RSRC2,ESR2,CYFIP2,P4HA2,AP4E1,PIK3AP1,LONP2,RPA1,SLC22A23,PCDH20,PSMA8,PPP4R2,EGFR,SH3RF1,GPD2,IKBIP,XKR6,SEMA6D,UBE2G2,IREB2,PACSIN3,ZNF268,CD83,AHCY,APH1B,EML6,PARD3,GLCCI1,CALN1,MPRIP,ASTN2,VAMP3,KLF5,PTPRU,CRTC3,GSTO2,PIF1,STX7,PXT1,TPT1,CHEK2,BIRC6,SLC38A9,TNS3,SF3B5,TSEN15,ITPR3,IL6ST,IFT140,CTNNA2,SLC12A6,MYADM,TBC1D2,STI…
TF	Factor: ETF; motif: GVGGMGG; match class: 1	TF:M00695_1	9.20209e-12	11.0361	7013	1309	593	19922	PTPN12,FARP1,GAB1,EXT1,RRAGC,METTL9,GP5,LMO2,CAMTA1,CYFIP2,P4HA2,AP4E1,LONP2,SLC22A23,EGFR,SH3RF1,IKBIP,XKR6,SEMA6D,PACSIN3,EML6,PARD3,GLCCI1,MPRIP,ASTN2,VAMP3,CRTC3,GSTO2,PIF1,STX7,PXT1,TPT1,BIRC6,MYBPC2,IL6ST,IFT140,STIM1,SNX17,DGKI,AMMECR1L,CNKSR3,UCHL3,DACH1,ELK3,PHLPP1,CUX1,CDH4,TTC14,SLC25A24,BICD1,IKZF1,ZFAND3,AGAP1,GABRA2,ANKS1B,PIK3CD,CNTN4,TRIO,SMARCA2,MYO19,C7ORF50,CRYBA2,GTDC1,SBK2,NR…
TF	Factor: RNF96; motif: BCCCGCRGCC; match class: 1	TF:M01199_1	3.58926e-10	9.44499	4291	1309	391	19922	PTPN12,ITGA8,GAB1,EXT1,METTL9,GP5,LMO2,CAMTA1,ESR2,CINP,CYFIP2,SLC22A23,SH3RF1,XKR6,SEMA6D,PACSIN3,EML6,PARD3,GLCCI1,VAMP3,CRTC3,PXT1,TPT1,MYBPC2,ITPR3,IL6ST,IFT140,SNX17,DGKI,AMMECR1L,CNKSR3,ELK3,ENOSF1,PHLPP1,CUX1,CDH4,SLC25A24,LBR,CIDEA,IKZF1,AGAP1,FRS2,PIK3CD,TRIO,SMARCA2,SRPK1,ERICH1,GTDC1,NRIP1,PDGFRL,TTC3,HSP90AA1,ARRB2,DCXR,RORA,CYP1A1,SLC35D1,CADPS,BEND6,SLC43A3,PHACTR2,ST7,LRRC1,GPR153,…
TF	Factor: Egr-1; motif: GCGCATGCG; match class: 1	TF:M04869_1	1.34683e-07	6.87069	10265	1309	787	19922	PTPN12,ITGA8,FARP1,GAB1,EXT1,RRAGC,METTL9,LMO2,CAMTA1,PTRH2,RSRC2,CINP,CYFIP2,TAPBP,P4HA2,AP4E1,PIK3AP1,LONP2,RPA1,TRIM61,SLC22A23,PSMA8,PPP4R2,PSMD6,EGFR,GPD2,IKBIP,SEMA6D,UBE2G2,IREB2,PACSIN3,CD83,APH1B,EML6,PARD3,GLCCI1,MPRIP,ASTN2,VAMP3,KLF5,CRTC3,GSTO2,STX7,TPT1,CHEK2,BIRC6,TNS3,TSEN15,ITPR3,IL6ST,IFT140,CTNNA2,MYADM,STIM1,SCARB1,DGKI,PLCXD2,CNKSR3,KANK1,UCHL3,FASTKD2,ATF1,DCDC2C,TMC1,DACH1,…
TF	Factor: Churchill; motif: CGGGNN; match class: 1	TF:M00986_1	5.13072e-07	6.28982	10351	1309	789	19922	PTPN12,ITGA8,FARP1,GAB1,EXT1,RRAGC,METTL9,GP5,LMO2,CAMTA1,CINP,CYFIP2,TAPBP,P4HA2,AP4E1,PIK3AP1,LONP2,RPA1,SLC22A23,ELMSAN1,PPP4R2,PSMD6,EGFR,SH3RF1,GPD2,IKBIP,XKR6,UBE2G2,IREB2,PACSIN3,CD83,AHCY,APH1B,EML6,PARD3,GLCCI1,MPRIP,ASTN2,CLCN1,VAMP3,KLF5,PTPRU,CRTC3,MYOM2,PIF1,PXT1,TPT1,BIRC6,TNS3,MYBPC2,IL6ST,IFT140,CTNNA2,MYADM,TBC1D2,STIM1,DGKI,AMMECR1L,CNKSR3,ATF1,EIF3D,DACH1,ST13,ELK3,ENOSF1,PHLPP…
TF	Factor: ZF5; motif: NRNGNGCGCGCWN; match class: 1	TF:M00333_1	1.55197e-06	5.80912	12490	1309	922	19922	PTPN12,ITGA8,FARP1,GAB1,EXT1,PAF1,RRAGC,METTL9,GP5,LMO2,CAMTA1,ESR2,CINP,CYFIP2,TAPBP,MMACHC,P4HA2,AP4E1,DHX32,PIK3AP1,LONP2,RPA1,SLC22A23,PCDH20,SLC6A13,PSMA8,ELMSAN1,PPP4R2,EGFR,SH3RF1,GPD2,IKBIP,SEMA6D,UBE2G2,IREB2,PACSIN3,ZNF268,CD83,AHCY,APH1B,EML6,PARD3,GLCCI1,CALN1,MPRIP,ASTN2,VAMP3,KLF5,PTPRU,CRTC3,EPB41L2,GSTO2,MYOM2,PIF1,STX7,PXT1,TPT1,BIRC6,SLC38A9,TNS3,TSEN15,MYBPC2,ITPR3,IL6ST,IFT140…
TF	Factor: WT1; motif: CGCCCCCNCN; match class: 1	TF:M02036_1	1.95998e-06	5.70775	5288	1309	443	19922	PTPN12,RRAGC,METTL9,LMO2,CAMTA1,CINP,CYFIP2,TAPBP,P4HA2,RPA1,SLC22A23,EGFR,SH3RF1,GPD2,XKR6,IREB2,PACSIN3,CD83,APH1B,EML6,PARD3,MPRIP,ASTN2,VAMP3,KLF5,PTPRU,CRTC3,PXT1,TPT1,CHEK2,BIRC6,MYBPC2,ITPR3,IL6ST,IFT140,MYADM,TBC1D2,STIM1,SCARB1,CNKSR3,ATF1,DCDC2C,ELK3,PHLPP1,CUX1,CDH4,FGF17,BICD1,IKZF1,ZFAND3,AGAP1,DPPA5,ANKS1B,PIK3CD,TRIO,SMARCA2,SRPK1,ERICH1,MYO19,ZFP1,CRYBA2,POPDC3,PRPSAP1,RRNAD1,TTC3…
TF	Factor: CTCF; motif: NCCRSTAGGGGGCGC; match class: 1	TF:M08911_1	1.23921e-05	4.90685	3920	1309	340	19922	PTPN12,EXT1,RRAGC,METTL9,LMO2,CAMTA1,ESR2,CYFIP2,TRIM61,SLC22A23,EGFR,SH3RF1,GPD2,IKBIP,IREB2,ZNF268,CD83,EML6,PARD3,ASTN2,VAMP3,CRTC3,TPT1,BIRC6,TNS3,IL6ST,STIM1,SLC3A2,KANK1,ST13,ENOSF1,PHLPP1,CUX1,SCN4B,FGF17,BICD1,IKZF1,AGAP1,CNTN4,TRIO,MYO19,CCDC12,PEX2,NSMCE2,TMEM135,EP300,DCXR,VARS,RORA,CYP1A1,FNIP2,BEND6,ST7,TPCN2,GPR153,OPCML,STX3,JOSD1,L3MBTL4,RNF213,COL23A1,BAIAP2L1,ADAM10,ARHGEF11,CTT…
TF	Factor: WT1; motif: GNGGGGGCGGGG; match class: 1	TF:M03893_1	1.42373e-05	4.84657	3966	1309	343	19922	RRAGC,METTL9,CAMTA1,CYFIP2,TAPBP,P4HA2,SLC22A23,EGFR,GPD2,XKR6,IREB2,CD83,APH1B,EML6,PARD3,ASTN2,KLF5,PTPRU,CRTC3,TPT1,CHEK2,BIRC6,MYBPC2,IL6ST,MYADM,TBC1D2,STIM1,AMMECR1L,CNKSR3,ATF1,CUX1,CDH4,BICD1,IKZF1,ZFAND3,AGAP1,DPPA5,FRS2,TRIO,SMARCA2,SRPK1,MYO19,ZFP1,GTDC1,PRPSAP1,RRNAD1,TTC3,EP300,ARRB2,DCXR,RORA,CEP112,SLC43A3,ST7,LRRC1,GPR153,XYLT1,ANK1,L3MBTL4,GATAD1,COL23A1,BAIAP2L1,ARHGEF11,CTTN,RS…
TF	Factor: AP-2; motif: MKCCCSCNGGCG; match class: 1	TF:M00189_1	2.3918e-05	4.62128	6042	1309	489	19922	PTPN12,FARP1,EXT1,RRAGC,CAMTA1,CINP,CYFIP2,TAPBP,AP4E1,PIK3AP1,SLC22A23,EGFR,SH3RF1,GPD2,IKBIP,PACSIN3,EML6,PARD3,GLCCI1,ASTN2,VAMP3,STX7,PXT1,BIRC6,ITPR3,IFT140,MYADM,STIM1,SCARB1,DGKI,CNKSR3,KANK1,ATF1,DCDC2C,ELK3,ENOSF1,PHLPP1,CUX1,CDH4,LBR,CIDEA,BICD1,DGKG,IKZF1,ZFAND3,AGAP1,FRS2,TRIO,SMARCA2,SRPK1,ERICH1,MYO19,C7ORF50,ZFP1,CRYBA2,GTDC1,NRIP1,PEX2,TTC19,POPDC3,PRPSAP1,EP300,DCXR,RORA,CYP1A1,C…
TF	Factor: AP2; motif: GCCYGSGGSN; match class: 1	TF:M08867_1	2.63101e-05	4.57988	5175	1309	428	19922	ITGA8,FARP1,GAB1,EXT1,METTL9,CAMTA1,CINP,PIK3AP1,RPA1,SLC22A23,ELMSAN1,PPP4R2,EGFR,SH3RF1,XKR6,UBE2G2,PACSIN3,AHCY,APH1B,PARD3,GLCCI1,MPRIP,ASTN2,KLF5,CRTC3,TPT1,CHEK2,PDE4D,IL6ST,STIM1,SCARB1,DGKI,PLCXD2,LUZP2,DCDC2C,ELK3,ENOSF1,PHLPP1,CUX1,CDH4,SCN4B,LBR,DGKG,IKZF1,ZFAND3,AGAP1,DPPA5,PIK3CD,TRIO,VPS28,ERICH1,GTDC1,NRIP1,POPDC3,PRPSAP1,TTC3,EP300,HSP90AA1,DCXR,RORA,CEP112,FNIP2,SLC43A3,ST7,LRRC1…
TF	Factor: EGR; motif: CGCCCCCGCNN; match class: 1	TF:M08878_1	5.6468e-05	4.2482	3223	1309	285	19922	PTPN12,RRAGC,METTL9,LMO2,CAMTA1,CYFIP2,TAPBP,P4HA2,SLC22A23,EGFR,GPD2,IREB2,CD83,APH1B,PARD3,MPRIP,ASTN2,VAMP3,KLF5,TPT1,CHEK2,BIRC6,MYBPC2,ITPR3,IL6ST,IFT140,TBC1D2,STIM1,ATF1,ELK3,CUX1,CDH4,FGF17,BICD1,IKZF1,ZFAND3,AGAP1,ANKS1B,CNTN4,TRIO,SRPK1,ERICH1,ZFP1,RRNAD1,TTC3,EP300,HSP90AA1,DCXR,LRRC1,GPR153,XYLT1,ZNF215,PLEKHF1,ANK1,L3MBTL4,GATAD1,COL23A1,CTTN,RSF1,INTS10,IMPDH1,KLHL26,RAI1,URGCP,CHST…
TF	Factor: KROX; motif: CCCGCCCCCRCCCC; match class: 1	TF:M00982_1	9.71736e-05	4.01245	3513	1309	305	19922	PTPN12,METTL9,CAMTA1,CYFIP2,TAPBP,P4HA2,SLC22A23,XKR6,CD83,APH1B,EML6,PARD3,VAMP3,KLF5,TPT1,CHEK2,BIRC6,MYBPC2,IFT140,MYADM,TBC1D2,STIM1,ATF1,ELK3,CUX1,CDH4,FGF17,BICD1,ZFAND3,ANKS1B,CNTN4,TRIO,SMARCA2,SRPK1,ZFP1,CRYBA2,NRIP1,POPDC3,RRNAD1,TTC3,EP300,HSP90AA1,ARRB2,FNIP2,LRRC1,GPR153,XYLT1,DDX4,ANK1,L3MBTL4,GATAD1,COL23A1,ARHGEF11,CTTN,RSF1,STXBP5L,INTS10,ITSN1,LCOR,IMPDH1,KLHL26,RAI1,URGCP,C14OR…
TF	Factor: Egr-1; motif: GCGGGGGCGG; match class: 1	TF:M07354_1	0.000100087	3.99962	3555	1309	308	19922	PTPN12,RRAGC,METTL9,LMO2,CAMTA1,CYFIP2,TAPBP,P4HA2,SLC22A23,EGFR,SH3RF1,GPD2,IREB2,CD83,APH1B,EML6,PARD3,ASTN2,VAMP3,KLF5,PTPRU,CRTC3,TPT1,CHEK2,BIRC6,MYBPC2,ITPR3,IL6ST,IFT140,MYADM,TBC1D2,STIM1,ATF1,ELK3,PHLPP1,CUX1,CDH4,FGF17,IKZF1,ZFAND3,AGAP1,DPPA5,ANKS1B,CNTN4,TRIO,SRPK1,ZFP1,GTDC1,POPDC3,PRPSAP1,RRNAD1,TTC3,EP300,HSP90AA1,DCXR,FNIP2,LRRC1,GPR153,XYLT1,PLEKHF1,ANK1,L3MBTL4,GATAD1,COL23A1,AR…
TF	Factor: E2F-4; motif: NGGCGGGAARN; match class: 1	TF:M07084_1	0.000111441	3.95296	5447	1309	443	19922	PTPN12,FARP1,CAMTA1,P4HA2,RPA1,PSMA8,PPP4R2,EGFR,SH3RF1,GPD2,ZNF268,AHCY,APH1B,GLCCI1,MPRIP,ASTN2,KLF5,PIF1,TPT1,CHEK2,SLC38A9,MYADM,DGKI,LUZP2,ATF1,TRIM60,ST13,ENOSF1,ZNF311,PHLPP1,CDH4,SCN4B,LBR,BICD1,AGAP1,NEDD9,GABRA2,PIK3CD,CNTN4,SRPK1,LIMA1,MYO19,C7ORF50,CRYBA2,GTDC1,TMEM135,TTC19,RRM1,RRNAD1,CLEC16A,TTC3,EP300,HSP90AA1,RORA,FNIP2,BEND6,SLC43A3,ST7,GPR153,COL14A1,STX3,JOSD1,ANK1,L3MBTL4,GAT…
TF	Factor: AP-2; motif: SNNNCCNCAGGCN; match class: 1	TF:M00915_1	0.000124034	3.90646	4546	1309	379	19922	PTPN12,ITGA8,EXT1,LMO2,CAMTA1,CINP,CYFIP2,PIK3AP1,SLC22A23,PSMD6,SH3RF1,PACSIN3,PARD3,MPRIP,VAMP3,CRTC3,BIRC6,MYBPC2,IFT140,CTNNA2,STIM1,SCARB1,AMMECR1L,ATF1,PHLPP1,CUX1,CDH4,LBR,CIDEA,IKZF1,ZFAND3,AGAP1,DPPA5,CNTN4,TRIO,ERICH1,GTDC1,SBK2,NRIP1,PRPSAP1,TTC3,EP300,DCXR,VARS,RORA,SLC35D1,CADPS,CEP112,FNIP2,BEND6,ST7,GPR153,OPCML,XYLT1,PARD3B,PLEKHF1,JOSD1,ANK1,L3MBTL4,RNF213,ADAM10,ARHGEF11,CTTN,ST…
TF	Factor: E2F-4; motif: NNTTCCCGCCNN; match class: 1	TF:M04823_1	0.000130376	3.8848	7888	1309	610	19922	PTPN12,FARP1,EXT1,PAF1,METTL9,CAMTA1,CINP,CYFIP2,P4HA2,RPA1,PSMA8,PPP4R2,EGFR,SH3RF1,GPD2,IKBIP,XKR6,UBE2G2,IREB2,PACSIN3,ZNF268,CD83,AHCY,APH1B,EML6,PARD3,GLCCI1,MPRIP,ASTN2,VAMP3,KLF5,CRTC3,PIF1,TPT1,CHEK2,BIRC6,SLC38A9,SF3B5,ITPR3,IL6ST,MYADM,STIM1,DGKI,AMMECR1L,LUZP2,ATF1,EIF3D,TRIM60,ST13,ENOSF1,ZNF311,PHLPP1,CUX1,CDH4,SCN4B,COL16A1,LBR,CIDEA,BICD1,DGKG,ZFAND3,AGAP1,DPPA5,NEDD9,GABRA2,ANKS1B…
TF	Factor: MOVO-B; motif: GNGGGGG; match class: 1	TF:M01104_1	0.000142253	3.84694	5586	1309	452	19922	PTPN12,ITGA8,FARP1,LMO2,CAMTA1,CYFIP2,TAPBP,P4HA2,AP4E1,PIK3AP1,SLC22A23,PPP4R2,PSMD6,EGFR,SH3RF1,GPD2,XKR6,IREB2,PACSIN3,CD83,APH1B,EML6,PARD3,GLCCI1,MPRIP,ASTN2,PTPRU,CRTC3,PIF1,TPT1,BIRC6,TNS3,IFT140,CTNNA2,TBC1D2,STIM1,DGKI,AMMECR1L,ATF1,ST13,ELK3,PHLPP1,CUX1,CDH4,SCN4B,FGF17,LBR,BICD1,IKZF1,ZFAND3,AGAP1,FRS2,ANKS1B,PIK3CD,CNTN4,TRIO,LIMA1,ERICH1,GTDC1,NRIP1,VWC2,NSMCE2,PDGFRL,PRPSAP1,RRNAD1,…
TF	Factor: AP-2alpha; motif: NGCCYSNNGSN; match class: 1	TF:M01857_1	0.000147828	3.83024	4581	1309	381	19922	FARP1,GAB1,METTL9,CAMTA1,CINP,CYFIP2,RPA1,PPP4R2,EGFR,SH3RF1,XKR6,PACSIN3,CD83,AHCY,PARD3,GLCCI1,CRTC3,BIRC6,MYBPC2,STIM1,SCARB1,KANK1,ELK3,PHLPP1,CUX1,CDH4,COL16A1,DGKG,IKZF1,ZFAND3,AGAP1,DPPA5,PIK3CD,CNTN4,TRIO,MYO19,GTDC1,SBK2,NRIP1,PRPSAP1,EP300,HSP90AA1,ARRB2,VARS,RORA,CEP112,FNIP2,BEND6,FRY,GPR153,XYLT1,PARD3B,DNAH2,PLEKHF1,STX3,ANK1,L3MBTL4,FAM163A,RNF213,ADAM10,ARHGEF11,CTTN,STXBP5L,XPO4,…
TF	Factor: E2F-1; motif: NGGGCGGGARV; match class: 1	TF:M07206_1	0.000261279	3.5829	10898	1309	806	19922	PTPN12,ITGA8,FARP1,GAB1,EXT1,PAF1,METTL9,LMO2,CAMTA1,PTRH2,ESR2,CINP,P4HA2,PIK3AP1,LONP2,RPA1,SLC22A23,PSMA8,PPP4R2,EGFR,SH3RF1,GPD2,IKBIP,XKR6,SEMA6D,UMODL1,IREB2,PACSIN3,ZNF268,CD83,AHCY,APH1B,EML6,PARD3,GLCCI1,MPRIP,ASTN2,VAMP3,KLF5,PTPRU,CRTC3,EPB41L2,PIF1,PXT1,TPT1,CHEK2,BIRC6,SLC38A9,TNS3,PDE4D,MYBPC2,ITPR3,IL6ST,IFT140,CTNNA2,MYADM,TBC1D2,STIM1,SCARB1,DGKI,SLC3A2,AMMECR1L,LUZP2,ATF1,DCDC2C…
TF	Factor: BEN; motif: CAGCGRNV; match class: 1	TF:M01240_1	0.00072716	3.13837	13284	1309	954	19922	PTPN12,ITGA8,FARP1,GAB1,EXT1,PAF1,RRAGC,METTL9,GP5,LMO2,CAMTA1,GABRR3,PTRH2,RSRC2,ESR2,CINP,CYFIP2,TAPBP,P4HA2,AP4E1,PIK3AP1,LONP2,RPA1,TRIM61,SLC22A23,PCDH20,PSMA8,PSMD6,EGFR,SH3RF1,GPD2,IKBIP,XKR6,SEMA6D,UBE2G2,IREB2,SSH1,PACSIN3,ZNF268,CD83,AHCY,APH1B,EML6,PARD3,GLCCI1,CALN1,MPRIP,ASTN2,CLCN1,KLF5,PTPRU,CRTC3,GSTO2,MYOM2,PIF1,PXT1,TPT1,CHEK2,BIRC6,TNS3,ZIM3,PDE4D,TSEN15,ITPR3,IL6ST,IFT140,CTNN…
TF	Factor: E2F-1:Elk-1; motif: SGCGCSNNAMCGGAAGT; match class: 1	TF:M08205_1	0.0012191	2.91396	10467	1309	773	19922	PTPN12,ITGA8,FARP1,GAB1,EXT1,PAF1,RRAGC,METTL9,GP5,LMO2,CAMTA1,PTRH2,RSRC2,CINP,CYFIP2,MMACHC,P4HA2,AP4E1,PIK3AP1,LONP2,RPA1,SLC22A23,PSMA8,ELMSAN1,PPP4R2,EGFR,SH3RF1,GPD2,IKBIP,XKR6,SEMA6D,UBE2G2,PACSIN3,ZNF268,CD83,AHCY,APH1B,EML6,PARD3,GLCCI1,MPRIP,ASTN2,VAMP3,KLF5,PTPRU,CRTC3,GSTO2,STX7,PXT1,TPT1,BIRC6,SLC38A9,TNS3,SF3B5,TSEN15,ITPR3,IFT140,CTNNA2,SLC12A6,TBC1D2,STIM1,SCARB1,SNX17,DGKI,CNKSR3…
TF	Factor: E2F-3; motif: GGCGGGN; match class: 1	TF:M02089_1	0.00126324	2.89851	9353	1309	700	19922	PTPN12,ITGA8,FARP1,GAB1,PAF1,METTL9,LMO2,CAMTA1,ESR2,CINP,CYFIP2,TAPBP,P4HA2,PIK3AP1,SLC22A23,ELMSAN1,PPP4R2,PSMD6,EGFR,SH3RF1,GPD2,XKR6,UBE2G2,IREB2,PACSIN3,CD83,AHCY,APH1B,EML6,PARD3,GLCCI1,MPRIP,VAMP3,KLF5,PTPRU,CRTC3,MYOM2,STX7,PXT1,TPT1,CHEK2,BIRC6,TNS3,MYBPC2,ITPR3,IL6ST,IFT140,CTNNA2,MYADM,TBC1D2,STIM1,SCARB1,SNX17,DGKI,AMMECR1L,ZNF430,CNKSR3,ATF1,DCDC2C,EIF3D,ST13,ELK3,ENOSF1,PHLPP1,CUX1,…
TF	Factor: E2F-1:TBR2; motif: NGGTGNNANGGCGCNNTNNCRNNN; match class: 1	TF:M08523_1	0.00129842	2.88659	7481	1309	575	19922	PTPN12,GAB1,EXT1,METTL9,LMO2,CAMTA1,CYFIP2,TAPBP,MMACHC,P4HA2,AP4E1,LONP2,PPP4R2,PSMD6,EGFR,SH3RF1,GPD2,IKBIP,XKR6,UBE2G2,IREB2,PACSIN3,CD83,EML6,PARD3,MPRIP,ASTN2,VAMP3,PTPRU,CRTC3,TPT1,CHEK2,SLC38A9,SF3B5,MYBPC2,IL6ST,IFT140,MYADM,TBC1D2,KLHL3,SLC3A2,AMMECR1L,ZNF430,CNKSR3,UCHL3,FASTKD2,DCDC2C,TRIM60,ELK3,ENOSF1,PHLPP1,CUX1,CDH4,SCN4B,FGF17,SLC25A24,LBR,DGKG,IKZF1,ZFAND3,AGAP1,PIK3CD,CNTN4,TRIO…
TF	Factor: WT1; motif: NGCGGGGGGGTSMMCYN; match class: 1	TF:M05327_1	0.00151622	2.81924	1779	1309	168	19922	PTPN12,LMO2,CAMTA1,XKR6,IREB2,PACSIN3,APH1B,EML6,PARD3,ASTN2,TPT1,IFT140,TBC1D2,DGKI,AMMECR1L,CUX1,CDH4,BICD1,DGKG,AGAP1,ARRB2,VARS,SLC35D1,LRRC1,GPR153,XYLT1,PLEKHF1,RNF213,INTS10,ITSN1,ADAM23,URGCP,C14ORF93,IST1,RDX,MLLT1,RYR3,CHD5,RELN,KCNQ5,KIF13A,PPP6R3,PRKCZ,CDC42EP3,WDR1,CALCB,RBFA,KDM5A,TNRC18,ARL5A,UBE2E1,NRXN1,TSNARE1,ASXL2,OSBPL10,SNX30,RASA3,SFXN5,ASPH,FBXL13,PPP1R12A,SIX4,FAR1,ACTN1,…
TF	Factor: Sp2; motif: TGGGCGCGCCCA; match class: 1	TF:M06948_1	0.00218958	2.65964	6187	1309	485	19922	PTPN12,GAB1,EXT1,METTL9,GP5,LMO2,ESR2,CYFIP2,TAPBP,P4HA2,PIK3AP1,RPA1,TRIM61,GPD2,IKBIP,XKR6,SEMA6D,UBE2G2,IREB2,CD83,APH1B,EML6,PARD3,MPRIP,ASTN2,VAMP3,PTPRU,CRTC3,STX7,PXT1,TPT1,SLC38A9,ITPR3,IL6ST,IFT140,CTNNA2,SLC12A6,MYADM,TBC1D2,STIM1,DGKI,PLCXD2,CNKSR3,LHFPL2,UCHL3,LUZP2,ATF1,DCDC2C,DACH1,SLC24A1,ELK3,ENOSF1,CUX1,CDH4,LBR,BICD1,IKZF1,AGAP1,PIK3CD,TRIO,LIMA1,ERICH1,MYO19,SBK2,NRIP1,NSMCE2,T…
TF	Factor: TF3C-beta; motif: CCNGGAGGGCTTCCTGGAGGAG; match class: 1	TF:M04863_1	0.00241812	2.61652	8557	1309	645	19922	PTPN12,ITGA8,GAB1,EXT1,RRAGC,METTL9,LMO2,CAMTA1,CINP,CYFIP2,TAPBP,MMACHC,P4HA2,RPA1,SLC22A23,PSMA8,ELMSAN1,PPP4R2,PSMD6,EGFR,SH3RF1,GPD2,XKR6,SEMA6D,IREB2,PACSIN3,CD83,AHCY,EML6,PARD3,CALN1,MPRIP,ASTN2,VAMP3,CRTC3,GSTO2,MYOM2,STX7,PXT1,TPT1,BIRC6,TNS3,SF3B5,TSEN15,MYBPC2,IFT140,MYADM,TBC1D2,STIM1,SCARB1,DGKI,SLC3A2,AMMECR1L,CNKSR3,DCDC2C,ST13,SLC24A1,ELK3,PHLPP1,CUX1,CDH4,TTC14,FGF17,SLC25A24,CID…
TF	Factor: Osx; motif: CCNCCCCCNNN; match class: 1	TF:M07329_1	0.00260971	2.58341	2479	1309	220	19922	PTPN12,GAB1,RRAGC,CAMTA1,CYFIP2,P4HA2,PPP4R2,SH3RF1,GPD2,XKR6,PACSIN3,CD83,APH1B,PARD3,ASTN2,CRTC3,BIRC6,IFT140,TBC1D2,SCARB1,AMMECR1L,ATF1,DCDC2C,CUX1,BICD1,DGKG,IKZF1,ZFAND3,CNTN4,TRIO,SMARCA2,SRPK1,MYO19,TMEM135,RRNAD1,TTC3,EP300,HSP90AA1,RORA,CADPS,SLC43A3,LRRC1,GPR153,XYLT1,ANK1,GATAD1,COL23A1,CTTN,STXBP5L,INTS10,ITSN1,LCOR,NOX4,IMPDH1,RAI1,UBR5,DHX15,ATG12,ZC3H7A,CNGA1,PPFIA1,MLLT1,KLF11,CH…
TF	Factor: BTEB3; motif: BNRNGGGAGGNGT; match class: 1	TF:M01865_1	0.00277593	2.55659	4225	1309	347	19922	PTPN12,GAB1,LMO2,CAMTA1,TAPBP,P4HA2,SLC22A23,PPP4R2,PSMD6,SH3RF1,GPD2,IKBIP,IREB2,PACSIN3,CD83,APH1B,EML6,PARD3,GLCCI1,ASTN2,CRTC3,BIRC6,MYBPC2,ITPR3,CTNNA2,SLC12A6,MYADM,STIM1,DGKI,AMMECR1L,ATF1,DCDC2C,ST13,PHLPP1,FGF17,ZFAND3,TRIO,SMARCA2,GTDC1,CCDC12,SBK2,NRIP1,VWC2,VWA5A,CHMP7,TTC3,ARRB2,RORA,CADPS,FNIP2,BANP,GPR153,XYLT1,AKAP12,DNAH2,JOSD1,ANK1,L3MBTL4,LRSAM1,GATAD1,RNF213,COL23A1,BAIAP2L1,R…
TF	Factor: AP-2beta; motif: GCNNNGGSCNGVGGGN; match class: 1	TF:M01858_1	0.00286818	2.54239	3104	1309	266	19922	PTPN12,FARP1,EXT1,RRAGC,LMO2,CAMTA1,ESR2,CINP,SLC22A23,SH3RF1,PACSIN3,APH1B,PARD3,ASTN2,VAMP3,KLF5,IL6ST,IFT140,AMMECR1L,ELK3,CUX1,CDH4,CIDEA,ZFAND3,AGAP1,DPPA5,TRIO,ERICH1,GTDC1,NRIP1,EP300,ITPR1,CADPS,BEND6,ST7,GPR153,OPCML,XYLT1,JOSD1,ANK1,L3MBTL4,FAM163A,CTTN,XPO4,HUNK,ITSN1,LCOR,IMPDH1,URGCP,UBR5,RDX,NXN,SRI,ZC3H7A,CNGA1,MLLT1,KLF11,CHD5,GABBR1,DNMT3B,RGMB,COL5A1,RAB11FIP2,KCNQ5,HLA-F,KIF13A…
TF	Factor: Kaiso; motif: GCMGGGRGCRGS; match class: 1	TF:M03876_1	0.0032168	2.49258	9115	1309	681	19922	PTPN12,ITGA8,FARP1,GAB1,EXT1,PAF1,RRAGC,METTL9,LMO2,CAMTA1,CINP,CYFIP2,P4HA2,AP4E1,LONP2,RPA1,SLC22A23,PPP4R2,EGFR,SH3RF1,GPD2,IKBIP,XKR6,SEMA6D,IREB2,PACSIN3,CD83,AHCY,APH1B,EML6,PARD3,GLCCI1,MPRIP,ASTN2,KLF5,CRTC3,GSTO2,TPT1,BIRC6,TNS3,ITPR3,IL6ST,IFT140,CTNNA2,MYADM,TBC1D2,STIM1,SCARB1,DGKI,AMMECR1L,CNKSR3,LUZP2,ATF1,DCDC2C,TRIM60,ST13,ELK3,PHLPP1,CUX1,CDH4,SCN4B,COL16A1,SLC25A24,LBR,CIDEA,BIC…
TF	Factor: BTEB1; motif: GGGGGCGGGGCNGSGGGNGS; match class: 1	TF:M09723_1	0.00327405	2.48491	5960	1309	468	19922	PTPN12,FARP1,METTL9,CAMTA1,CYFIP2,TAPBP,RPA1,SLC22A23,PPP4R2,GPD2,XKR6,PACSIN3,CD83,APH1B,EML6,PARD3,GLCCI1,VAMP3,KLF5,CRTC3,TPT1,BIRC6,MYBPC2,ITPR3,IL6ST,IFT140,CTNNA2,MYADM,TBC1D2,SCARB1,SLC3A2,AMMECR1L,ATF1,DCDC2C,DACH1,ELK3,PHLPP1,CUX1,CDH4,SCN4B,COL16A1,CIDEA,IKZF1,ZFAND3,AGAP1,DPPA5,GABRA2,ANKS1B,PIK3CD,CNTN4,TRIO,SRPK1,LIMA1,ZFP1,GTDC1,RRNAD1,EP300,ARRB2,DCXR,RORA,CYP1A1,CEP112,BEND6,ST7,G…
TF	Factor: SP1:SP3; motif: CCSCCCCCYCC; match class: 1	TF:M01219_1	0.00350594	2.4552	2948	1309	254	19922	GAB1,EXT1,RRAGC,METTL9,CAMTA1,CYFIP2,SLC22A23,SH3RF1,GPD2,XKR6,CD83,APH1B,PARD3,KLF5,TPT1,BIRC6,MYBPC2,IL6ST,MYADM,SCARB1,ATF1,DACH1,CUX1,BICD1,ZFAND3,DPPA5,GABRA2,TRIO,SMARCA2,MYO19,GTDC1,NRIP1,PRPSAP1,RRNAD1,TTC3,EP300,SLC35D1,BEND6,FRY,LRRC1,GPR153,OPCML,XYLT1,ANK1,L3MBTL4,COL23A1,BAIAP2L1,ADAM10,ARHGEF11,CTTN,RSF1,STXBP5L,XPO4,INTS10,LCOR,IMPDH1,KLHL26,RAI1,URGCP,C14ORF93,UBR5,RDX,NXN,ATG12,P…
TF	Factor: E2F-3:HES-7; motif: NNNSGCGCSNNNNNCRCGYGNN; match class: 1	TF:M08526_1	0.0081224	2.09032	15129	1309	1060	19922	PTPN12,ITGA8,FARP1,GAB1,EXT1,PAF1,RRAGC,METTL9,GP5,LMO2,CAMTA1,PTRH2,RSRC2,ESR2,CINP,CYFIP2,TAPBP,MMACHC,P4HA2,AP4E1,DHX32,PIK3AP1,LONP2,RPA1,SLC22A23,PCDH20,SLC6A13,PSMA8,PPP4R2,PSMD6,EGFR,SH3RF1,GPD2,IKBIP,XKR6,SEMA6D,UMODL1,UBE2G2,IREB2,SSH1,PACSIN3,ZNF268,CD83,AHCY,APH1B,EML6,PARD3,GLCCI1,CALN1,MPRIP,ASTN2,VAMP3,KLF5,PTPRU,CRTC3,GSTO2,MYOM2,STX7,PXT1,TAGAP,TPT1,CHEK2,BIRC6,SLC38A9,TNS3,SF3B5,…
TF	Factor: E2F-4; motif: NTTTCSCGCC; match class: 1	TF:M07380_1	0.00830715	2.08055	8025	1309	605	19922	ITGA8,FARP1,PAF1,METTL9,GP5,LMO2,CAMTA1,RSRC2,CYFIP2,P4HA2,AP4E1,RPA1,TRIM61,SLC22A23,PCDH20,PPP4R2,EGFR,SH3RF1,IKBIP,SEMA6D,PACSIN3,AHCY,PARD3,GLCCI1,MPRIP,ASTN2,VAMP3,KLF5,CRTC3,PIF1,STX7,PXT1,TPT1,CHEK2,SLC38A9,MYBPC2,IL6ST,MYADM,TBC1D2,DGKI,SLC3A2,CNKSR3,LUZP2,FASTKD2,DCDC2C,TRIM60,ELK3,ENOSF1,ZNF311,PHLPP1,CUX1,CDH4,SCN4B,FGF17,COL16A1,SLC25A24,LBR,BICD1,IKZF1,ZFAND3,AGAP1,DPPA5,NEDD9,FRS2,A…
TF	Factor: E2F-1; motif: WWTGGCGCCAAA; match class: 1	TF:M04515_1	0.0108159	1.96594	12236	1309	879	19922	PTPN12,ITGA8,FARP1,EXT1,PAF1,METTL9,GP5,LMO2,CAMTA1,RSRC2,ESR2,CINP,TAPBP,MMACHC,P4HA2,AP4E1,PIK3AP1,LONP2,RPA1,TRIM61,SLC22A23,PCDH20,PSMA8,PPP4R2,PSMD6,EGFR,SH3RF1,IKBIP,XKR6,SEMA6D,UBE2G2,IREB2,PACSIN3,CD83,AHCY,APH1B,EML6,PARD3,GLCCI1,MPRIP,ASTN2,KLF5,PTPRU,GSTO2,STX7,PXT1,TPT1,CHEK2,BIRC6,TNS3,SF3B5,TSEN15,MYBPC2,ITPR3,IL6ST,IFT140,CTNNA2,SLC12A6,MYADM,TBC1D2,SCARB1,KLHL3,DGKI,SLC3A2,AMMECR1…
TF	Factor: SP2; motif: GNNGGGGGCGGGGSN; match class: 1	TF:M03807_1	0.012985	1.88656	4195	1309	340	19922	FARP1,CAMTA1,CINP,CYFIP2,TAPBP,SLC22A23,XKR6,CD83,APH1B,EML6,PARD3,GLCCI1,VAMP3,KLF5,CRTC3,TPT1,BIRC6,MYBPC2,IL6ST,IFT140,CTNNA2,MYADM,STIM1,SCARB1,SNX17,ATF1,COL16A1,LBR,BICD1,ZFAND3,AGAP1,DPPA5,FRS2,CNTN4,TRIO,SRPK1,LIMA1,MYO19,GTDC1,SBK2,TTC19,PRPSAP1,EP300,ARRB2,DCXR,RORA,CEP112,BEND6,SLC43A3,TPCN2,GPR153,OPCML,ANK1,KIF6,LRSAM1,FAM163A,RNF213,BAIAP2L1,ARHGEF11,CTTN,RSF1,STXBP5L,INTS10,ITSN1,I…
TF	Factor: E2F-1; motif: TTGGCGCGRAANNGNM; match class: 1	TF:M00938_1	0.013407	1.87267	2591	1309	224	19922	EXT1,LMO2,SLC22A23,SLC6A13,PPP4R2,SH3RF1,GLCCI1,MPRIP,PTPRU,CHEK2,SF3B5,ITPR3,SCARB1,SNX17,DGKI,DCDC2C,ELK3,CDH4,CIDEA,IKZF1,DPPA5,SRPK1,MYO19,VWC2,TTC19,POPDC3,EP300,ARRB2,DCXR,SLC43A3,TGFB2,OPCML,COL14A1,PLEKHF1,JOSD1,L3MBTL4,LRSAM1,COL23A1,ITSN1,ADAM23,URGCP,CHST15,IST1,PPP2R2B,SMOC2,RDX,NXN,DHX15,SRI,AVEN,KIAA1324,KLF11,KSR2,TACC2,SLC22A4,PPP3CA,BRI3BP,RAB35,COL13A1,TLL1,SMAP1,OXR1,CDC42EP3,W…
TF	Factor: Sp1; motif: GGGGCGGGGC; match class: 1	TF:M00931_1	0.0145732	1.83645	5876	1309	457	19922	PTPN12,FARP1,CAMTA1,CINP,TAPBP,P4HA2,SLC22A23,ELMSAN1,PPP4R2,EGFR,XKR6,CD83,APH1B,EML6,PARD3,GLCCI1,MPRIP,VAMP3,KLF5,CRTC3,TPT1,BIRC6,TNS3,MYBPC2,IL6ST,IFT140,CTNNA2,MYADM,TBC1D2,STIM1,SCARB1,SNX17,AMMECR1L,ATF1,DCDC2C,ELK3,PHLPP1,SCN4B,FGF17,COL16A1,LBR,CIDEA,IKZF1,ZFAND3,AGAP1,DPPA5,FRS2,PIK3CD,CNTN4,TRIO,SMARCA2,LIMA1,MYO19,SBK2,TTC19,PRPSAP1,RRNAD1,EP300,HSP90AA1,ARRB2,DCXR,RORA,CYP1A1,CEP112…
TF	Factor: E2F; motif: TTTSGCGS; match class: 1	TF:M00426_1	0.0158882	1.79892	5866	1309	456	19922	PTPN12,GAB1,PAF1,ESR2,CYFIP2,TAPBP,MMACHC,AP4E1,LONP2,RPA1,SLC22A23,SH3RF1,IKBIP,C1QTNF7,XKR6,SEMA6D,IREB2,PACSIN3,EML6,PARD3,MPRIP,KLF5,GSTO2,PXT1,TPT1,BIRC6,SLC38A9,TNS3,SF3B5,TSEN15,MYBPC2,IL6ST,IFT140,SLC12A6,STIM1,SCARB1,KLHL3,SLC3A2,CNKSR3,KANK1,FASTKD2,EIF3D,DACH1,ST13,ZNF311,PHLPP1,TTC14,SLC25A24,CIDEA,DGKG,IKZF1,GABRA2,FRS2,TRIO,SMARCA2,VPS28,GRM1,SRPK1,MYO19,GTDC1,NRIP1,PEX2,VWC2,RRM1,P…
TF	Factor: EGR1; motif: NCNCCGCCCCCGCN; match class: 0	TF:M07208_0	0.0266863	1.57371	4031	1309	326	19922	PTPN12,GAB1,EXT1,RRAGC,LMO2,RSRC2,CYFIP2,TAPBP,P4HA2,RPA1,PPP4R2,GPD2,IREB2,PACSIN3,EML6,ASTN2,CLCN1,KLF5,CRTC3,PIF1,ITPR3,IFT140,CTNNA2,MYADM,TBC1D2,KLHL3,SLC3A2,ZNF430,CNKSR3,DCDC2C,DACH1,PHLPP1,CDH4,SCN4B,COL16A1,LBR,CIDEA,DGKG,AGAP1,NEDD9,GABRA2,SMARCA2,ERICH1,MYO19,C7ORF50,ZFP1,GTDC1,TMEM135,PRPSAP1,EP300,ARRB2,VARS,RORA,SLC43A3,XYLT1,DNAH2,ZNF215,DDX4,STX3,L3MBTL4,KIF6,GATAD1,SNX3,CTTN,XPO4…
TF	Factor: E2F-1:DP-2; motif: TTTSSCGC; match class: 1	TF:M00737_1	0.0416135	1.38077	2936	1309	246	19922	GAB1,GP5,ESR2,TAPBP,AP4E1,PIK3AP1,SLC22A23,PCDH20,SEMA6D,IREB2,APH1B,PARD3,MPRIP,TPT1,CHEK2,MYBPC2,CTNNA2,SLC12A6,KLHL3,LUZP2,ATF1,ST13,PHLPP1,IKZF1,AGAP1,GABRA2,SMARCA2,GRM1,CLVS1,MYO19,RRM1,RBM12B,CHMP7,EP300,EXOSC9,ACTL8,CEP112,SLC43A3,LRRC1,XYLT1,COL14A1,PARD3B,ANK1,COL23A1,SNCA,HUNK,ADAM23,FTO,MYOF,PAXBP1,DHX15,PDE12,PPFIA1,LEF1,KIAA1324,KLF11,PBRM1,KSR2,TACC2,KCNQ5,NFU1,SLC1A3,KIF13A,EIF2AK…
TF	Factor: MAZ; motif: GGGGAGGG; match class: 1	TF:M00649_1	0.0432337	1.36418	4167	1309	334	19922	FARP1,GAB1,RRAGC,LMO2,CAMTA1,TAPBP,PIK3AP1,PCDH20,SLC6A13,PPP4R2,XKR6,PACSIN3,EML6,PARD3,GLCCI1,CRTC3,STX7,CHEK2,BIRC6,MYBPC2,ITPR3,CTNNA2,SLC12A6,MYADM,KLHL3,SLC3A2,AMMECR1L,ATF1,DCDC2C,DACH1,ELK3,CUX1,COL16A1,LBR,IKZF1,ZFAND3,GABRA2,FRS2,ANKS1B,TRIO,SMARCA2,GTDC1,CCDC12,NRIP1,VWC2,NSMCE2,MEF2C,TTC3,RORA,ITPR1,CADPS,BEND6,TGFB2,TPCN2,OPCML,XYLT1,AKAP12,DNAH2,STX3,LRSAM1,BAIAP2L1,CTTN,RSF1,STXBP5…
MIRNA	hsa-miR-218-5p	MIRNA:hsa-miR-218-5p	0.000661691	3.17934	812	1111	99	14833	EXT1,CAMTA1,ELMSAN1,EGFR,XKR6,UBE2G2,SSH1,PARD3,MPRIP,BIRC6,CUX1,NEDD9,CLEC16A,RORA,C9ORF3,FRMD4A,RSF1,GLIS3,FSHR,IST1,KCNMA1,LEF1,GALNT18,KSR2,ABHD2,CDC42EP3,WDR1,SEPHS1,PRKDC,RARS2,TNRC18,MTHFD1L,SFSWAP,HFM1,AGPAT5,MYO10,RNF38,RBBP9,MDM2,CNOT1,ACTN1,NUP214,CARD11,EIF4G3,ANK3,FAM102B,ANKFY1,PRKCA,RBPJ,VAV2,HLA-E,TNIP2,CAP1,FERMT2,FOXP1,TRPS1,STK24,IMMP2L,PRKAR1B,SIK2,UBE2H,LTBP4,WDR66,FOXK1,PTPN…
MIRNA	hsa-miR-5580-3p	MIRNA:hsa-miR-5580-3p	0.00204935	2.68838	210	1111	36	14833	PPP4R2,IREB2,GLCCI1,LHFPL2,UCHL3,GTDC1,NRIP1,RORA,PHACTR2,DDX4,EVI5,NR3C1,RAI1,SRI,TRIM42,BRI3BP,MFF,SEPHS1,MDM2,RSBN1L,COCH,ATXN3,TNIP3,EFHC1,PTPN14,TRPV2,AKAP10,FAM160B1,FAM229B,DAPK1,CHORDC1,OIP5,CNTNAP5,PANK3,ZMYM2,ABHD13
MIRNA	hsa-miR-182-3p	MIRNA:hsa-miR-182-3p	0.0113985	1.94315	38	1111	12	14833	VAMP3,GSTO2,MYADM,NOX4,ARID5B,ASXL2,CPA4,ZNF704,SLC35B4,FOXK2,PSD3,TFRC
MIRNA	hsa-miR-221-3p	MIRNA:hsa-miR-221-3p	0.0386748	1.41257	364	1111	49	14833	TMCC1,AMMECR1L,LHFPL2,AGAP1,ZFP1,DHX15,NDUFB5,RACGAP1,ELAVL2,SEPHS1,TIAM1,ASXL2,MDM2,CNOT1,ARHGAP42,EIF4G3,PCDHA11,RPS24,TUBA1C,RAB1A,IQCE,TRPS1,GRB10,CCSAP,RUNX1,PCDHA2,MGMT,PRDM16,DYNC1H1,ARIH2,CLIC1,BRD1,LIMS1,NFYC,ACSL3,SLC10A7,CDK6,CHORDC1,PEX1,VPS53,OIP5,ABLIM1,UBC,HIVEP1,FOXO3,PANK3,BRAP,TMEM168,PPP1R14C
HPA	cerebral cortex; glial cells[Approved,Low]	HPA:008020_21	0.00635299	2.19702	1455	725	152	9499	SAMSN1,DHX32,UBE2G2,ZNF268,KLF5,PTPRU,GSTO2,SF3B5,ITPR3,CNKSR3,UCHL3,EIF3D,CUX1,BICD1,ZFAND3,GRM1,IPCEF1,SRPK1,C7ORF50,CCNY,TIAM2,NRIP1,DDX19A,SEMA3A,BANP,ST7,GPR153,MCC,XYLT1,PARD3B,L3MBTL4,HUNK,URGCP,CHST15,PPP2R2B,PRKG2,AVEN,ACBD6,NCOR2,RAB11FIP2,PLEKHA2,SRPK2,RGL1,ZNF135,ABHD2,ID1,GRIK2,KCNJ16,AMBRA1,RBFA,NGLY1,ARL5A,SNX14,UBE2E1,MTHFD1L,ANXA7,SLX4IP,BSPRY,SFXN5,RNF38,FAR1,CDC6,CCDC130,CAMK2D…

## Sheet: sienna3
Bettencourt et al. "White matter DNA methylation profiling reveals deregulation of HIP1, LMAN2, MOBP, and other loci in multiple system atrophy"
Table S6.2. Functional enrichment of the MSA-associated co-methylation module - sienna3
source	term_name	term_id	adjusted_p_value	negative_log10_of_adjusted_p_value	term_size	query_size	intersection_size	effective_domain_size	intersections
GO:MF	actin binding	GO:0003779	0.0194156	1.71185	425	662	34	17612	FMNL3,LMOD3,LASP1,EPB41L3,NEBL,IMPACT,CCDC88A,MYH2,MYO9B,UTRN,IQGAP2,CYFIP1,ADCY8,MYOM2,PARVB,SSH1,FMN1,SSFA2,CTNNA2,MKL1,EPS8,SPTBN4,ABRA,SVIL,MTSS1,KLHL5,IPP,MYO16,DST,MYO7B,PPP1R9A,SNTG2,CALD1,SHROOM3
GO:MF	cytoskeletal protein binding	GO:0008092	0.021797	1.6616	954	662	61	17612	AP1G1,NPC1L1,FMNL3,LMOD3,SKAP1,ARHGEF10,VPS41,LASP1,EPB41L3,CDH9,NEBL,NRCAM,SORBS2,IMPACT,CCDC88A,MYH2,MYO9B,KIF26A,UTRN,KATNAL2,CNTRL,CDH20,IQGAP2,JAKMIP3,CYFIP1,ABI1,ADCY8,MYOM2,PARVB,LDB3,CLASP1,USH2A,CDH7,PTPRC,AGBL4,SSH1,FMN1,KIF26B,RPH3AL,SSFA2,KIF7,CTNNA2,CDH12,MKL1,EPS8,SPTBN4,ABRA,SVIL,MTSS1,KLHL5,IPP,MYO16,CLU,KIF24,DST,MYO7B,PPP1R9A,SNTG2,JAKMIP2,CALD1,SHROOM3
GO:BP	developmental process	GO:0032502	0.000299433	3.5237	6309	666	301	17710	CYP26C1,XKR6,NR2F2,ZIC1,PAX5,CDC42SE1,PCSK2,TLR4,AP1G1,TNFRSF1B,IRX4,NRG4,EMCN,TRAF6,IER2,MMP19,PAX2,SLC39A12,JAK1,NPHP1,ARHGAP12,FMNL3,MEIS2,RUNX1T1,DSCAM,TPD52,PAX8,CREB3L2,LMOD3,RSAD2,ARHGEF10,SHANK1,SCN9A,EYA1,WWTR1,CLRN1,DYM,LRRTM3,PTPRK,NELL1,PLCB1,LTA,DDX4,KLHL41,EPB41L3,ASZ1,CDH9,MOG,CPLX2,CD44,NEBL,NRCAM,HRG,NCOA3,IGF2BP2,MMP7,TRPM1,TIMP2,OMA1,SORBS2,BICC1,CA10,CELSR3,CYP1B1,WDR72,HSD17B…
GO:BP	anatomical structure morphogenesis	GO:0009653	0.00034747	3.45908	2677	666	150	17710	NR2F2,ZIC1,PAX5,CDC42SE1,TNFRSF1B,IRX4,EMCN,TRAF6,MMP19,PAX2,JAK1,ARHGAP12,FMNL3,DSCAM,TPD52,PAX8,LMOD3,SHANK1,EYA1,WWTR1,CLRN1,KLHL41,EPB41L3,CDH9,CD44,NEBL,NRCAM,HRG,IGF2BP2,TRPM1,OMA1,CELSR3,CYP1B1,WDR72,IMPACT,MKLN1,FOXP1,RADIL,NRG1,TXNRD1,LARP4,GPM6A,DHRS3,ASTN2,BCL2,HDAC9,STAT3,SP100,SOX8,SATB2,PARD3,ISPD,FGFR3,FRAS1,LAMC1,ETS1,CDH20,WNK1,ADGRG6,AUTS2,ARAP1,HMGA2,CYFIP1,ABI1,MAGI2,MYOM2,CNT…
GO:BP	nervous system development	GO:0007399	0.000991163	3.00386	2340	666	133	17710	CYP26C1,NR2F2,ZIC1,PAX5,PCSK2,TLR4,TNFRSF1B,NRG4,TRAF6,IER2,PAX2,SLC39A12,DSCAM,PAX8,CREB3L2,ARHGEF10,SHANK1,EYA1,CLRN1,LRRTM3,PTPRK,NELL1,PLCB1,LTA,EPB41L3,CDH9,MOG,CPLX2,NRCAM,TRPM1,TIMP2,CA10,CELSR3,IMPACT,ANKLE2,GIGYF2,NRG1,GPM6A,XAB2,CCDC88A,BCL2,HDAC9,STAT3,VIM,KIF26A,SOX8,SATB2,PARD3,ISPD,TRAPPC9,SIM2,SMARCA2,ETS1,RGS4,CNTN1,WNK1,ADGRG6,AUTS2,MNAT1,SORL1,CYFIP1,ABI1,MAGI2,NFIA,CNTN6,PRDM16…
GO:BP	anatomical structure development	GO:0048856	0.00236748	2.62571	5904	666	280	17710	CYP26C1,XKR6,NR2F2,ZIC1,PAX5,CDC42SE1,PCSK2,TLR4,TNFRSF1B,IRX4,NRG4,EMCN,TRAF6,IER2,MMP19,PAX2,SLC39A12,JAK1,NPHP1,ARHGAP12,FMNL3,MEIS2,DSCAM,TPD52,PAX8,CREB3L2,LMOD3,RSAD2,ARHGEF10,SHANK1,SCN9A,EYA1,WWTR1,CLRN1,DYM,LRRTM3,PTPRK,NELL1,PLCB1,LTA,DDX4,KLHL41,EPB41L3,ASZ1,CDH9,MOG,CPLX2,CD44,NEBL,NRCAM,HRG,NCOA3,IGF2BP2,TRPM1,TIMP2,OMA1,SORBS2,BICC1,CA10,CELSR3,CYP1B1,WDR72,HSD17B4,LTBP4,IMPACT,MKLN…
GO:BP	cellular component morphogenesis	GO:0032989	0.00251109	2.60014	1133	666	75	17710	CDC42SE1,PAX2,FMNL3,DSCAM,LMOD3,SHANK1,CLRN1,KLHL41,EPB41L3,CDH9,CD44,NEBL,NRCAM,CELSR3,IMPACT,MKLN1,RADIL,NRG1,LARP4,GPM6A,BCL2,PARD3,ISPD,LAMC1,CDH20,AUTS2,ARAP1,CYFIP1,ABI1,MYOM2,CNTN6,PARVB,SLIT2,MAEL,LDB3,CLASP1,GRHL2,CDH7,NDUFS6,LHX2,ROBO2,SSH1,HAS2,PHLDB1,MEF2C,COL18A1,HEXB,PTPRQ,BVES,PTPRD,SNX2,WNT3,CTNNA2,CDH12,RASAL1,EPS8,SEC23A,SPTBN4,LIMD1,ITGB1BP1,CNTNAP2,MYO16,RELN,CLU,EFNB2,PTPRO,I…
GO:BP	multicellular organism development	GO:0007275	0.0140901	1.85109	5416	666	256	17710	CYP26C1,NR2F2,ZIC1,PAX5,PCSK2,TLR4,TNFRSF1B,IRX4,NRG4,EMCN,TRAF6,IER2,MMP19,PAX2,SLC39A12,JAK1,NPHP1,FMNL3,MEIS2,DSCAM,TPD52,PAX8,CREB3L2,LMOD3,RSAD2,ARHGEF10,SHANK1,SCN9A,EYA1,WWTR1,CLRN1,DYM,LRRTM3,PTPRK,NELL1,PLCB1,LTA,DDX4,KLHL41,EPB41L3,ASZ1,CDH9,MOG,CPLX2,CD44,NEBL,NRCAM,HRG,NCOA3,TRPM1,TIMP2,SORBS2,BICC1,CA10,CELSR3,CYP1B1,WDR72,HSD17B4,LTBP4,IMPACT,ANKLE2,FOXP1,RADIL,MED21,GIGYF2,NRG1,CUB…
GO:BP	phosphorylation	GO:0016310	0.0278996	1.5544	2355	666	127	17710	NR2F2,TLR4,NRG4,PDXK,TRAF6,AKAP9,JAK1,GRM1,DSCAM,DGKZ,CCNJL,WWTR1,PLCB1,CD44,ENO1,HRG,TIMP2,GUK1,BTBD10,CELSR3,CNKSR3,IMPACT,ANKLE2,NRG1,PRKAG2,PKIG,RASAL2,CCDC88A,PRLR,MBIP,BCL2,STK32C,STAT3,DLG2,PPM1L,RANBP2,PARD3,FGFR3,NEK11,NPFFR2,RGS4,EGR1,PDK4,CNTRL,CNTN1,MAP3K4,WNK1,MNAT1,LMO3,SORL1,HMGA2,ABI1,ETAA1,MAGI2,ADCY8,PPM1D,HDAC2,SLIT2,IPPK,ACVR1C,MBP,ADRBK1,FAM126A,STK10,SH3RF3,ERCC6,FBXW7,NDUFS…
GO:BP	cell morphogenesis	GO:0000902	0.0320931	1.49359	1029	666	66	17710	CDC42SE1,PAX2,FMNL3,DSCAM,SHANK1,CLRN1,EPB41L3,CDH9,CD44,NRCAM,CELSR3,IMPACT,MKLN1,RADIL,NRG1,LARP4,GPM6A,BCL2,PARD3,ISPD,LAMC1,CDH20,AUTS2,ARAP1,CYFIP1,ABI1,CNTN6,PARVB,SLIT2,MAEL,GRHL2,CDH7,LHX2,ROBO2,SSH1,HAS2,MEF2C,COL18A1,HEXB,PTPRQ,BVES,PTPRD,SNX2,WNT3,CTNNA2,CDH12,RASAL1,EPS8,SEC23A,SPTBN4,LIMD1,ITGB1BP1,CNTNAP2,MYO16,RELN,CLU,EFNB2,PTPRO,ISLR2,BRAF,EPHA5,PPP1R9A,SEMA3C,ITGA4,SHROOM3,DMRT1
GO:BP	regulation of developmental process	GO:0050793	0.0341646	1.46642	2641	666	139	17710	CDC42SE1,TLR4,TNFRSF1B,TRAF6,PAX2,SLC39A12,JAK1,FMNL3,MEIS2,RUNX1T1,DSCAM,PAX8,CREB3L2,LMOD3,SHANK1,EYA1,WWTR1,LRRTM3,NELL1,PLCB1,LTA,KLHL41,EPB41L3,CD44,NRCAM,HRG,NCOA3,TIMP2,OMA1,CELSR3,CYP1B1,LTBP4,IMPACT,MKLN1,FOXP1,NRG1,LARP4,CCDC88A,BCL2,HDAC9,STAT3,VIM,SP100,ZNF703,SOX8,PARD3,FGFR3,ETS1,RGS4,EGR1,CNTN1,WNK1,CELF1,ARAP1,LMO3,SORL1,HMGA2,CYFIP1,MAGI2,PARVB,PRDM16,HDAC2,SLIT2,MAEL,ACVR1C,MBP,…
GO:BP	lamellipodium organization	GO:0097581	0.0404352	1.39324	86	666	13	17710	CLRN1,CD44,HRG,CCDC88A,AUTS2,CYFIP1,ABI1,PARVB,SLIT2,SSH1,SNX2,SPATA13,PTPRO
GO:BP	system development	GO:0048731	0.0472272	1.32581	4849	666	230	17710	CYP26C1,NR2F2,ZIC1,PAX5,PCSK2,TLR4,TNFRSF1B,IRX4,NRG4,EMCN,TRAF6,IER2,MMP19,PAX2,SLC39A12,JAK1,NPHP1,FMNL3,MEIS2,DSCAM,TPD52,PAX8,CREB3L2,LMOD3,RSAD2,ARHGEF10,SHANK1,EYA1,WWTR1,CLRN1,DYM,LRRTM3,PTPRK,NELL1,PLCB1,LTA,KLHL41,EPB41L3,CDH9,MOG,CPLX2,CD44,NEBL,NRCAM,HRG,NCOA3,TRPM1,TIMP2,SORBS2,BICC1,CA10,CELSR3,CYP1B1,WDR72,HSD17B4,IMPACT,ANKLE2,FOXP1,GIGYF2,NRG1,GPM6A,XAB2,DHRS3,CCDC88A,PRLR,BCL2,HD…
GO:BP	cellular developmental process	GO:0048869	0.0474787	1.3235	4356	666	210	17710	CYP26C1,NR2F2,ZIC1,PAX5,CDC42SE1,TLR4,AP1G1,TRAF6,IER2,MMP19,PAX2,SLC39A12,NPHP1,FMNL3,MEIS2,RUNX1T1,DSCAM,TPD52,PAX8,CREB3L2,LMOD3,RSAD2,ARHGEF10,SHANK1,EYA1,WWTR1,CLRN1,PTPRK,NELL1,PLCB1,LTA,DDX4,KLHL41,EPB41L3,ASZ1,CDH9,CPLX2,CD44,NEBL,NRCAM,NCOA3,TRPM1,TIMP2,SORBS2,CELSR3,HSD17B4,LTBP4,IMPACT,MKLN1,FOXP1,RADIL,GIGYF2,CCDC36,NRG1,LARP4,GPM6A,CCDC88A,BCL2,HDAC9,STAT3,FBXO9,VIM,KRTAP2-1,ZNF703,F…
GO:CC	cell leading edge	GO:0031252	3.34466e-06	5.47565	397	691	40	18709	KCNB1,SKAP1,DGKZ,CLRN1,PTPRK,KLHL41,EPB41L3,CD44,SORBS2,MKLN1,CUBN,CCDC88A,VIM,IQGAP2,SWAP70,CYFIP1,ABI1,PARVB,SGCE,USH2A,ROBO2,SSH1,PSD3,RASGRP2,SNX2,CTNNA2,CDC42BPA,SH3RF1,EPS8,SPATA13,GABRA6,MTSS1,ITGB1BP1,CNTNAP2,ATP2B1,KITLG,DST,PTPRO,LDB2,PPP1R9A
GO:CC	plasma membrane bounded cell projection	GO:0120025	3.56604e-05	4.44781	2095	691	123	18709	PCSK2,NPC1L1,TNFRSF1B,CPLX4,AKAP9,NPHP1,GRM1,DSCAM,KCNB1,SKAP1,DGKZ,SHANK1,SCN9A,DNAH14,CLRN1,PTPRK,CHRNE,KLHL41,FBF1,EPB41L3,CPLX2,CD44,TAS2R43,NRCAM,TIMP2,SORBS2,HRH1,MKLN1,UBXN1,GIGYF2,NRG1,CUBN,GPM6A,DHRS3,CCDC88A,SLC4A8,UNC13C,DLG2,VIM,GCH1,PARD3,PTPRN2,UTRN,CNTRL,IQGAP2,SWAP70,AUTS2,CYFIP1,ABI1,MAGI2,ADCY8,CNTN6,PARVB,MBP,ADRBK1,FAM126A,SGCE,LDB3,USH2A,SLC26A4,MAPK8,PTPRC,AGBL4,ROBO2,SSH1,P…
GO:CC	cell projection	GO:0042995	0.000118296	3.92703	2164	691	124	18709	PCSK2,NPC1L1,TNFRSF1B,CPLX4,AKAP9,NPHP1,GRM1,DSCAM,KCNB1,SKAP1,DGKZ,SHANK1,SCN9A,DNAH14,CLRN1,PTPRK,CHRNE,KLHL41,FBF1,EPB41L3,CPLX2,CD44,TAS2R43,NRCAM,TIMP2,SORBS2,HRH1,MKLN1,UBXN1,GIGYF2,NRG1,CUBN,GPM6A,DHRS3,CCDC88A,SLC4A8,UNC13C,DLG2,VIM,GCH1,PARD3,PTPRN2,UTRN,CNTRL,IQGAP2,SWAP70,AUTS2,CYFIP1,ABI1,MAGI2,ADCY8,CNTN6,PARVB,MBP,ADRBK1,FAM126A,SGCE,LDB3,USH2A,SLC26A4,MAPK8,PTPRC,AGBL4,ROBO2,SSH1,P…
GO:CC	axon	GO:0030424	0.00198572	2.70208	600	691	45	18709	TNFRSF1B,CPLX4,DSCAM,KCNB1,SCN9A,PTPRK,EPB41L3,CPLX2,NRCAM,TIMP2,NRG1,GPM6A,UNC13C,DLG2,PARD3,PTPRN2,UTRN,AUTS2,CYFIP1,ABI1,ADCY8,CNTN6,MBP,USH2A,MAPK8,ROBO2,SSH1,ACADM,IQCJ-SCHIP1,HCN1,TAC1,EXOC4,CTNNA2,EPS8,SPTBN4,KLHL24,CNTNAP2,CALCA,DST,CD40,PTPRO,EPHA5,PPP1R9A,NF1,ITGA4
GO:CC	plasma membrane bounded cell projection part	GO:0120038	0.00236881	2.62547	1445	691	86	18709	PCSK2,NPC1L1,TNFRSF1B,CPLX4,AKAP9,NPHP1,GRM1,DSCAM,KCNB1,SHANK1,DNAH14,PTPRK,FBF1,EPB41L3,CPLX2,CD44,TAS2R43,NRCAM,TIMP2,HRH1,UBXN1,GIGYF2,CUBN,GPM6A,DHRS3,CCDC88A,UNC13C,DLG2,GCH1,PARD3,PTPRN2,UTRN,CNTRL,AUTS2,CYFIP1,ABI1,MAGI2,ADCY8,MBP,SGCE,USH2A,SLC26A4,MAPK8,AGBL4,ROBO2,SSH1,PSD3,WDR11,RASGRP2,CAMK2N1,IQCJ-SCHIP1,HCN1,EXOC4,BVES,MOB2,CFAP61,KIF7,NSF,ASAP1,SPAG16,EPS8,SPATA13,SPTBN4,GABRA6,RR…
GO:CC	cell projection part	GO:0044463	0.00236881	2.62547	1445	691	86	18709	PCSK2,NPC1L1,TNFRSF1B,CPLX4,AKAP9,NPHP1,GRM1,DSCAM,KCNB1,SHANK1,DNAH14,PTPRK,FBF1,EPB41L3,CPLX2,CD44,TAS2R43,NRCAM,TIMP2,HRH1,UBXN1,GIGYF2,CUBN,GPM6A,DHRS3,CCDC88A,UNC13C,DLG2,GCH1,PARD3,PTPRN2,UTRN,CNTRL,AUTS2,CYFIP1,ABI1,MAGI2,ADCY8,MBP,SGCE,USH2A,SLC26A4,MAPK8,AGBL4,ROBO2,SSH1,PSD3,WDR11,RASGRP2,CAMK2N1,IQCJ-SCHIP1,HCN1,EXOC4,BVES,MOB2,CFAP61,KIF7,NSF,ASAP1,SPAG16,EPS8,SPATA13,SPTBN4,GABRA6,RR…
GO:CC	neuron projection	GO:0043005	0.00364164	2.4387	1310	691	79	18709	PCSK2,TNFRSF1B,CPLX4,AKAP9,NPHP1,GRM1,DSCAM,KCNB1,SHANK1,SCN9A,CLRN1,PTPRK,CHRNE,EPB41L3,CPLX2,NRCAM,TIMP2,HRH1,UBXN1,GIGYF2,NRG1,CUBN,GPM6A,DHRS3,SLC4A8,UNC13C,DLG2,VIM,GCH1,PARD3,PTPRN2,UTRN,AUTS2,CYFIP1,ABI1,MAGI2,ADCY8,CNTN6,MBP,FAM126A,SGCE,USH2A,MAPK8,ROBO2,SSH1,ACADM,RASGRP2,CAMK2N1,IQCJ-SCHIP1,HCN1,TAC1,EXOC4,MOB2,NSF,CTNNA2,NPY5R,ASAP1,EPS8,SPTBN4,GABRA6,RRH,PLXDC1,KLHL24,CNTNAP2,ATP2B1,…
GO:CC	cytoplasm	GO:0005737	0.00666966	2.1759	11492	691	476	18709	CYP26C1,HS3ST3A1,NR2F2,ZIC1,PAX5,CDC42SE1,AFTPH,BIRC3,LMAN2,CNPY1,PCSK2,TLR4,AP1G1,NPC1L1,TNFRSF1B,PDXK,CPLX4,TRAF6,UCHL3,UBAC2,IER2,AKAP9,HBE1,PAX2,SLC39A12,JAK1,KLF12,NPHP1,ARHGAP12,FMNL3,MEIS2,HBM,ADAM28,TPD52,ADARB2,CREB3L2,LMOD3,ZDHHC20,RSAD2,TMEM117,SKAP1,DGKZ,SLC35E4,ARHGEF10,ZFAND6,SHANK1,LONRF1,EYA1,DNASE2B,HSF2,CCNJL,WWTR1,DNAH14,NCOA2,CLRN1,DYM,NELL1,PLCB1,VPS41,GBE1,DDX4,LASP1,KLHL41,…
GO:CC	axon part	GO:0033267	0.00712401	2.14728	370	691	31	18709	TNFRSF1B,CPLX4,DSCAM,EPB41L3,CPLX2,NRCAM,TIMP2,GPM6A,UNC13C,DLG2,PARD3,PTPRN2,UTRN,AUTS2,CYFIP1,ABI1,MBP,USH2A,ROBO2,SSH1,IQCJ-SCHIP1,EXOC4,EPS8,SPTBN4,CNTNAP2,CALCA,DST,CD40,PTPRO,PPP1R9A,ITGA4
GO:CC	lamellipodium	GO:0030027	0.00775663	2.11033	188	691	20	18709	DGKZ,CLRN1,CD44,SORBS2,CCDC88A,IQGAP2,SWAP70,CYFIP1,ABI1,PARVB,SSH1,SNX2,CTNNA2,CDC42BPA,SH3RF1,SPATA13,ITGB1BP1,KITLG,PTPRO,PPP1R9A
GO:CC	neuron part	GO:0097458	0.0123321	1.90896	1644	691	92	18709	PCSK2,TNFRSF1B,CPLX4,AKAP9,NPHP1,GRM1,DSCAM,KCNB1,SHANK1,SCN9A,CLRN1,PTPRK,CHRNE,EPB41L3,CDH9,CPLX2,NRCAM,TIMP2,HRH1,UBXN1,GIGYF2,NRG1,CUBN,GPM6A,CADPS2,DHRS3,ASTN2,SLC4A8,UNC13C,DLG2,VIM,SNCAIP,GCH1,PARD3,PTPRN2,UTRN,SMARCA2,AUTS2,CYFIP1,ABI1,MAGI2,ADCY8,CNTN6,MBP,FAM126A,KCTD16,SGCE,ASRGL1,USH2A,MAPK8,ROBO2,SSH1,PSD3,ACADM,RASGRP2,CAMK2N1,IQCJ-SCHIP1,HCN1,TAC1,PTPRQ,EXOC4,MOB2,DROSHA,NSF,CTNNA2…
GO:CC	cell part	GO:0044464	0.0153755	1.81317	16810	691	650	18709	CYP26C1,XKR6,HS3ST3A1,NR2F2,ZIC1,PAX5,ZIC4,CDC42SE1,AFTPH,BIRC3,LMAN2,CNPY1,PCSK2,TLR4,AP1G1,NPC1L1,TNFRSF1B,IRX4,NRG4,EMCN,PDXK,CPLX4,TRAF6,TARBP1,UCHL3,UBAC2,IER2,AKAP9,HBE1,PAX2,SLC39A12,JAK1,KLF12,NPHP1,ARHGAP12,FMNL3,MEIS2,RUNX1T1,GRM1,HBM,ADAM28,LDLRAD3,DSCAM,TPD52,OR12D2,ADARB2,PAX8,CREB3L2,LMOD3,KCNB1,ZDHHC20,RSAD2,TMEM117,SKAP1,DGKZ,SLC35E4,ARHGEF10,ZFAND6,SHANK1,LONRF1,SCN9A,EYA1,DNASE2…
GO:CC	cell	GO:0005623	0.0162664	1.78871	16881	691	652	18709	CYP26C1,XKR6,HS3ST3A1,NR2F2,ZIC1,PAX5,ZIC4,CDC42SE1,AFTPH,BIRC3,LMAN2,CNPY1,PCSK2,TLR4,AP1G1,NPC1L1,TNFRSF1B,IRX4,NRG4,EMCN,PDXK,CPLX4,TRAF6,TARBP1,UCHL3,UBAC2,IER2,AKAP9,HBE1,PAX2,SLC39A12,JAK1,KLF12,NPHP1,ARHGAP12,FMNL3,MEIS2,RUNX1T1,GRM1,HBM,ADAM28,LDLRAD3,DSCAM,TPD52,OR12D2,ADARB2,PAX8,CREB3L2,LMOD3,KCNB1,ZDHHC20,RSAD2,TMEM117,SKAP1,DGKZ,SLC35E4,ARHGEF10,ZFAND6,SHANK1,LONRF1,SCN9A,EYA1,DNASE2…
GO:CC	main axon	GO:0044304	0.0167436	1.77615	70	691	11	18709	TNFRSF1B,EPB41L3,NRCAM,DLG2,PARD3,MBP,ROBO2,IQCJ-SCHIP1,SPTBN4,CNTNAP2,CD40
GO:CC	cell junction	GO:0030054	0.0316897	1.49908	1285	691	74	18709	CPLX4,JAK1,NPHP1,DSCAM,KCNB1,SKAP1,SHANK1,LRRTM3,PTPRK,CHRNE,LASP1,FBF1,EPB41L3,CDH9,CD44,MPP7,SORBS2,MKLN1,CADPS2,CLDN10,UNC13C,DLG2,RPL22,VIM,PARD3,PTPRN2,UTRN,FGFR3,CDH20,TNS3,CYFIP1,ABI1,MAGI2,NFIA,PARVB,KCTD16,CLASP1,GRHL2,CDH7,PTPRC,LPP,PSD3,FMN1,YES1,AKAP12,RASGRP2,CAMK2N1,BVES,HMCN1,CTNNA2,FAAP20,CDH12,CDC42BPA,EPS8,HSPG2,SPTBN4,SVIL,GABRA6,DLGAP2,LIMD1,PLXDC1,KLHL24,CNTNAP2,CALB2,DST,DEN…
GO:CC	cell cortex	GO:0005938	0.0388581	1.41052	296	691	25	18709	TRAF6,LASP1,ENO1,MKLN1,EXOC2,ASTN2,UNC13C,MYO9B,PARD3,UTRN,BFSP2,CLASP1,PHLDB1,AKAP12,EXOC4,SPINK5,HMCN1,EPS8,SPTBN4,RYR1,AGTRAP,DST,PPP1R9A,CALD1,SHROOM3
GO:CC	cytosol	GO:0005829	0.0392467	1.4062	5073	691	231	18709	NR2F2,PAX5,AFTPH,BIRC3,AP1G1,PDXK,TRAF6,UCHL3,AKAP9,HBE1,JAK1,KLF12,NPHP1,ARHGAP12,FMNL3,HBM,SKAP1,ARHGEF10,ZFAND6,SHANK1,LONRF1,WWTR1,PLCB1,GBE1,KLHL41,FBF1,EPB41L3,PLCH1,CPLX2,CD44,ENO1,NCOA3,IGF2BP2,CEP76,HRH1,GUK1,HSD17B4,OSBPL1A,ADH6,MKLN1,UBXN1,HEATR5A,DSE,GIGYF2,CUBN,EXOC2,TXNRD1,PRKAG2,LARP4,PDIA6,RALGDS,RASAL2,CCDC88A,MBIP,MYH2,JAZF1,BCL2,MYO9B,STAT3,DLG2,FBXO9,RPL22,VIM,KRTAP2-1,SNCAIP,…
KEGG	Human T-cell leukemia virus 1 infection	KEGG:05166	0.0120397	1.91938	216	283	20	7745	JAK1,CREB3L2,LTA,MMP7,ETS1,EGR1,ADCY8,MAPK8,CREB5,CCND2,HLA-F,HLA-DPB1,STAT5B,ATF6B,HLA-DQA2,CDKN2C,HLA-DRA,MAD1L1,CD40,PPP3R2
KEGG	Toxoplasmosis	KEGG:05145	0.018062	1.74323	110	283	13	7745	BIRC3,TLR4,TRAF6,JAK1,BCL2,STAT3,LAMC1,MAPK8,HLA-DPB1,HLA-DQA2,HLA-DRA,CD40,TAB2
TF	Factor: HSF1; motif: AGAANRTTCN; match class: 1	TF:M00146_1	0.00451454	2.34539	801	724	56	19922	TLR4,TARBP1,SLC39A12,KLF12,OR12D2,SHANK1,CCNJL,NCOA2,AFF1,GBE1,MPP7,OMA1,BTBD10,FDCSP,CCDC60,LARP4,GPM6A,RBMXL1,ANUBL1,UNC13C,SNCAIP,SMARCA2,RNF219,UGGT2,CCBE1,TMEM154,SLC26A4,WDR11,AKAP12,TAC1,SPINK5,C6ORF10,SNX2,LRP5,HLA-F,C1ORF159,SLFN12,PYHIN1,CDC42BPA,MKL1,HLA-DQA2,GPR19,ITGB1BP1,PARG,ANO6,CD40,PTPRO,SRBD1,KLHL31,A1CF,SFTA2,AGPAT3,TMEM232,SHROOM3,DMRT1,CFAP54
TF	Factor: Elk-1:EVX1; motif: NNCGGWAATNNYMATTA; match class: 1	TF:M08215_1	0.0081946	2.08647	1668	724	96	19922	ZIC4,CNPY1,NRG4,NPHP1,RUNX1T1,CREB3L2,LMOD3,DNASE2B,CCNJL,DNAH14,ZNF827,VPS41,GBE1,KLHL41,PLCH1,NEBL,CLEC1A,NRCAM,FDCSP,BTLA,ADH6,MKLN1,ANKLE2,DSE,PKIG,LARP4,SSB,CSPP1,UNC13C,BCL2,DLG2,SLMAP,KATNAL2,CNTN1,MTMR6,CELF1,LMO3,RNF219,EBF3,FMO2,ABI1,ETAA1,MYOM2,FAM126A,SGCE,ORC2,CREB5,MEF2C,FGL1,IQCJ-SCHIP1,RPS24,TOPAZ1,PTPRQ,EXOC4,BVES,SPINK5,HIPK3,PBX2,CFAP61,C6ORF10,PDK1,C1ORF159,CNOT7,USP34,KIAA082…
TF	Factor: FOXJ3; motif: RTAAACAA; match class: 1	TF:M04249_1	0.045501	1.34198	624	724	44	19922	NRG4,HBE1,JAK1,WWTR1,ZNF385B,CDH9,OR52A5,TAS2R8,PKIG,RALGDS,MBIP,BCL2,IL21R,PDK4,NMI,CELF1,NFIA,GBP7,PARVB,RRM2B,ATP8B4,ASRGL1,CLASP1,NDUFS6,TTF2,HSPBAP1,VEPH1,MEF2C,NAALADL2,AKAP12,EXOC4,PRPS1L1,PTPRD,SLC9C1,PSMA3,NRG3,MCM5,MALRD1,DHRS9,ALB,BANK1,LDB2,ENPP3,DNAH5
TF	Factor: PARP; motif: TTTCYN; match class: 1	TF:M02027_1	0.0464263	1.33324	12325	724	500	19922	HS3ST3A1,NR2F2,ZIC1,PAX5,ZIC4,CDC42SE1,AFTPH,TLR4,AP1G1,TNFRSF1B,IRX4,NRG4,EMCN,CPLX4,TRAF6,UCHL3,UBAC2,AKAP9,MMP19,HBE1,PAX2,SLC39A12,KLF12,NPHP1,RUNX1T1,GRM1,ADAM28,DSCAM,TPD52,OR12D2,PAX8,CREB3L2,LMOD3,KCNB1,ZDHHC20,RSAD2,TMEM117,LONRF1,SCN9A,EYA1,DNASE2B,HSF2,CCNJL,WWTR1,DNAH14,IFFO1,ZNF681,CLRN1,DYM,LRRTM3,VPS13B,ZNF827,NELL1,ZNF385B,PLCB1,VPS41,FAM135A,GBE1,DDX4,LASP1,C1QL3,KLHL41,FBF1,ASZ1…
MIRNA	hsa-miR-1181	MIRNA:hsa-miR-1181	0.0103432	1.98534	5	595	4	14833	FOXP1,PRLR,STAT3,NKX2-2
HP	Cerebral white matter atrophy	HP:0012762	0.0170678	1.76782	5	180	4	3885	ATXN2,IBA57,FAM126A,HACE1

## Sheet: lightcyan1
Bettencourt et al. "White matter DNA methylation profiling reveals deregulation of HIP1, LMAN2, MOBP, and other loci in multiple system atrophy"
Table S6.3. Functional enrichment of the MSA-associated co-methylation module - lightcyan1
source	term_name	term_id	adjusted_p_value	negative_log10_of_adjusted_p_value	term_size	query_size	intersection_size	effective_domain_size	intersections
GO:MF	alcohol binding	GO:0043178	0.00277302	2.55705	85	1014	17	17612	OSBPL10,GRAMD1A,OSBPL6,ASTN2,PLCL2,APOD,STRA6,PRKCE,CYP27C1,TRPC3,OSBPL2,ITPR1,ADAP1,TRPC1,NR1H3,ANXA6,PROM1
GO:MF	cytoskeletal protein binding	GO:0008092	0.0102951	1.98737	954	1014	86	17612	NOD2,KIF21B,MYH10,KIF16B,MYPN,APC2,IQGAP3,MYO16,EML3,GNB1,CLSTN1,MYO3B,KIF24,FARP1,FMN1,PALLD,SNTB1,DYSF,TUBGCP2,ANK3,RTCB,WASL,CCDC88B,MYO18A,MAP2,EVL,PKNOX2,DNM2,PACSIN2,RCAN3,FLNB,ARHGEF10,EGFR,TRAK1,CAPZB,SYNE1,RAB8A,FHDC1,DNAL1,MYO7A,PRKCE,PFN2,DAAM2,KIF14,SNTG2,PARVB,BCL2L11,WASF3,EML5,SPTBN5,PTPN3,BBS4,TBCD,SSH2,NEBL,GAS7,ABRA,SNX6,ACTN2,MYOZ1,KIF26B,ESPN,MEFV,PACRG,SSH1,CAMK2D,AGTPBP1,TRI…
GO:MF	calcium channel activity	GO:0005262	0.020705	1.68393	118	1014	19	17612	CACNA2D3,PKD1L1,CACNG5,RYR1,RASA3,CACNA1I,FAM155A,CACNA1H,TRPC3,SLC24A3,TRPV2,ITPR1,STIM1,TRPC1,CACNB4,ANXA6,CACNA1B,CACNA1C,CACNB2
GO:MF	calcium ion transmembrane transporter activity	GO:0015085	0.0397586	1.40057	134	1014	20	17612	CACNA2D3,PKD1L1,CACNG5,RYR1,RASA3,CACNA1I,FAM155A,CACNA1H,ATP2B4,TRPC3,SLC24A3,TRPV2,ITPR1,STIM1,TRPC1,CACNB4,ANXA6,CACNA1B,CACNA1C,CACNB2
GO:BP	anatomical structure morphogenesis	GO:0009653	1.84862e-06	5.73315	2677	992	220	17710	SHANK2,MYH10,AP2B1,C2ORF49,KIF16B,HOXB3,PAK4,HOXA7,RHOBTB2,ENPP2,ATP8B1,MYPN,ETV1,SBNO2,SSBP3,HOXA3,PDGFA,RADIL,PKP2,TSHZ1,DRD2,CHST11,HIPK2,MYO16,SOX6,PLXNC1,DDAH1,PTPN14,FGF1,MYO3B,DOCK5,AUTS2,DNAJB6,GREM2,C16ORF45,KNDC1,HOXA1,FARP1,BCAR3,FMN1,CCNB1IP1,PALLD,NEDD9,LAMA5,HOXB1,DYSF,PTK2B,CD34,ANK3,SDC2,WASL,HOXA2,PRKCZ,CHSY1,MAP2,EVL,HTATIP2,HOXD3,UNC13A,HOXD4,ASTN2,SDK1,DNM2,RYR1,RTF1,GATA2,PAC…
GO:BP	anatomical structure development	GO:0048856	1.30497e-05	4.8844	5904	992	415	17710	SHANK2,EHMT2,MYH10,AP2B1,C2ORF49,KIF16B,HOXB3,FLOT2,ZBTB18,OPCML,DCLK2,TPO,LHFPL2,PAK4,HOXA7,PRKG1,WNT5B,RHOBTB2,ENPP2,ARSB,ATP8B1,MYPN,ETV1,SBNO2,GDPD5,EDF1,SSBP3,HOXA3,PDGFA,THEMIS,APC2,RADIL,PKP2,AGRN,TRPS1,IQGAP3,TSHZ1,JARID2,PHLPP1,DRD2,CHST11,MACROD2,DOCK2,ATXN10,HIPK2,CES1,MAD1L1,PLCG2,MYO16,SOX6,GAK,PSMB11,PYGO1,TRAPPC9,GNB1,PLXNC1,DDAH1,CLSTN1,PTPN14,NCOR2,FGF1,LARGE,MYO3B,NFATC1,EHMT1,D…
GO:BP	cell development	GO:0048468	4.99063e-05	4.30184	2139	992	178	17710	SHANK2,EHMT2,MYH10,HOXB3,OPCML,DCLK2,PAK4,PRKG1,WNT5B,ARSB,ATP8B1,MYPN,ETV1,GDPD5,RADIL,AGRN,DRD2,CHST11,ATXN10,MYO16,SOX6,GAK,PYGO1,PLXNC1,DOCK5,AUTS2,C16ORF45,KNDC1,ZFHX3,FARP1,EDNRB,CCNB1IP1,PALLD,NEDD9,TSPAN2,LAMA5,ELSPBP1,SEMG1,DYSF,PTK2B,ANK3,SDC2,WASL,PRDM12,PPT1,ARID1B,CAMK1D,HOXA2,PRKCZ,CHSY1,MAP2,EVL,HOXD3,UNC13A,SDK1,DNM2,RYR1,GATA2,SMAD3,HEG1,CUX1,FLNB,FOXP1,GAB2,ARHGEF10,GLI2,EGFR,NE…
GO:BP	multicellular organism development	GO:0007275	9.39483e-05	4.02711	5416	992	381	17710	SHANK2,EHMT2,MYH10,AP2B1,C2ORF49,KIF16B,HOXB3,ZBTB18,OPCML,DCLK2,TPO,LHFPL2,PAK4,HOXA7,PRKG1,WNT5B,ENPP2,ARSB,ATP8B1,MYPN,ETV1,SBNO2,GDPD5,EDF1,SSBP3,HOXA3,PDGFA,THEMIS,APC2,RADIL,PKP2,AGRN,TRPS1,IQGAP3,TSHZ1,JARID2,PHLPP1,DRD2,CHST11,MACROD2,DOCK2,ATXN10,HIPK2,MAD1L1,PLCG2,MYO16,SOX6,GAK,PSMB11,PYGO1,TRAPPC9,GNB1,PLXNC1,DDAH1,CLSTN1,PTPN14,NCOR2,FGF1,LARGE,MYO3B,NFATC1,EHMT1,AUTS2,DNAJB6,GREM2,C…
GO:BP	neuron development	GO:0048666	0.000113943	3.94331	1103	992	105	17710	SHANK2,MYH10,OPCML,DCLK2,PAK4,PRKG1,ARSB,ATP8B1,MYPN,ETV1,GDPD5,AGRN,DRD2,ATXN10,MYO16,GAK,PLXNC1,AUTS2,KNDC1,FARP1,EDNRB,PALLD,TSPAN2,PTK2B,ANK3,SDC2,WASL,PRDM12,PPT1,ARID1B,CAMK1D,HOXA2,PRKCZ,MAP2,EVL,UNC13A,SDK1,DNM2,GATA2,CUX1,GAB2,GLI2,EGFR,NEDD4L,TRAK1,NPTXR,CECR2,TNFRSF21,CNTNAP2,PTPRZ1,APOD,IFT20,FSTL4,ZNF365,RAB8A,MYO7A,SCN1B,SCLT1,DIO3,DOK2,NTM,PLXNA4,EPHA4,SPTBN5,BBS4,TBCD,EPHA10,SSH2,…
GO:BP	developmental process	GO:0032502	0.000489323	3.3104	6309	992	429	17710	BBS12,GPAM,SHANK2,EHMT2,MYH10,AP2B1,C2ORF49,KIF16B,HOXB3,FLOT2,ZBTB18,OPCML,DCLK2,TPO,CYP24A1,LHFPL2,PAK4,HOXA7,PRKG1,WNT5B,RHOBTB2,RRAS2,ENPP2,ARSB,ATP8B1,MYPN,ETV1,SBNO2,GDPD5,EDF1,SSBP3,HOXA3,PDGFA,THEMIS,APC2,RADIL,PKP2,AGRN,NSMCE2,TRPS1,IQGAP3,TSHZ1,JARID2,PHLPP1,DRD2,CHST11,MACROD2,DOCK2,ATXN10,HIPK2,CES1,MAD1L1,PLCG2,MYO16,SOX6,GAK,PSMB11,PYGO1,TRAPPC9,GNB1,PLXNC1,DDAH1,CLSTN1,PTPN14,NCOR2…
GO:BP	neurogenesis	GO:0022008	0.000621019	3.2069	1602	992	137	17710	SHANK2,EHMT2,MYH10,HOXB3,OPCML,DCLK2,PAK4,PRKG1,WNT5B,ARSB,ATP8B1,MYPN,ETV1,GDPD5,AGRN,DRD2,ATXN10,HIPK2,MYO16,SOX6,GAK,TRAPPC9,PLXNC1,AUTS2,C16ORF45,KNDC1,ZFHX3,FARP1,EDNRB,PALLD,TSPAN2,PTK2B,ANK3,SDC2,WASL,PRDM12,PPT1,ARID1B,CAMK1D,HOXA2,PRKCZ,MAP2,EVL,HOXD3,UNC13A,SDK1,DNM2,PRDM13,GATA2,CUX1,GAB2,ARHGEF10,GLI2,EGFR,NEDD4L,TRAK1,NPTXR,CECR2,TNFRSF21,CNTNAP2,PTPRZ1,APOD,IFT20,FSTL4,ZNF365,RAB8A,…
GO:BP	neuron differentiation	GO:0030182	0.000653793	3.18456	1356	992	120	17710	SHANK2,EHMT2,MYH10,OPCML,DCLK2,PAK4,PRKG1,WNT5B,ARSB,ATP8B1,MYPN,ETV1,GDPD5,AGRN,DRD2,ATXN10,HIPK2,MYO16,GAK,TRAPPC9,PLXNC1,AUTS2,KNDC1,ZFHX3,FARP1,EDNRB,PALLD,TSPAN2,PTK2B,ANK3,SDC2,WASL,PRDM12,PPT1,ARID1B,CAMK1D,HOXA2,PRKCZ,MAP2,EVL,HOXD3,UNC13A,SDK1,DNM2,GATA2,CUX1,GAB2,GLI2,EGFR,NEDD4L,TRAK1,NPTXR,CECR2,TNFRSF21,CNTNAP2,PTPRZ1,APOD,IFT20,FSTL4,ZNF365,RAB8A,MYO7A,SCN1B,SCLT1,DFNA5,DIO3,DOK2,NT…
GO:BP	generation of neurons	GO:0048699	0.000759779	3.11931	1505	992	130	17710	SHANK2,EHMT2,MYH10,HOXB3,OPCML,DCLK2,PAK4,PRKG1,WNT5B,ARSB,ATP8B1,MYPN,ETV1,GDPD5,AGRN,DRD2,ATXN10,HIPK2,MYO16,GAK,TRAPPC9,PLXNC1,AUTS2,C16ORF45,KNDC1,ZFHX3,FARP1,EDNRB,PALLD,TSPAN2,PTK2B,ANK3,SDC2,WASL,PRDM12,PPT1,ARID1B,CAMK1D,HOXA2,PRKCZ,MAP2,EVL,HOXD3,UNC13A,SDK1,DNM2,GATA2,CUX1,GAB2,GLI2,EGFR,NEDD4L,TRAK1,NPTXR,CECR2,TNFRSF21,CNTNAP2,PTPRZ1,APOD,IFT20,FSTL4,ZNF365,RAB8A,MYO7A,SCN1B,SCLT1,DFN…
GO:BP	system development	GO:0048731	0.00185796	2.73096	4849	992	339	17710	SHANK2,EHMT2,MYH10,AP2B1,HOXB3,ZBTB18,OPCML,DCLK2,TPO,PAK4,HOXA7,PRKG1,WNT5B,ENPP2,ARSB,ATP8B1,MYPN,ETV1,SBNO2,GDPD5,SSBP3,HOXA3,PDGFA,THEMIS,PKP2,AGRN,TRPS1,IQGAP3,TSHZ1,JARID2,PHLPP1,DRD2,CHST11,MACROD2,DOCK2,ATXN10,HIPK2,MAD1L1,PLCG2,MYO16,SOX6,GAK,PSMB11,PYGO1,TRAPPC9,GNB1,PLXNC1,DDAH1,CLSTN1,PTPN14,NCOR2,FGF1,LARGE,MYO3B,NFATC1,AUTS2,DNAJB6,C16ORF45,KNDC1,ZFHX3,HOXA1,FARP1,EDNRB,SCN2A,BCAR3,…
GO:BP	neuron projection development	GO:0031175	0.00379936	2.42029	973	992	90	17710	SHANK2,MYH10,PAK4,PRKG1,ARSB,MYPN,ETV1,GDPD5,DRD2,ATXN10,MYO16,GAK,PLXNC1,AUTS2,KNDC1,FARP1,PALLD,TSPAN2,PTK2B,ANK3,SDC2,WASL,PRDM12,ARID1B,CAMK1D,HOXA2,PRKCZ,MAP2,EVL,UNC13A,SDK1,DNM2,CUX1,GAB2,GLI2,EGFR,NEDD4L,TRAK1,NPTXR,CECR2,TNFRSF21,CNTNAP2,PTPRZ1,APOD,IFT20,FSTL4,ZNF365,RAB8A,MYO7A,SCN1B,DOK2,PLXNA4,EPHA4,SPTBN5,BBS4,EPHA10,SSH2,GRB10,ADARB1,GAS7,KIRREL3,TRPV2,SLIT1,PAX6,FIG4,ANKRD27,FRY,Z…
GO:BP	cell projection organization	GO:0030030	0.00515091	2.28812	1530	992	128	17710	BBS12,SHANK2,MYH10,PAK4,PRKG1,ENPP2,ARSB,ATP8B1,MYPN,ETV1,GDPD5,PDGFA,AGRN,DRD2,TEKT5,ATXN10,MYO16,GAK,PLXNC1,ABCC4,BBS9,PCNT,AUTS2,KIF24,KNDC1,FARP1,PALLD,TSPAN2,LAMA5,PTK2B,ANK3,SDC2,CYLD,WASL,PRDM12,ARID1B,CAMK1D,HOXA2,PRKCZ,MAP2,EVL,UNC13A,SDK1,DNM2,IGF1R,PACSIN2,CUX1,GAB2,GLI2,EGFR,VAV2,NEDD4L,TRAK1,NPTXR,CECR2,TNFRSF21,CNTNAP2,PTPRZ1,CAPZB,APOD,IFT20,FSTL4,ZNF365,RAB8A,FHDC1,DNAL1,MYO7A,SCN…
GO:BP	multicellular organismal process	GO:0032501	0.00651651	2.18598	7576	992	494	17710	NOD2,BBS12,GPAM,SHANK2,EHMT2,MYH10,AP2B1,C2ORF49,KIF16B,HOXB3,ZBTB18,OPCML,DCLK2,TPO,CYP24A1,LHFPL2,OR10J1,PAK4,HOXA7,PRKG1,WNT5B,RRAS2,ENPP2,ARSB,ATP8B1,MYPN,ETV1,SBNO2,GDPD5,EDF1,SSBP3,HOXA3,PDGFA,ENTPD2,THEMIS,APC2,RADIL,PKP2,AGRN,TRPS1,TUSC3,IQGAP3,TSHZ1,JARID2,PHLPP1,C9ORF3,DRD2,CHST11,MACROD2,CEMIP,DOCK2,ATXN10,HIPK2,MAD1L1,TIMM9,PLCG2,MYO16,OVGP1,SOX6,GAK,PSMB11,PYGO1,CD59,TRAPPC9,GNB1,NTS…
GO:BP	cellular component morphogenesis	GO:0032989	0.0079475	2.09977	1133	992	100	17710	SHANK2,MYH10,RHOBTB2,ENPP2,MYPN,ETV1,RADIL,DRD2,MYO16,SOX6,PLXNC1,DOCK5,AUTS2,KNDC1,FARP1,PALLD,NEDD9,LAMA5,PTK2B,ANK3,SDC2,WASL,HOXA2,PRKCZ,MAP2,EVL,UNC13A,DNM2,PACSIN2,NDUFS6,GNA12,HEG1,CUX1,FLNB,GAB2,GLI2,EGFR,NEDD4L,TRAK1,PROX2,CNTNAP2,PTPRZ1,CAPZB,FSTL4,ZNF365,RAB8A,MYO7A,SCN1B,KIF14,DOK2,PARVB,PLXNA4,WASF3,FGD6,EPHA4,SPTBN5,TBCD,COL18A1,EPHA10,SSH2,RHOG,GRB10,ADARB1,NEBL,RHOBTB3,FAT1,GAS7,K…
GO:BP	plasma membrane bounded cell projection organization	GO:0120036	0.0112183	1.95007	1494	992	124	17710	BBS12,SHANK2,MYH10,PAK4,PRKG1,ENPP2,ARSB,ATP8B1,MYPN,ETV1,GDPD5,AGRN,DRD2,TEKT5,ATXN10,MYO16,GAK,PLXNC1,ABCC4,BBS9,PCNT,AUTS2,KIF24,KNDC1,FARP1,PALLD,TSPAN2,LAMA5,PTK2B,ANK3,SDC2,CYLD,WASL,PRDM12,ARID1B,CAMK1D,HOXA2,PRKCZ,MAP2,EVL,UNC13A,SDK1,DNM2,IGF1R,CUX1,GAB2,GLI2,EGFR,VAV2,NEDD4L,TRAK1,NPTXR,CECR2,TNFRSF21,CNTNAP2,PTPRZ1,CAPZB,APOD,IFT20,FSTL4,ZNF365,RAB8A,FHDC1,DNAL1,MYO7A,SCN1B,SCLT1,HDAC4…
GO:BP	nervous system development	GO:0007399	0.0131013	1.88268	2340	992	179	17710	SHANK2,EHMT2,MYH10,HOXB3,OPCML,DCLK2,PAK4,PRKG1,WNT5B,ARSB,ATP8B1,MYPN,ETV1,GDPD5,SSBP3,HOXA3,AGRN,JARID2,DRD2,MACROD2,ATXN10,HIPK2,MYO16,SOX6,GAK,TRAPPC9,PLXNC1,CLSTN1,AUTS2,C16ORF45,KNDC1,ZFHX3,HOXA1,FARP1,EDNRB,SCN2A,SLC25A12,PALLD,TSPAN2,HOXB1,PTK2B,ANK3,SDC2,WASL,PRDM12,PPT1,ARID1B,CAMK1D,HOXA2,PRKCZ,MAP2,EVL,HOXD3,UNC13A,SDK1,DNM2,PRDM13,ANKLE2,GATA2,CUX1,GAB2,ARHGEF10,GLI2,EGFR,NEDD4L,RBM4…
GO:BP	embryonic organ morphogenesis	GO:0048562	0.0205556	1.68707	294	992	36	17710	HOXB3,HOXA7,HOXA3,TSHZ1,CHST11,HIPK2,MYO3B,AUTS2,HOXA1,HOXB1,HOXA2,HOXD3,HOXD4,GATA2,SMAD3,GLI2,TBX15,MYO7A,STRA6,CELSR1,PAX8,KDM2B,BBS4,ROR2,HOXB7,ZIC1,SLC44A4,HOXA4,PAX6,FBN1,GJB6,NTN1,HOXC4,ZEB1,NDRG4,FOXF1
GO:BP	cell morphogenesis	GO:0000902	0.0208566	1.68076	1029	992	91	17710	SHANK2,MYH10,RHOBTB2,ENPP2,MYPN,ETV1,RADIL,DRD2,MYO16,SOX6,PLXNC1,DOCK5,AUTS2,KNDC1,FARP1,PALLD,NEDD9,LAMA5,PTK2B,ANK3,SDC2,WASL,HOXA2,PRKCZ,MAP2,EVL,UNC13A,DNM2,PACSIN2,GNA12,HEG1,CUX1,FLNB,GAB2,GLI2,EGFR,NEDD4L,TRAK1,PROX2,CNTNAP2,PTPRZ1,CAPZB,FSTL4,ZNF365,RAB8A,MYO7A,SCN1B,KIF14,DOK2,PARVB,PLXNA4,WASF3,FGD6,EPHA4,SPTBN5,TBCD,COL18A1,EPHA10,SSH2,RHOG,GRB10,ADARB1,RHOBTB3,FAT1,GAS7,KIRREL3,TRPV2…
GO:BP	glossopharyngeal nerve morphogenesis	GO:0021615	0.0233045	1.63256	4	992	4	17710	HOXB3,HOXA3,HOXD3,PLXNA4
GO:BP	cell morphogenesis involved in differentiation	GO:0000904	0.0386091	1.41331	734	992	69	17710	SHANK2,MYH10,MYPN,ETV1,RADIL,DRD2,PLXNC1,DOCK5,AUTS2,KNDC1,FARP1,PALLD,NEDD9,LAMA5,ANK3,SDC2,WASL,HOXA2,MAP2,EVL,DNM2,HEG1,CUX1,FLNB,GAB2,GLI2,NEDD4L,TRAK1,PROX2,PTPRZ1,FSTL4,ZNF365,RAB8A,MYO7A,SCN1B,KIF14,DOK2,PARVB,PLXNA4,EPHA4,SPTBN5,TBCD,COL18A1,EPHA10,SSH2,GRB10,ADARB1,FAT1,TRPV2,SLIT1,PAX6,ANKRD27,NTN1,GFRA2,SSH1,LINGO1,NRCAM,B3GNT2,MAP3K13,SHC3,PTK2,SPTBN1,SEMA5B,RAB10,NEUROG3,PTPRS,KALRN,…
GO:BP	cell projection morphogenesis	GO:0048858	0.0398185	1.39991	666	992	64	17710	SHANK2,MYH10,ENPP2,MYPN,ETV1,DRD2,MYO16,PLXNC1,AUTS2,KNDC1,FARP1,PALLD,ANK3,SDC2,WASL,HOXA2,PRKCZ,MAP2,EVL,UNC13A,DNM2,PACSIN2,CUX1,GAB2,GLI2,EGFR,NEDD4L,TRAK1,CNTNAP2,PTPRZ1,FSTL4,ZNF365,RAB8A,SCN1B,DOK2,PLXNA4,EPHA4,SPTBN5,EPHA10,SSH2,GRB10,ADARB1,GAS7,KIRREL3,TRPV2,SLIT1,PAX6,ANKRD27,NTN1,GFRA2,SSH1,LINGO1,NRCAM,B3GNT2,MAP3K13,SHC3,PTK2,SPTBN1,SEMA5B,RAB10,NEUROG3,PTPRS,KALRN,SRC
GO:BP	membrane depolarization during action potential	GO:0086010	0.0462319	1.33506	36	992	10	17710	HCN2,SCN2A,ANK3,SLMAP,CACNA1I,CACNA1H,SCN1B,PTPN3,CACNA1C,CACNB2
GO:CC	plasma membrane part	GO:0044459	0.00161393	2.79212	2825	1027	207	18709	NOD2,SHANK2,GNB1L,FAF1,BTN3A3,MYH10,AP2B1,FLOT2,TPO,PTPRN2,OR10J1,HCN2,ATP8B1,SAMD8,KCNJ15,APC2,TUSC3,IQGAP3,PHLPP1,KCNG1,DRD2,CD59,GNB1,NTSR2,PLXNC1,SYTL2,CLSTN1,ABCC4,BBS9,GRAMD1A,GUCA1B,FARP1,EDNRB,TNFRSF25,SCN2A,LAMP1,SLC22A3,SNTB1,GJA8,COL17A1,SLC7A8,TSPAN2,ENOX1,DYSF,PTK2B,CD34,ANK3,CACNA2D3,CYLD,PLSCR1,HLA-DRB1,PRKCZ,PKD1L1,STX7,CNIH3,SACM1L,ADGRD1,UNC13A,CACNG5,DNM2,RYR1,IGF1R,RASA3,SLC5A…
GO:CC	intracellular	GO:0005622	0.00806841	2.09321	14455	1027	846	18709	NOD2,GPAM,FAM126B,SHANK2,KIF21B,GNB1L,FAF1,EHMT2,ZC3H11A,MYH10,AP2B1,C2ORF49,ALS2CR12,KIF16B,HMBOX1,HOXB3,COQ2,FHIT,FLOT2,RNF130,ZBTB18,AVEN,USP28,TNIP2,DCLK2,PTPRN2,CYP24A1,LHFPL2,C7ORF55-LUC7L2,PAK4,RALGPS2,HOXA7,PRKG1,WNT5B,BRF1,RHOBTB2,RRAS2,FUBP1,ARSB,ATP8B1,MYPN,SAMD8,DENND3,ETV1,NOL10,JAZF1,SBNO2,GDPD5,NUDT16,UXS1,EDF1,SSBP3,HOXA3,PDGFA,ENTPD2,THEMIS,APC2,ACOX3,VRK1,RADIL,MVD,ALDH9A1,PKP2,…
GO:CC	voltage-gated calcium channel complex	GO:0005891	0.00866526	2.06222	45	1027	11	18709	CACNA2D3,RYR1,CACNA1I,CACNA1H,PDE4D,NOS1,CACNB4,NOS1AP,CACNA1B,CACNA1C,CACNB2
GO:CC	plasma membrane region	GO:0098590	0.0156449	1.80563	1108	1027	92	18709	NOD2,SHANK2,MYH10,FLOT2,ATP8B1,APC2,PHLPP1,DRD2,GNB1,CLSTN1,ABCC4,BBS9,GUCA1B,SLC7A8,CD34,ANK3,PRKCZ,PKD1L1,CNIH3,UNC13A,CACNG5,DNM2,SLC5A1,PACSIN2,GLRA3,GNA12,EGFR,IDE,GPR161,CNTNAP2,SYNE1,SLC7A6,P2RY6,PDE4D,ATP2B4,MYO7A,CA2,AJAP1,CYBA,NOS1,GRIK5,GABBR1,GSG1L,DLGAP2,PDE9A,SLC23A2,SLCO1B1,EPHA4,SPTBN5,BBS4,IQSEC3,HMCN1,DISP1,KCNQ1,ARRB1,FAT1,ITPK1,SLC44A4,PALM,SLC9A4,GJB6,CEP55,SYNJ2,SLC1A2,SSH1,…
GO:CC	cation channel complex	GO:0034703	0.0165139	1.78215	225	1027	28	18709	HCN2,KCNG1,SCN2A,PTK2B,CACNA2D3,PKD1L1,CNIH3,SACM1L,CACNG5,RYR1,CACNA1I,CNTNAP2,CACNA1H,PDE4D,SCN1B,NOS1,GRIK5,TRPC3,DPP6,KCNQ1,KCNMA1,TRPC1,CACNB4,KCNA10,NOS1AP,CACNA1B,CACNA1C,CACNB2
GO:CC	cell periphery	GO:0071944	0.0176101	1.75424	5611	1027	365	18709	NOD2,GPAM,FAM126B,SHANK2,GNB1L,DLGAP4,FAF1,CADM2,BTN3A3,MYH10,AP2B1,FHIT,FLOT2,OPCML,TPO,PTPRN2,CYP24A1,LHFPL2,OR10J1,RALGPS2,PRKG1,WNT5B,RHOBTB2,RRAS2,HCN2,ENPP2,ATP8B1,MYPN,SAMD8,KCNJ15,ENTPD2,APC2,PKP2,AGRN,TUSC3,IQGAP3,RAB40B,SLC9A5,PHLPP1,KCNG1,DRD2,CEMIP,ATXN10,PLCG2,CNNM1,MYO16,OVGP1,GPBAR1,CD59,GNB1,NTSR2,PLXNC1,SYTL2,CLSTN1,ABCC4,FGF1,BBS9,GRAMD1A,GUCA1B,PTPRE,DOCK5,IL20RA,FARP1,EDNRB,TN…
GO:CC	photoreceptor inner segment	GO:0001917	0.0203304	1.69185	49	1027	11	18709	SHANK2,PHLPP1,GNB1,GUCA1B,SAG,DNM2,MYO7A,NOS1,BBS4,RDH11,ASRGL1
GO:CC	intracellular part	GO:0044424	0.0279535	1.55356	14429	1027	841	18709	NOD2,GPAM,FAM126B,SHANK2,KIF21B,GNB1L,FAF1,EHMT2,ZC3H11A,MYH10,AP2B1,C2ORF49,ALS2CR12,KIF16B,HMBOX1,HOXB3,COQ2,FHIT,FLOT2,RNF130,ZBTB18,USP28,TNIP2,DCLK2,PTPRN2,CYP24A1,LHFPL2,C7ORF55-LUC7L2,PAK4,RALGPS2,HOXA7,PRKG1,WNT5B,BRF1,RHOBTB2,RRAS2,FUBP1,ARSB,ATP8B1,MYPN,SAMD8,DENND3,ETV1,NOL10,JAZF1,SBNO2,GDPD5,NUDT16,UXS1,EDF1,SSBP3,HOXA3,PDGFA,ENTPD2,THEMIS,APC2,ACOX3,VRK1,RADIL,MVD,ALDH9A1,PKP2,AGRN,…
GO:CC	bounding membrane of organelle	GO:0098588	0.0306937	1.51295	2048	1027	151	18709	GPAM,SHANK2,AP2B1,KIF16B,FLOT2,PTPRN2,CYP24A1,LHFPL2,WNT5B,SAMD8,UXS1,PDGFA,RAB40B,GIMAP1,DECR2,PHLPP1,DRD2,CHST11,CEMIP,GOLPH3L,CD59,TRAPPC9,GNB1,CLSTN1,ABCC4,LARGE,BBS9,GUCA1B,LAMP1,ARF3,AP4S1,ZDHHC20,AGPAT4,SNX19,WASL,HLA-DRB1,WDR91,PKD1L1,STX7,MYO18A,CHSY1,RHBDD2,CNIH3,SACM1L,UNC13A,DNM2,RYR1,PGAP3,PACSIN2,PLIN3,SLC2A3,CUX1,ATP11A,ATP9A,SNX14,B4GALNT2,EGFR,TLR3,FAR2,SERINC3,GPR161,PI4KA,SLC15…
GO:CC	cell projection	GO:0042995	0.0335174	1.47473	2164	1027	158	18709	BBS12,SHANK2,KIF21B,CADM2,MYH10,ALS2CR12,FLOT2,PTPRN2,ATP8B1,MYPN,GDPD5,PDGFA,APC2,PHLPP1,DRD2,TEKT5,ATXN10,CNNM1,TULP4,GNB1,KIAA0556,CLSTN1,BBS9,MYO3B,GUCA1B,AUTS2,KNDC1,FARP1,SCN2A,LAMP1,MCC,PALLD,NEDD9,DYSF,PTK2B,ANK3,CYLD,SAG,WASL,PPT1,PRKCZ,PKD1L1,CFAP58,MAP2,EVL,CNIH3,UNC13A,DNM2,IGF1R,SLC5A1,PACSIN2,GLRA3,GNA12,SLC2A3,FLNB,SNX14,GLI2,TRAK1,GPR161,NPTXR,TNFRSF21,CNTNAP2,CAPZB,APOD,IFT20,RAB…
GO:CC	plasma membrane	GO:0005886	0.0351874	1.45361	5498	1027	356	18709	NOD2,GPAM,FAM126B,SHANK2,GNB1L,DLGAP4,FAF1,CADM2,BTN3A3,MYH10,AP2B1,FHIT,FLOT2,OPCML,TPO,PTPRN2,CYP24A1,LHFPL2,OR10J1,RALGPS2,PRKG1,WNT5B,RHOBTB2,RRAS2,HCN2,ENPP2,ATP8B1,MYPN,SAMD8,KCNJ15,ENTPD2,APC2,PKP2,AGRN,TUSC3,IQGAP3,RAB40B,SLC9A5,PHLPP1,KCNG1,DRD2,CEMIP,ATXN10,PLCG2,CNNM1,MYO16,GPBAR1,CD59,GNB1,NTSR2,PLXNC1,SYTL2,CLSTN1,ABCC4,BBS9,GRAMD1A,GUCA1B,PTPRE,DOCK5,IL20RA,FARP1,EDNRB,TNFRSF25,SCN2…
GO:CC	cell	GO:0005623	0.0357386	1.44686	16881	1027	960	18709	NOD2,BBS12,GPAM,FAM126B,SHANK2,KIF21B,GNB1L,DLGAP4,FAF1,EHMT2,ZC3H11A,CADM2,BTN3A3,MYH10,AP2B1,C2ORF49,ALS2CR12,KIF16B,HMBOX1,HOXB3,COQ2,FHIT,FLOT2,RNF130,ZBTB18,AVEN,USP28,OPCML,TNIP2,DCLK2,TPO,PTPRN2,CYP24A1,LHFPL2,OR10J1,C7ORF55-LUC7L2,PAK4,RALGPS2,HOXA7,PRKG1,WNT5B,BRF1,RHOBTB2,RRAS2,HCN2,FUBP1,ENPP2,ARSB,ATP8B1,MYPN,SAMD8,DENND3,ETV1,NOL10,JAZF1,SBNO2,GDPD5,KCNJ15,NUDT16,UXS1,EDF1,SSBP3,HOXA…
GO:CC	integral component of plasma membrane	GO:0005887	0.0361415	1.44199	1580	1027	121	18709	SHANK2,TPO,PTPRN2,OR10J1,HCN2,ATP8B1,SAMD8,KCNJ15,TUSC3,KCNG1,DRD2,NTSR2,PLXNC1,EDNRB,TNFRSF25,SCN2A,LAMP1,SLC22A3,GJA8,COL17A1,SLC7A8,TSPAN2,PTK2B,CD34,PLSCR1,CNIH3,SACM1L,ADGRD1,CACNG5,RYR1,IGF1R,SLC5A1,SLMAP,GLRA3,SLC2A3,EGFR,EPHB6,TLR3,PHB,KCNK13,GPR39,TNFRSF21,CNTNAP2,PTPRZ1,ITGA10,CCR9,CACNA1H,SLC7A6,P2RY6,ATP2B4,SCN1B,STRA6,CLPTM1,AJAP1,CYBA,GRIK5,GABBR1,CELSR1,TRPC3,SLC6A17,GSG1L,PODXL2,P…
GO:CC	endomembrane system	GO:0012505	0.0467416	1.3303	4429	1027	293	18709	NOD2,FAF1,AP2B1,KIF16B,FLOT2,AVEN,PTPRN2,LHFPL2,PAK4,HOXA7,PRKG1,WNT5B,RRAS2,ARSB,ATP8B1,SAMD8,GDPD5,UXS1,PDGFA,ENTPD2,APC2,VRK1,AGRN,TUSC3,FAM69C,RAB40B,GIMAP1,PHLPP1,DRD2,CHST11,CEMIP,DOCK2,CES1,MAD1L1,GLB1,OVGP1,GOLPH3L,GAK,CD59,TRAPPC9,SYTL2,CPA3,TSNARE1,CLSTN1,ABCC4,LARGE,NUP98,OSBPL10,GRAMD1A,EDNRB,LAMP1,XPO1,OSBPL6,UBXN8,NEDD9,ARF3,AP4S1,COL17A1,SLC37A1,UNC45A,ZDHHC20,DYSF,AGPAT4,SNX19,ANK…
GO:CC	basolateral plasma membrane	GO:0016323	0.0490179	1.30965	215	1027	26	18709	NOD2,FLOT2,ABCC4,SLC7A8,CD34,ANK3,EGFR,IDE,SLC7A6,P2RY6,ATP2B4,CA2,AJAP1,SLC23A2,SLCO1B1,DISP1,KCNQ1,ARRB1,PALM,SLC9A4,ABCC1,LDLR,SLCO4C1,NDRG4,ITGA3,LRRC7
WP	Irinotecan Pathway	WP:WP229	0.00681239	2.1667	13	390	6	6564	CES1,SLCO1B1,UGT1A9,CES2,ABCC1,BCHE
WP	Heroin metabolism	WP:WP2645	0.0279126	1.5542	3	390	3	6564	CES1,CES2,BCHE
TF	Factor: ETF; motif: GVGGMGG; match class: 1	TF:M00695_1	8.53669e-12	11.0687	7013	1084	503	19922	FAM126B,KIF21B,VAT1L,DLGAP4,FAF1,EHMT2,CADM2,MYH10,COQ2,FLOT2,RNF130,AVEN,USP28,DCLK2,PTPRN2,PAK4,RALGPS2,KIAA1671,PRKG1,BRF1,RHOBTB2,RRAS2,HCN2,FUBP1,ARSB,ATP8B1,SAMD8,DENND3,JAZF1,SBNO2,UXS1,SSBP3,PDGFA,ENTPD2,VRK1,MVD,DIP2C,PKP2,AGRN,TRPS1,FAM69C,RAB40B,HSPA14,TUBB6,SLC9A5,TSHZ1,EEFSEC,JARID2,PHLPP1,KCNG1,FOXP4,ZNF778,CHST11,MACROD2,SNX29,CDR2,CEMIP,IFFO2,ATXN10,TTC14,AGAP1,DTNB,CNNM1,VPS13D,E…
TF	Factor: WT1; motif: CGCCCCCNCN; match class: 1	TF:M02036_1	5.74641e-11	10.2406	5288	1084	398	19922	KIF21B,DLGAP4,EHMT2,CADM2,MYH10,KIF16B,COQ2,RNF130,AVEN,USP28,DCLK2,PTPRN2,PAK4,RALGPS2,PRKG1,RHOBTB2,RRAS2,HCN2,ARSB,SAMD8,DENND3,JAZF1,SBNO2,UXS1,EDF1,SSBP3,PDGFA,ENTPD2,VRK1,RADIL,DIP2C,PKP2,AGRN,TRPS1,RAB40B,DECR2,TUBB6,SLC9A5,TSHZ1,EEFSEC,ISOC2,NCAPD2,FAM222B,JARID2,PHLPP1,KCNG1,FOXP4,MACROD2,CEMIP,IFFO2,ATXN10,GADD45A,AGAP1,DTNB,CNNM1,VPS13D,GLB1,MEGF6,NEU2,EML3,PYGO1,GNB1,PLXNC1,SYTL2,SPEC…
TF	Factor: KROX; motif: CCCGCCCCCRCCCC; match class: 1	TF:M00982_1	1.5321e-08	7.81471	3513	1084	278	19922	KIF21B,DLGAP4,EHMT2,CADM2,MYH10,C2ORF49,KIF16B,FLOT2,RNF130,AVEN,USP28,DCLK2,PAK4,BRF1,RHOBTB2,RRAS2,HCN2,ARSB,SAMD8,JAZF1,SBNO2,UXS1,SSBP3,PDGFA,ENTPD2,DIP2C,PKP2,AGRN,RAB40B,DECR2,TUBB6,SLC9A5,EEFSEC,FAM222B,JARID2,FOXP4,IFFO2,SETD9,ATXN10,GADD45A,DTNB,MEGF6,EML3,PYGO1,GNB1,TSNARE1,GMDS,LARGE,BBS9,GRAMD1A,PCNT,NFATC1,EHMT1,PTPRE,AUTS2,DNAJB6,SNED1,C16ORF45,KNDC1,ZFHX3,MTA3,HOXA1,SETD3,LAMP1,XPO…
TF	Factor: AP-2alpha; motif: NGCCYSNNGSN; match class: 1	TF:M01857_1	3.98441e-08	7.39964	4581	1084	342	19922	GNB1L,DLGAP4,MYH10,USP28,DCLK2,PTPRN2,RALGPS2,WNT5B,HCN2,ARSB,ATP8B1,SAMD8,DENND3,JAZF1,EDF1,SSBP3,PDGFA,ENTPD2,APC2,VRK1,MVD,DIP2C,PKP2,AGRN,TRPS1,FAM69C,RAB40B,DECR2,TUBB6,TSHZ1,PHLPP1,FOXP4,ZNF778,CHST11,CEMIP,IFFO2,AGAP1,DTNB,PLCG2,CNNM1,MEGF6,EML3,GAK,TRAPPC9,GNB1,PLXNC1,KIAA0556,SYTL2,SPECC1,TSNARE1,CLSTN1,FBXL7,ABCC4,PTPN14,GMDS,LARGE,HIVEP2,GRAMD1A,PCNT,NFATC1,EHMT1,DOCK5,AUTS2,ILKAP,C16O…
TF	Factor: MOVO-B; motif: GNGGGGG; match class: 1	TF:M01104_1	4.11559e-08	7.38557	5586	1084	402	19922	KIF21B,DLGAP4,MYH10,RNF130,AVEN,USP28,OPCML,DCLK2,PTPRN2,C7ORF55-LUC7L2,PAK4,RALGPS2,HOXA7,WNT5B,BRF1,RHOBTB2,RRAS2,HCN2,ARSB,SAMD8,JAZF1,SBNO2,UXS1,SSBP3,HOXA3,PDGFA,ENTPD2,APC2,RADIL,MVD,DIP2C,PKP2,AGRN,NSMCE2,TRPS1,RAB40B,TUBB6,SLC9A5,EEFSEC,ISOC2,FAM222B,JARID2,PHLPP1,KCNG1,FOXP4,CHST11,CDR2,CEMIP,IFFO2,ATXN10,GADD45A,AGAP1,DTNB,C19ORF25,TRAPPC9,GNB1,PLXNC1,KIAA0556,SYTL2,ASB13,DDAH1,TSNARE1,…
TF	Factor: EGR; motif: CGCCCCCGCNN; match class: 1	TF:M08878_1	1.01512e-07	6.99348	3223	1084	256	19922	KIF21B,DLGAP4,EHMT2,CADM2,MYH10,KIF16B,FLOT2,AVEN,USP28,DCLK2,PAK4,HOXA7,RHOBTB2,RRAS2,HCN2,ARSB,SAMD8,JAZF1,SBNO2,UXS1,SSBP3,PDGFA,ENTPD2,DIP2C,PKP2,AGRN,TRPS1,TUSC3,RAB40B,DECR2,TUBB6,SLC9A5,TSHZ1,EEFSEC,ISOC2,FAM222B,JARID2,FOXP4,MACROD2,IFFO2,ATXN10,GADD45A,AGAP1,DTNB,EML3,GNB1,TSNARE1,ABCC4,GMDS,LARGE,BBS9,GRAMD1A,PCNT,NFATC1,EHMT1,PTPRE,AUTS2,ZNF623,DNAJB6,SNED1,HOXA1,TNFRSF25,SETD3,LAMP1,A…
TF	Factor: Egr-1; motif: GCGGGGGCGG; match class: 1	TF:M07354_1	1.58984e-07	6.79865	3555	1084	276	19922	KIF21B,DLGAP4,EHMT2,CADM2,KIF16B,RNF130,AVEN,USP28,DCLK2,PTPRN2,PAK4,HOXA7,RHOBTB2,RRAS2,HCN2,ARSB,SAMD8,JAZF1,SBNO2,UXS1,SSBP3,PDGFA,DIP2C,PKP2,AGRN,FAM69C,RAB40B,DECR2,TUBB6,SLC9A5,TSHZ1,EEFSEC,ISOC2,FAM222B,JARID2,PHLPP1,FOXP4,MACROD2,IFFO2,ATXN10,GADD45A,AGAP1,DTNB,MEGF6,EML3,GNB1,PLXNC1,SYTL2,TSNARE1,ABCC4,GMDS,LARGE,BBS9,GRAMD1A,PCNT,NFATC1,EHMT1,PTPRE,DOCK5,AUTS2,ZNF623,DNAJB6,SNED1,KNDC1,…
TF	Factor: AP2; motif: GCCYGSGGSN; match class: 1	TF:M08867_1	3.24191e-07	6.4892	5175	1084	373	19922	BBS12,GPAM,DLGAP4,EHMT2,MYH10,FLOT2,USP28,PTPRN2,RALGPS2,BRF1,RRAS2,HCN2,ARSB,ATP8B1,SAMD8,DENND3,NOL10,JAZF1,SBNO2,UXS1,EDF1,SSBP3,PDGFA,ENTPD2,VRK1,MVD,DIP2C,PKP2,AGRN,TRPS1,DECR2,HSPA14,TUBB6,SLC9A5,TSHZ1,PHLPP1,FOXP4,ZNF778,CHST11,CDR2,IFFO2,DOCK2,ATXN10,AGAP1,MAD1L1,DTNB,FAM208B,PLCG2,CNNM1,VPS13D,MEGF6,EML3,GAK,PYGO1,TRAPPC9,GNB1,PLXNC1,KIAA0556,SYTL2,SPECC1,DDAH1,TSNARE1,CLSTN1,FBXL7,SLC45…
TF	Factor: FKLF; motif: BGGGNGGVMD; match class: 1	TF:M01837_1	1.12822e-06	5.94761	1402	1084	131	19922	MYH10,RNF130,TNIP2,WNT5B,HCN2,JAZF1,PDGFA,ENTPD2,AGRN,TUBB6,EEFSEC,FAM222B,IFFO2,ATXN10,DTNB,MEGF6,EML3,PYGO1,DDAH1,FBXL7,LARGE,PCNT,KNDC1,ZFHX3,FARP1,SETD3,XPO1,RAD17,SLC22A3,PGBD5,LAMA5,UBL3,CACNA2D3,PRKCZ,FAM78B,CRYL1,STK32C,IGF1R,RASA3,KDM4D,EXD3,TLE4,PLIN3,SMAD3,NOM1,CUX1,ATP9A,FOXP1,GAB2,FEM1C,EGFR,ARVCF,NEDD4L,HNF4A,GLB1L2,SENP6,CACNA1H,KCTD7,RAB8A,TNXB,GTF2IRD1,HDAC4,DFNA5,IMMP2L,SAMD4A,G…
TF	Factor: RNF96; motif: BCCCGCRGCC; match class: 1	TF:M01199_1	6.74872e-06	5.17078	4291	1084	313	19922	SMCO4,KIF21B,DLGAP4,EHMT2,MYH10,RNF130,AVEN,USP28,DCLK2,PTPRN2,PAK4,RALGPS2,PRKG1,RRAS2,HCN2,ARSB,ATP8B1,DENND3,JAZF1,UXS1,SSBP3,PDGFA,ENTPD2,RADIL,MVD,ALDH9A1,DIP2C,AGRN,TRPS1,TUSC3,FAM69C,RAB40B,ISG20,TUBB6,TSHZ1,JARID2,PHLPP1,IFFO2,TBC1D22A,AGAP1,CNNM1,MEGF6,EML3,GAK,PYGO1,TRAPPC9,GNB1,NTSR2,PLXNC1,DDAH1,TSNARE1,CLSTN1,ABCC4,GMDS,LARGE,OSBPL10,GRAMD1A,NFATC1,EHMT1,PTPRE,ANKMY1,AUTS2,ILKAP,SNED…
TF	Factor: TF3C-beta; motif: CCNGGAGGGCTTCCTGGAGGAG; match class: 1	TF:M04863_1	1.25599e-05	4.90101	8557	1084	557	19922	GPAM,SHANK2,KIF21B,VAT1L,CCDC12,EHMT2,CADM2,MYH10,KIF16B,HMBOX1,HOXB3,COQ2,FHIT,FLOT2,RNF130,AVEN,USP28,OPCML,TNIP2,DCLK2,PTPRN2,CYP24A1,RALGPS2,HOXA7,KIAA1671,PRKG1,RRAS2,HCN2,ARSB,ATP8B1,SAMD8,DENND3,NOL10,JAZF1,SBNO2,GDPD5,NUDT16,UXS1,SSBP3,PDGFA,ENTPD2,APC2,ACOX3,VRK1,RADIL,DIP2C,AGRN,TRPS1,TUSC3,FAM69C,RAB40B,DECR2,HSPA14,TUBB6,SLC9A5,TSHZ1,ISOC2,JARID2,PHLPP1,KCNG1,DRD2,FOXP4,TEKT5,CHST11,S…
TF	Factor: Sp2; motif: TGGGCGCGCCCA; match class: 1	TF:M06948_1	1.3836e-05	4.85899	6187	1084	423	19922	NOD2,GNB1L,CADM2,MYH10,C2ORF49,KIF16B,COQ2,FLOT2,RNF130,AVEN,USP28,OPCML,DCLK2,PTPRN2,CYP24A1,LHFPL2,C7ORF55-LUC7L2,RALGPS2,HOXA7,PRKG1,BRF1,RRAS2,HCN2,ATP8B1,DENND3,NUDT16,EDF1,SSBP3,PDGFA,ENTPD2,APC2,RADIL,MVD,DIP2C,PKP2,AGRN,NSMCE2,TUSC3,RAB40B,HSPA14,TUBB6,TSHZ1,NCAPD2,JARID2,KCNG1,FOXP4,CHST11,MACROD2,CDR2,CEMIP,DOCK2,SETD9,ATXN10,AGAP1,CES1,DTNB,FAM208B,PLCG2,EML3,TRAPPC9,GNB1,PLXNC1,SPECC1…
TF	Factor: Egr-1; motif: GCGGGGGCGG; match class: 1	TF:M01873_1	1.42291e-05	4.84682	2671	1084	211	19922	KIF21B,DLGAP4,EHMT2,CADM2,KIF16B,RNF130,AVEN,USP28,DCLK2,PAK4,HOXA7,RHOBTB2,RRAS2,HCN2,ARSB,SAMD8,JAZF1,SBNO2,UXS1,PDGFA,PKP2,AGRN,FAM69C,RAB40B,DECR2,TUBB6,SLC9A5,EEFSEC,ISOC2,JARID2,FOXP4,MACROD2,IFFO2,GADD45A,AGAP1,DTNB,GNB1,SPECC1,GMDS,LARGE,HIVEP2,GRAMD1A,PCNT,NFATC1,EHMT1,PTPRE,DOCK5,AUTS2,ZNF623,DNAJB6,SNED1,HOXA1,SETD3,LAMP1,AFF1,ARF3,IGSF3,SLC37A1,PGBD5,TSPAN2,ZDHHC20,CCNYL1,CACNA2D3,CYL…
TF	Factor: WT1; motif: GNGGGGGCGGGG; match class: 1	TF:M03893_1	2.7441e-05	4.5616	3966	1084	290	19922	KIF21B,DLGAP4,EHMT2,CADM2,RNF130,USP28,TNIP2,DCLK2,PTPRN2,CYP24A1,PAK4,BRF1,RHOBTB2,RRAS2,HCN2,ENPP2,SAMD8,DENND3,JAZF1,SBNO2,UXS1,EDF1,SSBP3,PDGFA,ENTPD2,PKP2,AGRN,DECR2,TUBB6,SLC9A5,EEFSEC,ISOC2,NCAPD2,JARID2,FOXP4,MACROD2,IFFO2,ATXN10,GADD45A,AGAP1,DTNB,MEGF6,EML3,GNB1,SYTL2,TSNARE1,ABCC4,GMDS,LARGE,BBS9,GRAMD1A,PCNT,NFATC1,EHMT1,PTPRE,AUTS2,ZNF623,DNAJB6,SNED1,KNDC1,MTA3,HOXA1,SETD3,MB21D2,ZN…
TF	Factor: AP-2; motif: MKCCCSCNGGCG; match class: 1	TF:M00189_1	3.72892e-05	4.42842	6042	1084	412	19922	KIF21B,DLGAP4,FAF1,EHMT2,MYH10,COQ2,FHIT,RNF130,DCLK2,PTPRN2,RALGPS2,BRF1,RRAS2,HCN2,ARSB,SAMD8,DENND3,NOL10,JAZF1,SBNO2,NUDT16,UXS1,SSBP3,HOXA3,PDGFA,ENTPD2,APC2,ACOX3,MVD,DIP2C,PKP2,AGRN,RAB40B,DECR2,HSPA14,TUBB6,TSHZ1,NCAPD2,JARID2,PHLPP1,FOXP4,ZNF778,CHST11,MACROD2,CDR2,CEMIP,IFFO2,DOCK2,ATXN10,AGAP1,MAD1L1,DTNB,CNNM1,VPS13D,MEGF6,NEU2,GPBAR1,EML3,PYGO1,GNB1,NTSR2,PLXNC1,KIAA0556,TSNARE1,CLST…
TF	Factor: AP-2beta; motif: GCNNNGGSCNGVGGGN; match class: 1	TF:M01858_1	4.18137e-05	4.37868	3104	1084	236	19922	KIF21B,GNB1L,DLGAP4,MYH10,FLOT2,RNF130,OPCML,TNIP2,DCLK2,PTPRN2,RRAS2,ARSB,ATP8B1,JAZF1,SSBP3,PDGFA,ENTPD2,MVD,DIP2C,PKP2,RAB40B,TUBB6,TSHZ1,JARID2,FOXP4,CDR2,CEMIP,IFFO2,ATXN10,AGAP1,DTNB,PLCG2,CNNM1,VPS13D,MEGF6,EML3,GNB1,DDAH1,TSNARE1,CLSTN1,LARGE,GRAMD1A,NFATC1,AUTS2,ZNF623,C16ORF45,KNDC1,FARP1,SETD3,RAD17,SLC22A3,AP4S1,SLC37A1,PGBD5,PREP,TSPAN2,CCNYL1,BCKDHB,PRDM12,TMEM181,HOXA2,PRKCZ,PPP2R2…
TF	Factor: E2F-3; motif: GGCGGGN; match class: 1	TF:M02089_1	4.73149e-05	4.325	9353	1084	597	19922	BBS12,FAM126B,KIF21B,DLGAP4,FAF1,EHMT2,CADM2,MYH10,KIF16B,COQ2,FLOT2,RNF130,AVEN,USP28,OPCML,TNIP2,DCLK2,PTPRN2,RALGPS2,HOXA7,WNT5B,BRF1,RHOBTB2,RRAS2,HCN2,ENPP2,ARSB,ATP8B1,SAMD8,DENND3,JAZF1,SBNO2,NUDT16,UXS1,EDF1,SSBP3,PDGFA,ENTPD2,APC2,ACOX3,RADIL,MVD,ALDH9A1,DIP2C,PKP2,AGRN,TRPS1,FAM69C,RAB40B,DECR2,HSPA14,TUBB6,SLC9A5,TSHZ1,EEFSEC,ISOC2,NCAPD2,FAM222B,JARID2,PHLPP1,KCNG1,FOXP4,CHST11,MACROD…
TF	Factor: AP-2; motif: SNNNCCNCAGGCN; match class: 1	TF:M00915_1	5.94931e-05	4.22553	4546	1084	323	19922	DLGAP4,FAF1,EHMT2,MYH10,RNF130,OPCML,PTPRN2,CYP24A1,RALGPS2,WNT5B,BRF1,RRAS2,HCN2,ARSB,DENND3,JAZF1,NUDT16,UXS1,SSBP3,HOXA3,PDGFA,ENTPD2,VRK1,MVD,DIP2C,PKP2,AGRN,IQGAP3,DECR2,TUBB6,TSHZ1,JARID2,PHLPP1,FOXP4,CHST11,CDR2,IFFO2,DOCK2,ATXN10,GADD45A,AGAP1,CES1,DTNB,FAM208B,CNNM1,VPS13D,MEGF6,EML3,GAK,PYGO1,GNB1,SYTL2,TSNARE1,CLSTN1,PTPN14,LARGE,HIVEP2,NUP98,GRAMD1A,PCNT,EHMT1,ANKMY1,ZNF623,KNDC1,ZFHX…
TF	Factor: Sp1; motif: NGGGGGCGGGGYN; match class: 1	TF:M00196_1	6.36218e-05	4.19639	5894	1084	402	19922	BBS12,KIF21B,DLGAP4,FAF1,EHMT2,CADM2,KIF16B,FHIT,FLOT2,RNF130,AVEN,USP28,OPCML,TNIP2,DCLK2,PTPRN2,WNT5B,BRF1,RHOBTB2,RRAS2,HCN2,ENPP2,SAMD8,DENND3,JAZF1,SBNO2,NUDT16,UXS1,EDF1,SSBP3,PDGFA,ENTPD2,RADIL,MVD,ALDH9A1,DIP2C,PKP2,AGRN,TUSC3,RAB40B,DECR2,TUBB6,EEFSEC,ISOC2,NCAPD2,FAM222B,JARID2,PHLPP1,FOXP4,MACROD2,SNX29,IFFO2,SETD9,GADD45A,AGAP1,DTNB,PLCG2,VPS13D,GLB1,C19ORF25,MEGF6,EML3,PYGO1,GNB1,SYT…
TF	Factor: SP1:SP3; motif: CCSCCCCCYCC; match class: 1	TF:M01219_1	0.000114708	3.94041	2948	1084	224	19922	DLGAP4,FAF1,EHMT2,CADM2,USP28,OPCML,DCLK2,PTPRN2,PAK4,BRF1,RHOBTB2,RRAS2,HCN2,ARSB,SAMD8,JAZF1,EDF1,PDGFA,ENTPD2,DIP2C,PKP2,AGRN,FAM69C,TUBB6,SLC9A5,TSHZ1,EEFSEC,ISOC2,FAM222B,JARID2,FOXP4,CHST11,MACROD2,IFFO2,GADD45A,DTNB,MEGF6,PYGO1,GNB1,SYTL2,SPECC1,TSNARE1,LARGE,GRAMD1A,PCNT,NFATC1,AUTS2,ZNF623,DNAJB6,SNED1,KNDC1,ZFHX3,MTA3,HOXA1,XPO1,RAD17,SLC22A3,AFF1,PGBD5,TSPAN2,ZDHHC20,LAMA5,UBL3,CCNYL1,…
TF	Factor: E2F; motif: GGCGSG; match class: 1	TF:M00803_1	0.000118722	3.92547	10270	1084	644	19922	SMCO4,KIF21B,GNB1L,VAT1L,DLGAP4,EHMT2,ZC3H11A,CADM2,MYH10,C2ORF49,KIF16B,COQ2,FLOT2,RNF130,AVEN,USP28,OPCML,TNIP2,DCLK2,PTPRN2,CYP24A1,C7ORF55-LUC7L2,PAK4,RALGPS2,HOXA7,PRKG1,BRF1,RHOBTB2,RRAS2,HCN2,ARSB,ATP8B1,DENND3,NOL10,JAZF1,NUDT16,UXS1,EDF1,SSBP3,PDGFA,ENTPD2,APC2,ACOX3,VRK1,RADIL,MVD,DIP2C,PKP2,AGRN,NSMCE2,TRPS1,TUSC3,FAM69C,RAB40B,DECR2,HSPA14,TUBB6,SLC9A5,TSHZ1,EEFSEC,JARID2,PHLPP1,KCNG1…
TF	Factor: SP4; motif: NWRGCCACGCCCMCTYN; match class: 1	TF:M03922_1	0.000165129	3.78218	2142	1084	172	19922	GNB1L,EHMT2,CADM2,KIF16B,RNF130,USP28,TNIP2,PTPRN2,PAK4,BRF1,HCN2,SAMD8,DENND3,SBNO2,NUDT16,ENTPD2,RADIL,ALDH9A1,AGRN,TUSC3,DECR2,TUBB6,ISOC2,FAM222B,FOXP4,MACROD2,IFFO2,SETD9,ATXN10,AGAP1,DTNB,MEGF6,TSNARE1,GMDS,LARGE,BBS9,PCNT,EHMT1,ANKMY1,SNED1,KNDC1,AFF1,TSPAN2,ZDHHC20,TUBGCP2,CCDC88B,ARID1B,PRKCZ,WDR91,CHSY1,UBTD1,CAMTA1,UVSSA,CACNG5,AK9,SDK1,TOP1MT,KIAA0355,USP20,MGMT,STK32C,RTF1,EXD3,HIF3A…
TF	Factor: WT1; motif: NNGGGNGGGSGN; match class: 1	TF:M07436_1	0.000224601	3.64859	2401	1084	188	19922	KIF21B,DLGAP4,CCDC12,EHMT2,CADM2,FLOT2,USP28,PAK4,PRKG1,BRF1,RHOBTB2,HCN2,JAZF1,SBNO2,SSBP3,PDGFA,PKP2,AGRN,TRPS1,RAB40B,TUBB6,TSHZ1,EEFSEC,FAM222B,JARID2,FOXP4,MACROD2,ATXN10,GADD45A,EML3,GAK,PYGO1,GNB1,NTSR2,GRAMD1A,NFATC1,AUTS2,ZNF623,KNDC1,MTA3,TNFRSF25,XPO1,RAD17,MB21D2,AFF1,ARF3,CASZ1,AP4S1,SLC37A1,PGBD5,LAMA5,DYSF,UBL3,AGPAT4,CACNA2D3,CYLD,CAMK1D,PRKCZ,RHBDD2,FAM78B,CAMTA1,PKNOX2,GRK5,RYR1…
TF	Factor: E2F-1; motif: WWTGGCGCCAAA; match class: 1	TF:M04515_1	0.000240039	3.61972	12236	1084	746	19922	GPAM,FAM126B,KIF21B,GNB1L,VAT1L,DLGAP4,FAF1,EHMT2,ZC3H11A,CADM2,MYH10,C2ORF49,HMBOX1,HOXB3,COQ2,FHIT,FLOT2,RNF130,AVEN,USP28,OPCML,TNIP2,DCLK2,TPO,PTPRN2,CYP24A1,C7ORF55-LUC7L2,PAK4,RALGPS2,HOXA7,PRKG1,RHOBTB2,RRAS2,HCN2,FUBP1,ARSB,ATP8B1,SAMD8,DENND3,NOL10,JAZF1,SBNO2,NUDT16,UXS1,EDF1,SSBP3,HOXA3,PDGFA,ENTPD2,APC2,ACOX3,VRK1,RADIL,MVD,ALDH9A1,DIP2C,PKP2,AGRN,TRPS1,TUSC3,IQGAP3,FAM69C,RAB40B,DECR…
TF	Factor: Sp1; motif: NGGGGCGGGGN; match class: 1	TF:M07395_1	0.00028754	3.5413	6332	1084	423	19922	BBS12,KIF21B,DLGAP4,FAF1,EHMT2,CADM2,KIF16B,FHIT,FLOT2,RNF130,AVEN,USP28,OPCML,TNIP2,DCLK2,PTPRN2,WNT5B,BRF1,RHOBTB2,RRAS2,HCN2,ENPP2,SAMD8,DENND3,JAZF1,SBNO2,NUDT16,UXS1,EDF1,SSBP3,PDGFA,ENTPD2,RADIL,MVD,ALDH9A1,DIP2C,PKP2,AGRN,TRPS1,TUSC3,RAB40B,DECR2,TUBB6,SLC9A5,EEFSEC,ISOC2,NCAPD2,FAM222B,JARID2,PHLPP1,FOXP4,SNX29,IFFO2,SETD9,GADD45A,AGAP1,DTNB,PLCG2,VPS13D,GLB1,C19ORF25,MEGF6,EML3,PYGO1,GNB…
TF	Factor: SP2; motif: GNNGGGGGCGGGGSN; match class: 1	TF:M03807_1	0.000417261	3.37959	4195	1084	297	19922	BBS12,KIF21B,DLGAP4,FAF1,EHMT2,CADM2,MYH10,KIF16B,AVEN,USP28,OPCML,TNIP2,DCLK2,PTPRN2,RALGPS2,WNT5B,BRF1,RHOBTB2,RRAS2,HCN2,ARSB,SAMD8,DENND3,JAZF1,SBNO2,NUDT16,UXS1,EDF1,PDGFA,ENTPD2,RADIL,ALDH9A1,DIP2C,PKP2,AGRN,RAB40B,DECR2,TUBB6,EEFSEC,ISOC2,FAM222B,JARID2,FOXP4,MACROD2,SNX29,IFFO2,SETD9,GADD45A,AGAP1,DTNB,PLCG2,GLB1,MEGF6,EML3,PYGO1,GNB1,SYTL2,TSNARE1,CLSTN1,GMDS,LARGE,BBS9,GRAMD1A,PCNT,NFAT…
TF	Factor: Egr-1; motif: GCGCATGCG; match class: 1	TF:M04869_1	0.000420143	3.3766	10265	1084	640	19922	SMCO4,KIF21B,GNB1L,DLGAP4,FAF1,EHMT2,CADM2,MYH10,KIF16B,HOXB3,COQ2,FHIT,FLOT2,RNF130,AVEN,USP28,OPCML,DCLK2,PTPRN2,C7ORF55-LUC7L2,PAK4,RALGPS2,HOXA7,PRKG1,WNT5B,BRF1,RHOBTB2,RRAS2,HCN2,ARSB,ATP8B1,SAMD8,DENND3,ETV1,NOL10,JAZF1,NUDT16,UXS1,EDF1,SSBP3,HOXA3,PDGFA,ENTPD2,APC2,VRK1,MVD,DIP2C,PKP2,AGRN,NSMCE2,TRPS1,TUSC3,FAM69C,RAB40B,DECR2,HSPA14,TUBB6,SLC9A5,TSHZ1,EEFSEC,NCAPD2,JARID2,PHLPP1,KCNG1,F…
TF	Factor: Churchill; motif: CGGGNN; match class: 1	TF:M00986_1	0.000716215	3.14496	10351	1084	643	19922	KIF21B,VAT1L,DLGAP4,EHMT2,ZC3H11A,CADM2,MYH10,COQ2,FLOT2,RNF130,AVEN,USP28,OPCML,TNIP2,DCLK2,PTPRN2,CYP24A1,C7ORF55-LUC7L2,PAK4,RALGPS2,HOXA7,KIAA1671,PRKG1,WNT5B,BRF1,RHOBTB2,RRAS2,HCN2,ARSB,ATP8B1,SAMD8,DENND3,ETV1,NOL10,JAZF1,SBNO2,UXS1,EDF1,SSBP3,HOXA3,PDGFA,ENTPD2,APC2,ACOX3,VRK1,RADIL,MVD,ALDH9A1,DIP2C,PKP2,AGRN,NSMCE2,TRPS1,TUSC3,FAM69C,RAB40B,DECR2,HSPA14,TUBB6,SLC9A5,TSHZ1,EEFSEC,ISOC2,N…
TF	Factor: BTEB1; motif: GGGGGCGGGGCNGSGGGNGS; match class: 1	TF:M09723_1	0.00139401	2.85573	5960	1084	397	19922	BBS12,KIF21B,DLGAP4,FAF1,EHMT2,CADM2,MYH10,AP2B1,KIF16B,RNF130,AVEN,USP28,TNIP2,DCLK2,PTPRN2,PAK4,BRF1,RHOBTB2,RRAS2,HCN2,ARSB,SAMD8,DENND3,JAZF1,SBNO2,NUDT16,UXS1,EDF1,SSBP3,PDGFA,ENTPD2,RADIL,ALDH9A1,DIP2C,PKP2,AGRN,TRPS1,TUSC3,RAB40B,DECR2,TUBB6,EEFSEC,ISOC2,FAM222B,JARID2,PHLPP1,FOXP4,MACROD2,SNX29,IFFO2,GADD45A,AGAP1,DTNB,PLCG2,VPS13D,GLB1,MEGF6,GOLPH3L,EML3,PYGO1,GNB1,NTSR2,PLXNC1,SPECC1,TS…
TF	Factor: EGR1; motif: NACGCCCACGCANW; match class: 1	TF:M03896_1	0.00168339	2.77381	2109	1084	165	19922	KIF16B,AVEN,USP28,DCLK2,PAK4,HCN2,ARSB,SAMD8,JAZF1,SBNO2,UXS1,PDGFA,PKP2,AGRN,TUSC3,FAM69C,RAB40B,TUBB6,SLC9A5,JARID2,KCNG1,CEMIP,IFFO2,GADD45A,AGAP1,DTNB,ASB13,DDAH1,GMDS,LARGE,HIVEP2,PCNT,NFATC1,EHMT1,PTPRE,DOCK5,ANKMY1,AUTS2,ZNF623,SNED1,SETD3,LAMP1,ZNHIT1,IGSF3,PGBD5,UBL3,TUBGCP2,CCNYL1,CACNA2D3,CYLD,WASL,PRDM12,TMEM181,CAMK1D,PRKCZ,CHSY1,CAMTA1,MRC2,SDK1,UBXN2B,MGMT,STK32C,RASA3,KDM4D,PACSIN…
TF	Factor: SP1; motif: NRGKGGGCGGGGCN; match class: 1	TF:M09765_1	0.00253572	2.5959	3296	1084	238	19922	KIF21B,DLGAP4,FAF1,EHMT2,CADM2,KIF16B,AVEN,USP28,TNIP2,DCLK2,PTPRN2,BRF1,RHOBTB2,RRAS2,HCN2,SAMD8,DENND3,JAZF1,SBNO2,NUDT16,PDGFA,ENTPD2,RADIL,ALDH9A1,DIP2C,PKP2,AGRN,FAM69C,DECR2,TUBB6,EEFSEC,ISOC2,FAM222B,JARID2,FOXP4,MACROD2,SNX29,IFFO2,SETD9,GADD45A,AGAP1,DTNB,PLCG2,MEGF6,EML3,PYGO1,TSNARE1,GMDS,BBS9,PCNT,NFATC1,EHMT1,AUTS2,DNAJB6,SNED1,KNDC1,SETD3,ANUBL1,MB21D2,AFF1,IGSF3,PGBD5,GLCCI1,TSPAN2…
TF	Factor: AP-2; motif: GSCCSCRGGCNRNRNN; match class: 1	TF:M00800_1	0.0027757	2.55663	4248	1084	295	19922	KIF21B,GNB1L,DLGAP4,FAF1,MYH10,COQ2,RNF130,USP28,OPCML,DCLK2,PTPRN2,RALGPS2,RRAS2,HCN2,ARSB,DENND3,JAZF1,UXS1,SSBP3,HOXA3,PDGFA,ENTPD2,VRK1,DIP2C,AGRN,FAM69C,DECR2,TSHZ1,NCAPD2,JARID2,PHLPP1,KCNG1,FOXP4,CHST11,SNX29,IFFO2,DOCK2,AGAP1,CNNM1,PYGO1,TRAPPC9,GNB1,NTSR2,PLXNC1,SYTL2,FBXL7,ABCC4,LARGE,HIVEP2,GRAMD1A,PCNT,EHMT1,DOCK5,ANKMY1,DNAJB6,ILKAP,SNED1,ZFHX3,MTA3,IL20RA,FARP1,EDNRB,TNFRSF25,SETD3,…
TF	Factor: Sp2; motif: NYSGCCCCGCCCCCY; match class: 1	TF:M03567_1	0.00320016	2.49483	3603	1084	256	19922	BBS12,KIF21B,DLGAP4,EHMT2,CADM2,KIF16B,AVEN,USP28,TNIP2,DCLK2,PTPRN2,BRF1,RHOBTB2,RRAS2,HCN2,SAMD8,DENND3,JAZF1,SBNO2,NUDT16,UXS1,EDF1,SSBP3,PDGFA,ENTPD2,RADIL,MVD,ALDH9A1,DIP2C,PKP2,AGRN,RAB40B,DECR2,TUBB6,EEFSEC,ISOC2,FAM222B,JARID2,FOXP4,MACROD2,SNX29,IFFO2,SETD9,GADD45A,AGAP1,DTNB,PLCG2,MEGF6,EML3,PYGO1,GNB1,TSNARE1,CLSTN1,GMDS,LARGE,BBS9,GRAMD1A,PCNT,NFATC1,EHMT1,AUTS2,ILKAP,SNED1,KNDC1,ZFHX…
TF	Factor: ZF5; motif: NRNGNGCGCGCWN; match class: 1	TF:M00333_1	0.00386905	2.4124	12490	1084	751	19922	GPAM,SMCO4,KIF21B,GNB1L,VAT1L,DLGAP4,FAF1,EHMT2,MYH10,C2ORF49,ALS2CR12,HMBOX1,COQ2,RNF130,AVEN,USP28,OPCML,TNIP2,DCLK2,TPO,PTPRN2,CYP24A1,C7ORF55-LUC7L2,RALGPS2,HOXA7,PRKG1,WNT5B,BRF1,RHOBTB2,RRAS2,HCN2,FUBP1,ARSB,ATP8B1,SAMD8,DENND3,ETV1,JAZF1,SBNO2,NUDT16,UXS1,EDF1,SSBP3,HOXA3,PDGFA,ENTPD2,APC2,VRK1,RADIL,MVD,ALDH9A1,DIP2C,PKP2,AGRN,NSMCE2,TRPS1,TUSC3,FAM69C,RAB40B,DECR2,ISG20,HSPA14,TUBB6,SLC9…
TF	Factor: Sp1; motif: NNGGGGCGGGGNN; match class: 1	TF:M00932_1	0.00411303	2.38584	6018	1084	397	19922	BBS12,FAM126B,KIF21B,DLGAP4,FAF1,EHMT2,CADM2,KIF16B,AVEN,USP28,OPCML,TNIP2,DCLK2,PTPRN2,WNT5B,BRF1,RHOBTB2,RRAS2,HCN2,ENPP2,SAMD8,DENND3,JAZF1,SBNO2,NUDT16,UXS1,EDF1,SSBP3,PDGFA,ENTPD2,RADIL,MVD,ALDH9A1,DIP2C,PKP2,AGRN,TRPS1,FAM69C,RAB40B,DECR2,TUBB6,EEFSEC,ISOC2,FAM222B,JARID2,PHLPP1,FOXP4,SNX29,IFFO2,SETD9,GADD45A,AGAP1,DTNB,PLCG2,VPS13D,GLB1,MEGF6,EML3,PYGO1,TRAPPC9,GNB1,SYTL2,ASB13,TSNARE1,CL…
TF	Factor: E2F-1; motif: TTTGGCGCCAAA; match class: 1	TF:M04516_1	0.00599324	2.22234	10236	1084	630	19922	FAM126B,KIF21B,GNB1L,VAT1L,DLGAP4,FAF1,ZC3H11A,C2ORF49,HMBOX1,HOXB3,COQ2,FLOT2,RNF130,AVEN,USP28,OPCML,DCLK2,TPO,PTPRN2,C7ORF55-LUC7L2,PAK4,RALGPS2,HOXA7,PRKG1,RHOBTB2,RRAS2,HCN2,FUBP1,ARSB,ATP8B1,DENND3,NOL10,SBNO2,NUDT16,EDF1,SSBP3,HOXA3,PDGFA,ENTPD2,ACOX3,RADIL,MVD,ALDH9A1,DIP2C,PKP2,AGRN,TRPS1,TUSC3,IQGAP3,FAM69C,RAB40B,DECR2,HSPA14,ZNF407,TUBB6,SLC9A5,TSHZ1,EEFSEC,ISOC2,NCAPD2,JARID2,PHLPP1,…
TF	Factor: AP-2alpha; motif: GCCNNNRGS; match class: 1	TF:M00469_1	0.00804484	2.09448	3330	1084	237	19922	EHMT2,USP28,RALGPS2,WNT5B,RRAS2,HCN2,ATP8B1,SAMD8,DENND3,SBNO2,UXS1,SSBP3,PDGFA,ENTPD2,APC2,DIP2C,TRPS1,TUSC3,FAM69C,TUBB6,TSHZ1,EEFSEC,KCNG1,ZNF778,CHST11,MACROD2,CDR2,CEMIP,IFFO2,ATXN10,TTC14,AGAP1,EML3,TRAPPC9,PLXNC1,KIAA0556,SYTL2,ASB13,CLSTN1,FBXL7,ABCC4,NCOR2,MARS,GMDS,HIVEP2,GRAMD1A,NFATC1,ILKAP,KNDC1,MTA3,IL20RA,TNFRSF25,SETD3,SLC22A3,ZNHIT1,AFF1,IGSF3,SLC37A1,UNC45A,FAM189A2,LAMA5,TUBGCP…
TF	Factor: Kaiso; motif: GCMGGGRGCRGS; match class: 1	TF:M03876_1	0.00828221	2.08185	9115	1084	568	19922	BBS12,GPAM,SMCO4,KIF21B,GNB1L,DLGAP4,FAF1,EHMT2,CADM2,MYH10,KIF16B,COQ2,FLOT2,AVEN,USP28,OPCML,TNIP2,PTPRN2,CYP24A1,OR10J1,PAK4,HOXA7,KIAA1671,PRKG1,WNT5B,RHOBTB2,RRAS2,HCN2,ARSB,ATP8B1,SAMD8,DENND3,NOL10,JAZF1,SBNO2,NUDT16,UXS1,EDF1,SSBP3,HOXA3,PDGFA,ENTPD2,VRK1,RADIL,DIP2C,PKP2,AGRN,TRPS1,TUSC3,FAM69C,RAB40B,DECR2,TUBB6,SLC9A5,TSHZ1,EEFSEC,FAM222B,JARID2,PHLPP1,KCNG1,FOXP4,ZNF778,CHST11,CDR2,IF…
TF	Factor: Sp1; motif: GGNDGGRGGCGGGG; match class: 1	TF:M04953_1	0.0103403	1.98547	4076	1084	281	19922	KIF21B,DLGAP4,EHMT2,ZC3H11A,CADM2,HMBOX1,RNF130,USP28,TNIP2,DCLK2,PTPRN2,PAK4,PRKG1,BRF1,RHOBTB2,RRAS2,HCN2,ENPP2,SAMD8,DENND3,JAZF1,SBNO2,UXS1,SSBP3,PDGFA,ENTPD2,PKP2,AGRN,TRPS1,FAM69C,TUBB6,EEFSEC,ISOC2,FAM222B,JARID2,FOXP4,IFFO2,GADD45A,DTNB,MEGF6,GOLPH3L,EML3,GNB1,SPECC1,TSNARE1,CLSTN1,LARGE,GRAMD1A,PCNT,NFATC1,AUTS2,ZNF623,DNAJB6,SNED1,C16ORF45,KNDC1,MTA3,TNFRSF25,UBE3B,SETD3,SLC25A12,MB21D2…
TF	Factor: AP-2gamma; motif: GCCYNNGGS; match class: 1	TF:M00470_1	0.0116882	1.93225	5606	1084	370	19922	KIF21B,DLGAP4,EHMT2,COQ2,FLOT2,USP28,DCLK2,CYP24A1,RALGPS2,WNT5B,BRF1,RRAS2,HCN2,ATP8B1,SAMD8,DENND3,JAZF1,SBNO2,UXS1,SSBP3,PDGFA,ENTPD2,APC2,MVD,ALDH9A1,DIP2C,PKP2,TRPS1,TUSC3,FAM69C,TUBB6,SLC9A5,TSHZ1,EEFSEC,NCAPD2,KCNG1,ZNF778,CHST11,MACROD2,CDR2,CEMIP,IFFO2,DOCK2,ATXN10,TTC14,AGAP1,MAD1L1,VPS13D,MEGF6,EML3,PSMB11,PYGO1,TRAPPC9,GNB1,PLXNC1,KIAA0556,SYTL2,ASB13,TSNARE1,CLSTN1,FBXL7,ABCC4,NCOR2,…
TF	Factor: SP1; motif: GGGGYGGGGNS; match class: 1	TF:M01303_1	0.01183	1.92702	3530	1084	248	19922	KIF21B,DLGAP4,EHMT2,ZC3H11A,CADM2,AP2B1,KIF16B,AVEN,OPCML,DCLK2,PTPRN2,CYP24A1,HOXA7,PRKG1,BRF1,RHOBTB2,RRAS2,HCN2,SAMD8,DENND3,ETV1,JAZF1,SBNO2,UXS1,PDGFA,ENTPD2,RADIL,ALDH9A1,DIP2C,PKP2,AGRN,RAB40B,DECR2,TUBB6,EEFSEC,JARID2,FOXP4,IFFO2,GADD45A,AGAP1,PLCG2,MEGF6,GOLPH3L,EML3,PYGO1,GNB1,GMDS,GRAMD1A,PCNT,NFATC1,EHMT1,AUTS2,ZNF623,SNED1,C16ORF45,KNDC1,MTA3,FARP1,SETD3,ANUBL1,RAD17,MB21D2,AFF1,CASZ…
TF	Factor: Sp1; motif: GGGGCGGGGC; match class: 1	TF:M07063_1	0.0149123	1.82646	3491	1084	245	19922	KIF21B,DLGAP4,EHMT2,CADM2,KIF16B,AVEN,USP28,OPCML,TNIP2,DCLK2,PTPRN2,WNT5B,BRF1,RHOBTB2,RRAS2,HCN2,SAMD8,DENND3,JAZF1,SBNO2,NUDT16,UXS1,PDGFA,RADIL,MVD,ALDH9A1,DIP2C,PKP2,AGRN,RAB40B,DECR2,TUBB6,EEFSEC,ISOC2,FAM222B,JARID2,FOXP4,SNX29,GADD45A,AGAP1,PLCG2,MEGF6,EML3,PYGO1,GNB1,SYTL2,CLSTN1,GMDS,BBS9,GRAMD1A,PCNT,NFATC1,EHMT1,AUTS2,DNAJB6,SNED1,C16ORF45,KNDC1,FARP1,SETD3,ANUBL1,RAD17,MB21D2,AFF1,IG…
TF	Factor: WT1; motif: NGCGGGGGGGTSMMCYN; match class: 1	TF:M05327_1	0.0152471	1.81681	1779	1084	139	19922	FAF1,FLOT2,PTPRN2,SAMD8,JAZF1,SSBP3,PDGFA,DIP2C,PKP2,AGRN,DECR2,JARID2,SNX29,ATXN10,AGAP1,PLCG2,TRAPPC9,GNB1,PLXNC1,TSNARE1,CLSTN1,LARGE,OSBPL10,GRAMD1A,NFATC1,EHMT1,ANKMY1,AUTS2,SNED1,KNDC1,XPO1,SLC37A1,TSPAN2,ENOX1,UBL3,TUBGCP2,CACNA2D3,ARL16,CYLD,TMEM181,PRKCZ,PPP2R2D,UBTD1,CAMTA1,MRC2,ASTN2,MGMT,IGF1R,RASA3,PLCL2,EXD3,CUX1,ARHGEF10,FEM1C,VAV2,KCNK13,GLB1L2,PI4KA,XKR6,CAPZB,CACNA1H,SCN1B,GTF2I…
TF	Factor: HIC1; motif: NSNNNNTGCCCSSNN; match class: 1	TF:M01072_1	0.015538	1.80861	892	1084	80	19922	GNB1L,RNF130,KIAA1671,DENND3,HSPA14,GADD45A,AGAP1,PLCG2,PYGO1,TRAPPC9,TSNARE1,SNED1,TNFRSF25,SLC37A1,PGBD5,HOXA2,PPP2R2D,CHSY1,TMEM248,UBTD1,IGF1R,ANKLE2,HEG1,RBM45,NXN,NPTXR,INPP5A,EIF5,SLC15A4,B3GNTL1,FSTL4,GTF2IRD1,AJAP1,DIO3,CELSR1,DNAJC4,NFAT5,PDZRN3,WASF3,MPPED1,TBCD,ANKRD11,FOXO1,TSC22D2,RAP1GDS1,ATP4B,SMURF2,ITPR1,FUCA1,RCL1,SFXN5,SH3BP5,TNPO2,CAMK2D,ABCC1,PRKAR1B,LINGO1,TRAF3,GABBR2,L3MB…
TF	Factor: CNOT3; motif: GGCCGCGSSS; match class: 1	TF:M01253_1	0.0159901	1.79615	864	1084	78	19922	RNF130,USP28,TNIP2,PTPRN2,BRF1,HOXA3,DIP2C,AGRN,FAM69C,TSHZ1,IFFO2,DTNB,GNB1,ASB13,CLSTN1,HIVEP2,IL20RA,SETD3,FAM189A2,ARL16,PPP2R2D,CHSY1,GRK5,SDK1,STK32C,IGF1R,ANKLE2,EXD3,SMAD3,NOM1,CUX1,ATP11A,ATP9A,GAB2,PQLC1,VAV2,DUSP14,NPTXR,XKR6,SCN1B,HDAC4,AJAP1,DIO3,PKP1,CELSR1,NFAT5,BCL2L11,SLC23A2,BBS4,ANKRD11,ROR2,LATS2,KLF13,GRHL1,BRD2,FAAP20,CDYL,SYNJ2,NPHP4,PTBP1,TNPO2,H2AFY2,TRAF3,GABBR2,ADCY9,CC…
TF	Factor: MAZ; motif: GGGMGGGGSSGGGGGGGGGGGG; match class: 1	TF:M09636_1	0.0181949	1.74005	14194	1084	834	19922	BBS12,SMCO4,FAM126B,KIF21B,VAT1L,DLGAP4,FAF1,CCDC12,EHMT2,ZC3H11A,CADM2,MYH10,AP2B1,C2ORF49,KIF16B,HMBOX1,FHIT,FLOT2,RNF130,AVEN,USP28,OPCML,TNIP2,DCLK2,PTPRN2,CYP24A1,C7ORF55-LUC7L2,PAK4,RALGPS2,HOXA7,KIAA1671,PRKG1,WNT5B,BRF1,RHOBTB2,RRAS2,HCN2,ENPP2,ARSB,ATP8B1,SAMD8,DENND3,ETV1,NOL10,JAZF1,SBNO2,GDPD5,NUDT16,UXS1,EDF1,SSBP3,PDGFA,ENTPD2,APC2,VRK1,RADIL,MVD,ALDH9A1,DIP2C,PKP2,AGRN,NSMCE2,TRPS1…
TF	Factor: Sp1; motif: GGGGCGGGGC; match class: 1	TF:M00931_1	0.0184723	1.73348	5876	1084	384	19922	BBS12,FAM126B,KIF21B,DLGAP4,FAF1,EHMT2,CADM2,KIF16B,AVEN,USP28,OPCML,TNIP2,DCLK2,PTPRN2,WNT5B,BRF1,RHOBTB2,RRAS2,HCN2,ENPP2,SAMD8,DENND3,JAZF1,SBNO2,NUDT16,UXS1,EDF1,SSBP3,PDGFA,ENTPD2,RADIL,MVD,ALDH9A1,DIP2C,PKP2,AGRN,TRPS1,RAB40B,DECR2,TUBB6,EEFSEC,ISOC2,FAM222B,JARID2,PHLPP1,FOXP4,SNX29,IFFO2,SETD9,GADD45A,AGAP1,DTNB,PLCG2,VPS13D,GLB1,MEGF6,EML3,PYGO1,TRAPPC9,GNB1,SYTL2,ASB13,TSNARE1,CLSTN1,AB…
TF	Factor: Sp2; motif: GGSNNGGGGGCGGGGCCNGNGS; match class: 1	TF:M09658_1	0.024028	1.61928	2031	1084	154	19922	DLGAP4,EHMT2,KIF16B,AVEN,USP28,PTPRN2,BRF1,RHOBTB2,HCN2,SAMD8,DENND3,JAZF1,SBNO2,UXS1,PDGFA,ENTPD2,ALDH9A1,DIP2C,PKP2,AGRN,DECR2,TUBB6,EEFSEC,JARID2,FOXP4,IFFO2,GADD45A,AGAP1,DTNB,MEGF6,EML3,TSNARE1,GMDS,LARGE,PCNT,NFATC1,PTPRE,AUTS2,KNDC1,ZFHX3,FARP1,TNFRSF25,SETD3,MB21D2,AFF1,TSPAN2,ZDHHC20,TUBGCP2,CACNA2D3,CYLD,ARID1B,WDR91,CAMTA1,UVSSA,TOP1MT,MGMT,STK32C,RTF1,FLNB,GAB2,FEM1C,VAV2,NXN,GPR161,K…
TF	Factor: Egr-1; motif: CCGCCCMCG; match class: 1	TF:M04797_1	0.0247586	1.60627	1563	1084	124	19922	DLGAP4,USP28,PTPRN2,PAK4,HCN2,SAMD8,JAZF1,SBNO2,UXS1,SSBP3,PDGFA,PKP2,TUBB6,SLC9A5,EEFSEC,JARID2,IFFO2,GADD45A,DTNB,MEGF6,EML3,GNB1,SYTL2,SPECC1,ASB13,GMDS,LARGE,PCNT,NFATC1,EHMT1,PTPRE,AUTS2,ZNF623,SNED1,KNDC1,SETD3,PGBD5,LAMA5,UBL3,ARL16,CYLD,ANKRD54,CAMTA1,SDK1,MGMT,STK32C,ANKLE2,EXD3,FLNB,ATP9A,GAB2,PQLC1,CNOT2,VAV2,GLB1L2,EIF5,B3GNTL1,CACNA1H,CA2,RNPEP,DIO3,PFN2,ATG4B,SNTG2,CELSR1,SH3PXD2B,G…
TF	Factor: E2F-1:HES-7; motif: GGCRCGTGSYNNWNGGCGCSM; match class: 1	TF:M08525_1	0.0263097	1.57988	15428	1084	895	19922	NOD2,BBS12,GPAM,SMCO4,SHANK2,KIF21B,GNB1L,VAT1L,DLGAP4,FAF1,CCDC12,EHMT2,ZC3H11A,CADM2,MYH10,C2ORF49,KIF16B,HMBOX1,HOXB3,COQ2,FHIT,FLOT2,RNF130,AVEN,USP28,OPCML,TNIP2,DCLK2,TPO,PTPRN2,CYP24A1,C7ORF55-LUC7L2,PAK4,RALGPS2,HOXA7,KIAA1671,PRKG1,WNT5B,BRF1,RHOBTB2,RRAS2,HCN2,FUBP1,ARSB,ATP8B1,SAMD8,DENND3,ETV1,NOL10,JAZF1,SBNO2,GDPD5,NUDT16,UXS1,EDF1,SSBP3,HOXA3,PDGFA,ENTPD2,APC2,ACOX3,VRK1,RADIL,MVD,…
TF	Factor: AP-2alpha; motif: NSCCNCRGGSN; match class: 1	TF:M07348_1	0.0340227	1.46823	2934	1084	209	19922	MYH10,RNF130,RALGPS2,RRAS2,HCN2,ARSB,DENND3,JAZF1,SBNO2,UXS1,SSBP3,HOXA3,PDGFA,ENTPD2,VRK1,MVD,DIP2C,TUSC3,TSHZ1,EEFSEC,IFFO2,SETD9,ATXN10,GADD45A,AGAP1,PLCG2,CNNM1,EML3,GAK,TRAPPC9,GNB1,PLXNC1,CLSTN1,FBXL7,PTPN14,LARGE,GRAMD1A,EHMT1,ANKMY1,AUTS2,ZNF623,ILKAP,ZFHX3,FARP1,TNFRSF25,SLC22A3,IGSF3,SLC37A1,PGBD5,GLCCI1,ZDHHC20,FAM189A2,LAMA5,TUBGCP2,CCNYL1,CACNA2D3,ARL16,CYLD,WDR91,PPP2R2D,CHSY1,SLC43…
TF	Factor: TFAP2A; motif: NGCCCYNNGGGCN; match class: 1	TF:M04148_1	0.0406945	1.39046	9640	1084	591	19922	NOD2,SHANK2,GNB1L,ALS2CR12,KIF16B,HMBOX1,HOXB3,COQ2,FLOT2,RNF130,AVEN,USP28,OPCML,TNIP2,DCLK2,PTPRN2,CYP24A1,C7ORF55-LUC7L2,PAK4,RALGPS2,HOXA7,KIAA1671,PRKG1,WNT5B,BRF1,RRAS2,HCN2,FUBP1,ARSB,ATP8B1,MYPN,SAMD8,DENND3,ETV1,JAZF1,SBNO2,GDPD5,KCNJ15,NUDT16,UXS1,EDF1,SSBP3,HOXA3,PDGFA,ENTPD2,VRK1,RADIL,DIP2C,PKP2,IQGAP3,FAM69C,RAB40B,TUBB6,SLC9A5,TSHZ1,ISOC2,NCAPD2,JARID2,PHLPP1,FOXP4,ZNF778,CHST11,MA…
TF	Factor: PLAG1; motif: CCCCCKWNNNGGSCCC; match class: 1	TF:M01973_1	0.0480826	1.31801	2411	1084	176	19922	FAM126B,KIF21B,DLGAP4,EHMT2,RNF130,DCLK2,PTPRN2,CYP24A1,PAK4,HOXA7,RHOBTB2,HCN2,ENPP2,SSBP3,PDGFA,RADIL,DIP2C,PKP2,AGRN,NSMCE2,TRPS1,IQGAP3,RAB40B,TUBB6,EEFSEC,FOXP4,IFFO2,MEGF6,EML3,TSNARE1,CLSTN1,GRAMD1A,NFATC1,AUTS2,ZNF623,DNAJB6,PEBP4,KNDC1,MTA3,MB21D2,NUFIP1,CASZ1,IGSF3,SLC37A1,HOXB1,CACNA2D3,CYLD,WASL,DUSP8,ARID1B,PRKCZ,WDR91,PPP2R2D,MRC2,CRYL1,STK32C,RYR1,IGF1R,ANKLE2,RASA3,EXD3,TRIM26,GNA…
MIRNA	hsa-miR-218-5p	MIRNA:hsa-miR-218-5p	0.00100756	2.99673	812	934	86	14833	KIF21B,HOXB3,TNIP2,CYP24A1,PRKG1,FUBP1,TRPS1,ZNF407,JARID2,C9ORF3,IFFO2,HIPK2,GOLPH3L,GNB1,CLSTN1,PTPN14,GMDS,AUTS2,MB21D2,PALLD,SNTB1,NEDD9,UBAP2,ANK3,CAMTA1,IGF1R,KIAA1549,HIVEP3,GNA12,FOXK1,CUX1,FLNB,FOXP1,GAB2,GLI2,EGFR,VAV2,SERINC3,PI4KA,CNTNAP2,XKR6,CAPZB,EIF4G3,CCNL2,ATP2B4,IMMP2L,PFN2,SMYD3,WASF3,CACUL1,MTMR3,PACS1,VOPP1,IGF2R,ANKFY1,CLEC16A,ADARB1,FAT1,KIRREL3,ITPK1,HLCS,FRMD4A,GLIS3,ANK…

## Sheet: salmon
Bettencourt et al. "White matter DNA methylation profiling reveals deregulation of HIP1, LMAN2, MOBP, and other loci in multiple system atrophy"
Table S6.4. Functional enrichment of the MSA-associated co-methylation module - salmon
source	term_name	term_id	adjusted_p_value	negative_log10_of_adjusted_p_value	term_size	query_size	intersection_size	effective_domain_size	intersections
GO:MF	protein binding	GO:0005515	4.21078e-08	7.37564	11722	1081	814	17612	MMACHC,KLF12,ID1,CYP11A1,EFNA4,ESYT1,ITGA5,PLOD1,CASP8,PSMD3,PLEKHO1,ZC3H12D,FRMD4A,TGIF1,ANGPT1,GPR135,HDAC7,HOXD3,NPM3,NUDT4,HTR2A,RORA,SRGAP1,TAPBP,ARHGEF12,TRIM54,RINL,PRR7,HVCN1,IL1RL1,SLC27A1,NAB2,BDNF,FOXK2,DNAH11,ADAM17,SH3RF2,RARG,LDHA,TNFRSF1A,TNPO1,LMNA,SLMAP,MIXL1,MCPH1,SH3D19,ARAP1,DTNA,TGM2,KLF11,LDLRAD4,DENND4A,ADAM12,LOXL4,ZMYND11,SOD3,AUTS2,ANKRD53,GSTP1,ID2,RAB13,THBS2,SPRED2,CI…
GO:MF	ion binding	GO:0043167	1.0629e-07	6.97351	6220	1081	479	17612	MMACHC,ZIC1,KLF12,CYP11A1,IQCA1,ESYT1,ITGA5,PLOD1,ZIC4,ZC3H12D,HDAC7,NUDT4,HTR2A,RORA,CPA2,TRIM54,ZMIZ1,PIP4K2A,PAH,SLC25A24,PRR7,FOXK2,DNAH11,ADAM17,SH3RF2,RARG,PIP5KL1,CPNE8,ARAP1,DTNA,TGM2,KLF11,ADAM12,LOXL4,ZMYND11,SOD3,CLYBL,ATP2C1,GSTP1,RAB13,THBS2,CIB2,DGKI,PGM2,RAB43,HAPLN2,ESR1,BAZ1A,MAP3K4,KLF6,STIM1,MYO10,MCF2L,NEK9,KCNH1,PKM2,TCF20,OSBPL10,EGLN1,MYO15A,DAPK1,GALNT7,ZNF236,WEE1,DNAJA4,…
GO:MF	enzyme binding	GO:0019899	1.17466e-06	5.93009	2285	1081	207	17612	CASP8,ANGPT1,HDAC7,SRGAP1,ARHGEF12,RINL,PRR7,SH3RF2,LDHA,TNPO1,SLMAP,DENND4A,GSTP1,SPRED2,DGKI,ESR1,LDB1,STIM1,MCF2L,NEK9,BCL2,KCNH1,TCF7L2,BTG1,BCL2L11,EGLN1,CACYBP,TNKS1BP1,BID,NOP14,AKAP6,NOL3,MYO1C,ANK2,PER1,EXOC4,ATP2B4,FGF20,STAT2,CADPS,CCND3,SOS1,UTRN,SERGEF,PREX2,RECQL5,NCOA3,DOK7,PSD2,MAP2K3,GDNF,ATOX1,MYOM2,FMNL2,DAAM1,HGF,ARHGEF10,PLSCR1,PARD3,GSTM2,PPP3R1,DENND4C,LIMS1,PTK2B,DNM1L,MAP…
GO:MF	cytoskeletal protein binding	GO:0008092	6.21467e-06	5.20658	954	1081	103	17612	TRIM54,SORBS3,STIM1,TMOD3,MYO10,DBN1,BCL2L11,MYO15A,CACYBP,SORBS1,PARVA,PACSIN3,MYO1C,ANK2,BAIAP2L1,TTBK1,AFAP1,UTRN,SNTG2,MYO15B,KLHL3,ACTA1,PDE4B,SYNPO2,MYOM2,FMNL2,MKL1,DAAM1,LMOD1,WIPF1,ARHGEF10,FRMD3,ABLIM1,VILL,DNM1L,CLSTN1,PAFAH1B1,KIF26B,SORBS2,DYSF,TBCD,PPP5C,SVIL,RHCG,GSK3B,MYO6,ANXA2,PLEC,ANK1,FABP3,CDH6,LSP1,RPH3AL,SSH1,CLU,AGTPBP1,SMC3,EPS8L1,FGD4,ESPNL,NEBL,FES,NRCAM,SYNM,MYLK,NCK2,…
GO:MF	binding	GO:0005488	3.55132e-05	4.44961	15176	1081	987	17612	MMACHC,ZIC1,KLF12,ID1,CYP11A1,EFNA4,IQCA1,ESYT1,ITGA5,PLOD1,EN2,CASP8,ZIC4,PSMD3,PLEKHO1,ZC3H12D,FRMD4A,TGIF1,ANGPT1,GPR135,HDAC7,HOXD3,NPM3,NUDT4,HTR2A,RORA,CPA2,SRGAP1,TAPBP,ARHGEF12,TRIM54,ZMIZ1,PIP4K2A,PAH,RINL,SLC25A24,PRR7,HVCN1,IL1RL1,SLC27A1,NAB2,BDNF,FOXK2,HMGN1,DNAH11,ADAM17,SH3RF2,RARG,LDHA,TNFRSF1A,TNPO1,LMNA,PIP5KL1,SLMAP,MIXL1,MCPH1,SH3D19,CPNE8,ARAP1,DTNA,TGM2,KLF11,LDLRAD4,DENND4A…
GO:MF	phospholipid transporter activity	GO:0005548	0.000109128	3.96207	64	1081	17	17612	OSBPL10,OSBPL5,PLSCR1,PITPNC1,ATP11A,ANO6,ABCA1,ATP9B,ANO7,APOA1,ABCB4,ATP8A2,PLSCR2,TNFAIP8L3,ATP10D,PITPNB,TRIAP1
GO:MF	cation binding	GO:0043169	0.000184588	3.7338	4253	1081	331	17612	ZIC1,KLF12,CYP11A1,ESYT1,ITGA5,PLOD1,ZIC4,ZC3H12D,HDAC7,NUDT4,HTR2A,RORA,CPA2,TRIM54,ZMIZ1,PAH,SLC25A24,FOXK2,ADAM17,SH3RF2,RARG,ARAP1,DTNA,TGM2,KLF11,ADAM12,LOXL4,ZMYND11,SOD3,CLYBL,ATP2C1,THBS2,CIB2,DGKI,PGM2,ESR1,BAZ1A,MAP3K4,KLF6,STIM1,NEK9,PKM2,TCF20,EGLN1,GALNT7,ZNF236,WEE1,DNAJA4,TAF3,NOL3,PAPPA,USP4,ZNF773,ATP2B4,ISL2,TRIM31,CADPS,PDE6B,ZMYND8,SLC25A25,HEG1,BMI1,POGZ,UTRN,MT1X,DLL1,MMP21,…
GO:MF	metal ion binding	GO:0046872	0.000371266	3.43031	4162	1081	323	17612	ZIC1,KLF12,CYP11A1,ESYT1,ITGA5,PLOD1,ZIC4,ZC3H12D,HDAC7,NUDT4,RORA,CPA2,TRIM54,ZMIZ1,PAH,SLC25A24,FOXK2,ADAM17,SH3RF2,RARG,ARAP1,DTNA,TGM2,KLF11,ADAM12,LOXL4,ZMYND11,SOD3,CLYBL,ATP2C1,THBS2,CIB2,DGKI,PGM2,ESR1,BAZ1A,MAP3K4,KLF6,STIM1,NEK9,PKM2,TCF20,EGLN1,GALNT7,ZNF236,WEE1,DNAJA4,TAF3,NOL3,PAPPA,USP4,ZNF773,ATP2B4,ISL2,TRIM31,CADPS,PDE6B,ZMYND8,SLC25A25,HEG1,BMI1,POGZ,UTRN,MT1X,DLL1,MMP21,CPA5,P…
GO:MF	lipid transporter activity	GO:0005319	0.000890037	3.05059	151	1081	26	17612	SLC27A1,OSBPL10,ABCA3,APOL3,OSBPL5,OSBPL9,PLSCR1,PITPNC1,OSBPL6,ATP11A,ANO6,ABCA1,ATP9B,ANO7,SLCO2A1,FABP3,APOA1,ABCB4,ATP8A2,PLSCR2,FABP4,ABCD2,TNFAIP8L3,ATP10D,PITPNB,TRIAP1
GO:MF	anion binding	GO:0043168	0.000894742	3.0483	2792	1081	228	17612	MMACHC,IQCA1,ESYT1,PLOD1,PIP4K2A,PRR7,DNAH11,PIP5KL1,CPNE8,ARAP1,TGM2,SOD3,ATP2C1,GSTP1,RAB13,THBS2,DGKI,RAB43,HAPLN2,MAP3K4,MYO10,MCF2L,NEK9,KCNH1,PKM2,OSBPL10,EGLN1,MYO15A,DAPK1,WEE1,DNAJA4,TRPC4,PACSIN3,MYO1C,HFM1,ATP2B4,IGF1R,FGF20,CHUK,GMDS,TTBK1,ALK,ABCA3,NOD1,PIM1,MYO15B,SCN8A,ANXA13,PTCH1,PLK2,MYOF,PRKG1,ACTA1,RECQL5,LARS2,PDE4B,PSD2,MAP2K3,OSBPL5,PFKP,OAS1,VPS36,CLCN3,STAB2,MTHFR,PARD3,G…
GO:MF	Ras guanyl-nucleotide exchange factor activity	GO:0005088	0.0020386	2.69067	259	1081	36	17612	ANGPT1,ARHGEF12,DENND4A,MCF2L,FGF20,SOS1,SERGEF,PREX2,GDNF,HGF,ARHGEF10,DENND4C,ARHGEF17,NRG2,ERBB2,DLG2,PLEKHG1,MCF2L2,PLEKHG4B,ARHGEF26,SBF2,ARHGEF3,EPS8L1,FGD4,ADRB1,CAMK2A,RGL3,RASGEF1A,NGEF,RASGRP3,ARTN,SPTBN1,ITSN1,TRIO,RIN1,ACTN2
GO:MF	guanyl-nucleotide exchange factor activity	GO:0005085	0.00547912	2.26129	337	1081	42	17612	ANGPT1,ARHGEF12,RINL,DENND4A,MCF2L,FGF20,SOS1,SERGEF,PREX2,PSD2,GDNF,HGF,ARHGEF10,DENND4C,ARHGEF17,NRG2,ERBB2,DLG2,PLEKHG1,MCF2L2,PLEKHG4B,ARHGEF26,SBF2,ARHGEF3,EPS8L1,FGD4,ADRB1,FLCN,DOCK7,CAMK2A,RGL3,RASGEF1A,NGEF,RASGRP3,MYCBP2,ARTN,IQSEC3,SPTBN1,ITSN1,TRIO,RIN1,ACTN2
GO:MF	small GTPase binding	GO:0031267	0.0100087	1.99962	560	1081	60	17612	ANGPT1,SRGAP1,ARHGEF12,TNPO1,SLMAP,DENND4A,DGKI,MCF2L,MYO1C,EXOC4,FGF20,SOS1,SERGEF,PREX2,GDNF,FMNL2,DAAM1,HGF,ARHGEF10,DENND4C,DNM1L,ARHGEF17,NRG2,ERBB2,TBC1D16,DLG2,PLEKHG1,MCF2L2,ABCA1,TBC1D1,SORL1,IPO9,ADPRH,ANXA2,PLEKHG4B,ARHGEF26,RPH3AL,RILP,NCKAP1,SBF2,ARHGEF3,EPS8L1,FGD4,ADRB1,DOCK7,CAMK2A,RGL3,RASGEF1A,NGEF,TBC1D2B,RASGRP3,USP6NL,MYCBP2,ARTN,RAC1,SPTBN1,ITSN1,TRIO,RIN1,ACTN2
GO:MF	kinase activity	GO:0016301	0.0165205	1.78198	903	1081	86	17612	EFNA4,PIP4K2A,PIP5KL1,DGKI,ESR1,MAP3K4,NEK9,PKM2,PIK3R3,DAPK1,WEE1,IGF1R,FGF20,CHUK,CCND3,TTBK1,ALK,PIM1,PLK2,PRKG1,MAP2K3,PFKP,HGF,GTF2H1,CAMK1D,ULK4,PTK2B,MAP3K13,RFK,CDKL3,EFNA3,NRG2,ERBB2,PKDCC,RPS6KA2,DLG2,EPHA2,GSK3B,TRIB2,TNIK,CDK14,GAB2,PDIK1L,MLKL,MAP4K3,EPS8L1,BUB1,FES,CDC7,MAST4,NRP2,GIT2,MYLK,AKAP7,PRKAG2,NEK7,CAMK2A,UCK2,WNK1,CRIM1,MAGI2,GRK5,PRKD2,STK24,FGFRL1,PKIA,CKMT2,PAN3,IKBKE,…
GO:MF	Ras GTPase binding	GO:0017016	0.0167401	1.77624	545	1081	58	17612	ANGPT1,SRGAP1,ARHGEF12,TNPO1,SLMAP,DENND4A,DGKI,MCF2L,MYO1C,EXOC4,FGF20,SOS1,SERGEF,PREX2,GDNF,FMNL2,DAAM1,HGF,ARHGEF10,DENND4C,DNM1L,ARHGEF17,NRG2,ERBB2,TBC1D16,DLG2,PLEKHG1,MCF2L2,TBC1D1,IPO9,ADPRH,ANXA2,PLEKHG4B,ARHGEF26,RPH3AL,RILP,NCKAP1,SBF2,ARHGEF3,EPS8L1,FGD4,ADRB1,DOCK7,CAMK2A,RGL3,RASGEF1A,NGEF,TBC1D2B,RASGRP3,USP6NL,MYCBP2,ARTN,RAC1,SPTBN1,ITSN1,TRIO,RIN1,ACTN2
GO:MF	Rho guanyl-nucleotide exchange factor activity	GO:0005089	0.0182946	1.73768	82	1081	16	17612	ARHGEF12,MCF2L,SOS1,PREX2,ARHGEF10,ARHGEF17,PLEKHG1,MCF2L2,PLEKHG4B,ARHGEF26,ARHGEF3,EPS8L1,FGD4,NGEF,ITSN1,TRIO
GO:MF	phosphotransferase activity, alcohol group as acceptor	GO:0016773	0.0184359	1.73434	801	1081	78	17612	EFNA4,PIP4K2A,PIP5KL1,DGKI,ESR1,MAP3K4,NEK9,PKM2,PIK3R3,DAPK1,WEE1,IGF1R,FGF20,CHUK,CCND3,TTBK1,ALK,PIM1,PLK2,PRKG1,MAP2K3,PFKP,HGF,GTF2H1,CAMK1D,ULK4,PTK2B,MAP3K13,RFK,CDKL3,EFNA3,NRG2,ERBB2,PKDCC,RPS6KA2,EPHA2,GSK3B,TRIB2,TNIK,CDK14,GAB2,PDIK1L,MLKL,MAP4K3,BUB1,FES,CDC7,MAST4,NRP2,MYLK,PRKAG2,NEK7,CAMK2A,WNK1,CRIM1,GRK5,PRKD2,STK24,FGFRL1,PAN3,IKBKE,ROR1,BMPR2,PFKFB3,MMD2,CAD,RAC1,CDKN1B,PRKCH,…
GO:MF	lipid binding	GO:0008289	0.0292453	1.53394	721	1081	71	17612	ESYT1,RORA,PRR7,CPNE8,ARAP1,ESR1,MYO10,MCF2L,KCNH1,OSBPL10,PLIN1,PACSIN3,TRIL,CADPS,ANXA13,APOL3,PTCH1,MYOF,DOK7,PSD2,OSBPL5,OSBPL9,VPS36,PARD3,IRX5,SNX29,DNM1L,COMMD1,PITPNC1,DYSF,OSBPL6,RBP2,LAPTM4B,PPP5C,ABCA1,ATP1A3,ZFYVE9,ANXA2,FABP3,APOA1,GAB2,SBF2,FES,TLR1,DAB2IP,SNX7,NR1H3,HMGB1,MAP1LC3A,ITPR3,PLEK2,PLEKHA2,FABP4,GRK5,ARHGAP26,RASGRP3,RBP7,TNFAIP8L3,SNX5,ATP1A1,OPN5,SPTBN1,SYT1,PITPNB,TRI…
GO:MF	protein kinase activity	GO:0004672	0.0387497	1.41173	663	1081	66	17612	EFNA4,MAP3K4,NEK9,DAPK1,WEE1,IGF1R,FGF20,CHUK,CCND3,TTBK1,ALK,PIM1,PLK2,PRKG1,MAP2K3,HGF,GTF2H1,CAMK1D,ULK4,PTK2B,MAP3K13,CDKL3,EFNA3,NRG2,ERBB2,PKDCC,RPS6KA2,EPHA2,GSK3B,TRIB2,TNIK,CDK14,PDIK1L,MLKL,MAP4K3,BUB1,FES,CDC7,MAST4,NRP2,MYLK,PRKAG2,NEK7,CAMK2A,WNK1,CRIM1,GRK5,PRKD2,STK24,FGFRL1,PAN3,IKBKE,ROR1,BMPR2,MMD2,CAD,RAC1,CDKN1B,PRKCH,ABL2,TRIO,NTRK1,BMPR1A,STK36,GRK7,BMPR1B
GO:BP	anatomical structure morphogenesis	GO:0009653	1.02029e-19	18.9913	2677	1087	286	17710	ZIC1,ID1,EFNA4,ITGA5,HS6ST1,PLEKHO1,ANGPT1,HDAC7,HOXD3,RORA,ZMIZ1,SLC12A6,NAB2,BDNF,HMGN1,DNAH11,ADAM17,RARG,TNFRSF1A,MIXL1,SH3D19,ARAP1,TGM2,ADAM12,AUTS2,ID2,THBS2,ESR1,LDB1,STIM1,TMOD3,MYO10,BCL2,KCNH1,PKM2,BTG1,DBN1,VWA1,BCL2L11,PIK3R3,EGLN1,MYO15A,CBLN1,WEE1,KIRREL3,PARVA,SPRY1,ANK2,EXOC4,SDCCAG8,ISL2,STAT2,FZD2,NTNG2,CHUK,HEG1,SOS1,E2F7,YAP1,DLL1,HEXB,PIM1,THSD7A,KLHL3,PTCH1,GPM6A,PREX2,PLK2…
GO:BP	anatomical structure development	GO:0048856	7.50258e-16	15.1248	5904	1087	500	17710	ZIC1,ID1,EFNA4,ITGA5,PLOD1,HS6ST1,EN2,CASP8,OLFML3,PLEKHO1,TGIF1,ANGPT1,HDAC7,HOXD3,RORA,KIAA1217,TRIM54,ZMIZ1,PIP4K2A,PRR7,SLC12A6,NAB2,BDNF,HMGN1,DNAH11,ADAM17,RARG,LDHA,TNFRSF1A,LMNA,MIXL1,MCPH1,SH3D19,ARAP1,TGM2,LDLRAD4,ADAM12,AUTS2,ATP2C1,GSTP1,ID2,RAB13,THBS2,SPRED2,HAPLN2,ESR1,LDB1,MAP3K4,KLF6,STIM1,TMOD3,MYO10,FNDC3A,CMTM3,SEZ6L2,BCL2,KCNH1,TCF7L2,PKM2,EPC1,GIPR,BTG1,DBN1,LGALS1,VWA1,BCL2…
GO:BP	developmental process	GO:0032502	9.22289e-15	14.0351	6309	1087	522	17710	ZIC1,ID1,EFNA4,ITGA5,PLOD1,HS6ST1,EN2,CASP8,OLFML3,PLEKHO1,TGIF1,ANGPT1,HDAC7,HOXD3,HTR2A,RORA,KIAA1217,TRIM54,ZMIZ1,PIP4K2A,PRR7,SLC12A6,NAB2,BDNF,HMGN1,DNAH11,ADAM17,RARG,LDHA,TNFRSF1A,LMNA,MIXL1,MCPH1,SH3D19,ARAP1,TGM2,LDLRAD4,ADAM12,ST7,AUTS2,ATP2C1,MIR9-2,GSTP1,ID2,RAB13,THBS2,SPRED2,HAPLN2,ESR1,LDB1,MAP3K4,KLF6,STIM1,TMOD3,MYO10,FNDC3A,CMTM3,SEZ6L2,BCL2,KCNH1,TCF7L2,PKM2,EPC1,GIPR,BTG1,DBN1…
GO:BP	multicellular organism development	GO:0007275	3.28231e-14	13.4838	5416	1087	461	17710	ZIC1,ID1,EFNA4,ITGA5,HS6ST1,EN2,CASP8,OLFML3,TGIF1,ANGPT1,HDAC7,HOXD3,RORA,KIAA1217,TRIM54,ZMIZ1,PIP4K2A,PRR7,SLC12A6,NAB2,BDNF,HMGN1,DNAH11,ADAM17,RARG,LDHA,TNFRSF1A,LMNA,MIXL1,MCPH1,TGM2,LDLRAD4,ADAM12,AUTS2,GSTP1,ID2,RAB13,THBS2,SPRED2,HAPLN2,ESR1,LDB1,MAP3K4,KLF6,STIM1,TMOD3,FNDC3A,CMTM3,SEZ6L2,BCL2,TCF7L2,PKM2,EPC1,GIPR,BTG1,DBN1,LGALS1,VWA1,BCL2L11,PIK3R3,EGLN1,MYO15A,CACYBP,CBLN1,WEE1,TRPC…
GO:BP	system development	GO:0048731	4.85975e-13	12.3134	4849	1087	418	17710	ZIC1,ID1,EFNA4,ITGA5,HS6ST1,EN2,CASP8,ANGPT1,HDAC7,HOXD3,RORA,KIAA1217,ZMIZ1,PIP4K2A,PRR7,SLC12A6,NAB2,BDNF,HMGN1,DNAH11,ADAM17,RARG,LDHA,TNFRSF1A,LMNA,MIXL1,MCPH1,TGM2,LDLRAD4,ADAM12,AUTS2,GSTP1,ID2,RAB13,THBS2,HAPLN2,ESR1,LDB1,MAP3K4,KLF6,STIM1,TMOD3,FNDC3A,SEZ6L2,BCL2,TCF7L2,PKM2,EPC1,GIPR,BTG1,DBN1,LGALS1,VWA1,BCL2L11,PIK3R3,EGLN1,MYO15A,CACYBP,CBLN1,WEE1,TRPC4,KIRREL3,AKAP6,PARVA,HLF,TACC1,S…
GO:BP	nervous system development	GO:0007399	1.03598e-11	10.9846	2340	1087	234	17710	ZIC1,ID1,EFNA4,HS6ST1,EN2,HOXD3,RORA,NAB2,BDNF,DNAH11,RARG,MCPH1,AUTS2,GSTP1,ID2,RAB13,THBS2,HAPLN2,LDB1,SEZ6L2,BCL2,DBN1,LGALS1,BCL2L11,CBLN1,WEE1,TRPC4,KIRREL3,TACC1,ANK2,SDCCAG8,ATP2B4,ISL2,FGF20,FKBP1B,FZD2,NTNG2,ZMYND8,SOS1,TTBK1,ALK,YAP1,DLL1,SNTG2,RCAN1,HEXB,SCN8A,PCDHA11,PTCH1,GPM6A,PREX2,PLK2,CHST8,PRKG1,SDK1,GDNF,CRTAC1,MKL1,GFI1,SEMA5B,SOX4,HGF,TGFB2,ARHGEF10,MTHFR,PARD3,IRX5,COL2A1,SD…
GO:BP	neurogenesis	GO:0022008	1.27213e-10	9.89547	1602	1087	173	17710	ID1,EFNA4,HS6ST1,EN2,HOXD3,RORA,NAB2,BDNF,AUTS2,GSTP1,ID2,RAB13,LDB1,BCL2,DBN1,LGALS1,CBLN1,WEE1,TRPC4,KIRREL3,SDCCAG8,ISL2,FGF20,FKBP1B,FZD2,NTNG2,ZMYND8,SOS1,TTBK1,ALK,YAP1,DLL1,HEXB,PTCH1,GPM6A,PREX2,PLK2,PRKG1,SDK1,GDNF,CRTAC1,MKL1,GFI1,SEMA5B,SOX4,HGF,TGFB2,ARHGEF10,PARD3,IRX5,SDK2,PRRX1,CAMK1D,OGDH,ULK4,WNT2,RUNX1,PTK2B,DNM1L,MAP3K13,PRDM8,CDKL3,PAFAH1B1,EFNA3,PTF1A,LHX5,NTNG1,PRDM16,ERBB2,…
GO:BP	regulation of signaling	GO:0023051	4.26337e-10	9.37025	3568	1087	317	17710	ZIC1,ID1,ITGA5,GRM8,CASP8,ANGPT1,HDAC7,HTR2A,RORA,SRGAP1,ARHGEF12,ZMIZ1,PIP4K2A,PRR7,BDNF,ADAM17,SH3RF2,ARHGAP20,TNFRSF1A,LMNA,ARAP1,TGM2,LDLRAD4,ZMYND11,AUTS2,ATP2C1,GSTP1,MAML2,SPRED2,SORBS3,MGLL,DGKI,ESR1,MAP3K4,STIM1,MCF2L,CMTM3,SEZ6L2,BCL2,TCF7L2,RGS12,GIPR,DBN1,LGALS1,TACR2,BCL2L11,DAPK1,CBLN1,SORBS1,BID,TAF3,SLC16A1,AKAP6,NOL3,SPRY1,MYO1C,FAM13A,ANK2,PER1,ATP2B4,IGF1R,FGF20,FKBP1B,FZD2,PDE…
GO:BP	regulation of signal transduction	GO:0009966	6.49623e-10	9.18734	3226	1087	292	17710	ZIC1,ID1,ITGA5,CASP8,ANGPT1,HDAC7,HTR2A,RORA,SRGAP1,ARHGEF12,ZMIZ1,PIP4K2A,PRR7,BDNF,ADAM17,SH3RF2,ARHGAP20,TNFRSF1A,LMNA,ARAP1,TGM2,LDLRAD4,ZMYND11,AUTS2,ATP2C1,GSTP1,MAML2,SPRED2,SORBS3,MGLL,DGKI,ESR1,MAP3K4,MCF2L,CMTM3,SEZ6L2,BCL2,TCF7L2,RGS12,GIPR,LGALS1,BCL2L11,DAPK1,CBLN1,SORBS1,BID,TAF3,AKAP6,NOL3,SPRY1,MYO1C,FAM13A,PER1,ATP2B4,IGF1R,FGF20,FKBP1B,FZD2,PDE6B,ZMYND8,CHUK,BAIAP2L1,CCND3,HEG1,…
GO:BP	multicellular organismal process	GO:0032501	3.21236e-09	8.49318	7576	1087	577	17710	ZIC1,ID1,EFNA4,ITGA5,HS6ST1,EN2,GRM8,CASP8,OLFML3,TGIF1,ANGPT1,C2CD4A,HDAC7,HOXD3,HTR2A,RORA,KIAA1217,TRIM54,ZMIZ1,PIP4K2A,PRR7,SLC12A6,IL1RL1,SLC27A1,NAB2,BDNF,HMGN1,DNAH11,ADAM17,RARG,LDHA,TNFRSF1A,LMNA,SLMAP,MIXL1,MCPH1,DTNA,TGM2,LDLRAD4,ADAM12,AUTS2,MIR9-2,GSTP1,ID2,RAB13,THBS2,SPRED2,CIB2,SORBS3,MGLL,DGKI,PROCR,HAPLN2,ESR1,LDB1,MAP3K4,KLF6,STIM1,TMOD3,FNDC3A,CMTM3,SEZ6L2,BCL2,KCNH1,TCF7L2,PK…
GO:BP	regulation of cell communication	GO:0010646	3.67756e-09	8.43444	3541	1087	311	17710	ZIC1,ID1,ITGA5,GRM8,CASP8,ANGPT1,HDAC7,HTR2A,RORA,SRGAP1,ARHGEF12,ZMIZ1,PIP4K2A,PRR7,BDNF,ADAM17,SH3RF2,ARHGAP20,TNFRSF1A,LMNA,ARAP1,TGM2,LDLRAD4,ZMYND11,AUTS2,ATP2C1,GSTP1,MAML2,SPRED2,SORBS3,MGLL,DGKI,ESR1,MAP3K4,MCF2L,CMTM3,SEZ6L2,BCL2,TCF7L2,RGS12,GIPR,DBN1,LGALS1,TACR2,BCL2L11,DAPK1,CBLN1,SORBS1,BID,TAF3,SLC16A1,AKAP6,NOL3,SPRY1,MYO1C,FAM13A,ANK2,PER1,ATP2B4,IGF1R,FGF20,FKBP1B,FZD2,PDE6B,ZMY…
GO:BP	neuron differentiation	GO:0030182	5.29142e-09	8.27643	1356	1087	148	17710	ID1,EFNA4,HS6ST1,EN2,HOXD3,RORA,BDNF,AUTS2,ID2,RAB13,LDB1,BCL2,DBN1,LGALS1,CBLN1,WEE1,KIRREL3,ISL2,FGF20,FKBP1B,FZD2,NTNG2,ZMYND8,SOS1,ALK,DLL1,PTCH1,GPM6A,PREX2,PLK2,PRKG1,SDK1,GDNF,CRTAC1,MKL1,GFI1,SEMA5B,SOX4,HGF,TGFB2,PARD3,IRX5,SDK2,PRRX1,CAMK1D,OGDH,ULK4,WNT2,RUNX1,PTK2B,DNM1L,MAP3K13,CDKL3,PAFAH1B1,EFNA3,PTF1A,LHX5,NTNG1,ERBB2,KIDINS220,TBCD,DLL4,EPHA2,LHX6,NRXN3,GSK3B,CTDSP1,TNIK,SATB2,AP…
GO:BP	generation of neurons	GO:0048699	9.89866e-09	8.00442	1505	1087	159	17710	ID1,EFNA4,HS6ST1,EN2,HOXD3,RORA,BDNF,AUTS2,ID2,RAB13,LDB1,BCL2,DBN1,LGALS1,CBLN1,WEE1,KIRREL3,SDCCAG8,ISL2,FGF20,FKBP1B,FZD2,NTNG2,ZMYND8,SOS1,TTBK1,ALK,YAP1,DLL1,PTCH1,GPM6A,PREX2,PLK2,PRKG1,SDK1,GDNF,CRTAC1,MKL1,GFI1,SEMA5B,SOX4,HGF,TGFB2,PARD3,IRX5,SDK2,PRRX1,CAMK1D,OGDH,ULK4,WNT2,RUNX1,PTK2B,DNM1L,MAP3K13,CDKL3,PAFAH1B1,EFNA3,PTF1A,LHX5,NTNG1,ERBB2,KIDINS220,TBCD,DLL4,EPHA2,LHX6,SORL1,NRXN3,K…
GO:BP	animal organ morphogenesis	GO:0009887	1.0905e-08	7.96237	1004	1087	118	17710	ZIC1,ID1,HOXD3,ZMIZ1,NAB2,HMGN1,DNAH11,RARG,TGM2,AUTS2,ID2,ESR1,STIM1,BCL2,VWA1,BCL2L11,EGLN1,MYO15A,PARVA,SPRY1,EXOC4,FZD2,HEG1,SOS1,YAP1,DLL1,PIM1,KLHL3,PTCH1,SDK1,ACTA1,GDNF,MYOM2,LRIG3,DAAM1,SOX4,HGF,PRICKLE2,TGFB2,IRX5,COL2A1,SDK2,ABLIM1,LRP5,PRRX1,WNT2,ALDH1A3,PAFAH1B1,KIF26B,ASXL1,SAV1,ZNRF3,LIMS2,PTF1A,PPP1R13L,ADAMTS5,DLL4,EPHA2,SGPL1,ANXA2,MEGF11,BSX,SATB2,TBX5,ARID5B,SLIT1,AGTPBP1,ITGA…
GO:BP	regulation of response to stimulus	GO:0048583	1.73682e-08	7.76025	4282	1087	359	17710	ZIC1,ID1,ITGA5,CASP8,ANGPT1,C2CD4A,HDAC7,HTR2A,RORA,SRGAP1,ARHGEF12,ZMIZ1,PIP4K2A,PRR7,IL1RL1,BDNF,ADAM17,SH3RF2,ARHGAP20,TNFRSF1A,LMNA,MCPH1,ARAP1,TGM2,LDLRAD4,ZMYND11,AUTS2,ATP2C1,GSTP1,MAML2,SPRED2,SORBS3,MGLL,DGKI,ESR1,MAP3K4,MYO10,MCF2L,CMTM3,SEZ6L2,BCL2,TCF7L2,RGS12,GIPR,LGALS1,TACR2,BCL2L11,DAPK1,CBLN1,SORBS1,BID,TAF3,AKAP6,NOL3,OSMR,GTF2IRD1,SPRY1,MYO1C,FAM13A,PER1,ATP2B4,TRIL,IGF1R,FGF20…
GO:BP	signaling	GO:0023052	2.14738e-08	7.66809	6505	1087	505	17710	ZIC1,ID1,WSB2,EFNA4,ITGA5,GRM8,CASP8,ANGPT1,GPR135,HDAC7,HOXD3,NUDT4,HTR2A,RORA,SRGAP1,ARHGEF12,TRIM54,ZMIZ1,PIP4K2A,PRR7,SLC12A6,IL1RL1,SLC27A1,BDNF,ADAM17,SH3RF2,ARHGAP20,RARG,TNFRSF1A,LMNA,ARAP1,DTNA,TGM2,LDLRAD4,ZMYND11,AUTS2,ATP2C1,GSTP1,MAML2,RAB13,SPRED2,SORBS3,MGLL,DGKI,RAB43,ESR1,LDB1,MAP3K4,KLF6,STIM1,MYO10,MCF2L,CMTM3,SEZ6L2,BCL2,KCNH1,TCF7L2,RGS12,GIPR,DBN1,LGALS1,TACR2,BCL2L11,PIK3R3…
GO:BP	regulation of multicellular organismal process	GO:0051239	3.1447e-08	7.50242	3132	1087	278	17710	ID1,ITGA5,CASP8,ANGPT1,HDAC7,HOXD3,HTR2A,RORA,ZMIZ1,IL1RL1,SLC27A1,BDNF,ADAM17,RARG,TNFRSF1A,LMNA,MIXL1,LDLRAD4,ADAM12,MIR9-2,GSTP1,ID2,THBS2,MGLL,PROCR,ESR1,LDB1,STIM1,BCL2,TCF7L2,PKM2,BTG1,DBN1,LGALS1,TACR2,BCL2L11,EGLN1,CBLN1,AKAP6,NOL3,GTF2IRD1,SPRY1,CELF1,ANK2,PER1,ATP2B4,ISL2,TRIL,IGF1R,FGF20,FKBP1B,FZD2,ZMYND8,CHUK,HEG1,SOS1,TTBK1,UTRN,ALK,IRF1,YAP1,NOD1,DLL1,PIM1,PTCH1,CYBA,PLK2,PRKG1,SDK…
GO:BP	cell communication	GO:0007154	5.54802e-08	7.25586	6555	1087	506	17710	ZIC1,ID1,WSB2,EFNA4,ITGA5,GRM8,CASP8,ANGPT1,GPR135,HDAC7,HOXD3,NUDT4,HTR2A,RORA,SRGAP1,ARHGEF12,TRIM54,ZMIZ1,PIP4K2A,PRR7,SLC12A6,IL1RL1,SLC27A1,BDNF,ADAM17,SH3RF2,ARHGAP20,RARG,TNFRSF1A,LMNA,ARAP1,DTNA,TGM2,LDLRAD4,ZMYND11,AUTS2,ATP2C1,GSTP1,MAML2,RAB13,SPRED2,CIB2,SORBS3,MGLL,DGKI,RAB43,ESR1,LDB1,MAP3K4,KLF6,MYO10,MCF2L,CMTM3,SEZ6L2,BCL2,KCNH1,TCF7L2,RGS12,GIPR,DBN1,LGALS1,TACR2,BCL2L11,PIK3R3,…
GO:BP	neuron development	GO:0048666	6.0416e-08	7.21885	1103	1087	124	17710	ID1,EFNA4,HS6ST1,EN2,BDNF,AUTS2,ID2,RAB13,BCL2,DBN1,LGALS1,WEE1,KIRREL3,ISL2,FKBP1B,FZD2,NTNG2,ZMYND8,SOS1,ALK,PTCH1,GPM6A,PREX2,PLK2,PRKG1,SDK1,GDNF,CRTAC1,MKL1,GFI1,SEMA5B,HGF,TGFB2,PARD3,IRX5,PRRX1,CAMK1D,OGDH,ULK4,RUNX1,PTK2B,DNM1L,MAP3K13,CDKL3,PAFAH1B1,EFNA3,NTNG1,ERBB2,KIDINS220,TBCD,EPHA2,LHX6,NRXN3,GSK3B,TNIK,APOA1,GAB2,SSH1,SLIT1,NCKAP1,ARID1B,NTM,CAPRIN2,SKI,ATP8A2,FES,DAB2IP,NTN1,NRCA…
GO:BP	anatomical structure formation involved in morphogenesis	GO:0048646	7.53314e-08	7.12302	1180	1087	130	17710	ID1,ITGA5,HS6ST1,PLEKHO1,ANGPT1,HDAC7,RORA,SLC12A6,ADAM17,RARG,MIXL1,TGM2,ADAM12,THBS2,LDB1,STIM1,TMOD3,KCNH1,PKM2,BTG1,BCL2L11,PIK3R3,EGLN1,CBLN1,PARVA,SPRY1,ANK2,EXOC4,SDCCAG8,FZD2,E2F7,DLL1,PIM1,THSD7A,PTCH1,PLK2,MYOF,SDK1,ACTA1,GDNF,MYOM2,SOX4,HGF,LMOD1,TGFB2,STAB2,MTHFR,KLF5,COL2A1,SDK2,AGTR1,WNT2,RUNX1,FKBPL,PTK2B,ALDH1A3,PAFAH1B1,KIF26B,DYSF,EFNA3,PTF1A,LHX5,ERBB2,ITGB5,DLL4,PRCP,EPHA2,JUP…
GO:BP	cell development	GO:0048468	9.03572e-08	7.04404	2139	1087	204	17710	ID1,EFNA4,HS6ST1,EN2,HOXD3,TRIM54,PIP4K2A,BDNF,RARG,TNFRSF1A,LMNA,AUTS2,GSTP1,ID2,RAB13,HAPLN2,ESR1,TMOD3,FNDC3A,BCL2,DBN1,LGALS1,VWA1,WEE1,KIRREL3,AKAP6,PARVA,SPRY1,CELF1,ANK2,ISL2,FGF20,FKBP1B,FZD2,NTNG2,ZMYND8,HEG1,SOS1,TTBK1,ALK,YAP1,DLL1,RCAN1,HEXB,PTCH1,GPM6A,PREX2,PLK2,MYOF,PRKG1,SDK1,ACTA1,GDNF,CRTAC1,MYOM2,MKL1,GFI1,SEMA5B,SOX4,HGF,LMOD1,TGFB2,ARHGEF10,PARD3,IRX5,KLF5,LRP5,PRRX1,CAMK1D,L…
GO:BP	intracellular signal transduction	GO:0035556	1.88189e-07	6.72541	2774	1087	249	17710	ID1,WSB2,CASP8,ANGPT1,HDAC7,NUDT4,HTR2A,RORA,SRGAP1,ARHGEF12,PIP4K2A,SH3RF2,ARHGAP20,TNFRSF1A,ARAP1,TGM2,ZMYND11,AUTS2,ATP2C1,GSTP1,RAB13,SPRED2,SORBS3,DGKI,RAB43,ESR1,MAP3K4,MCF2L,SEZ6L2,BCL2,KCNH1,TCF7L2,GIPR,LGALS1,BCL2L11,PIK3R3,DAPK1,TNKS1BP1,BID,TAF3,AKAP6,NOL3,SPRY1,FAM13A,ANK2,PER1,ATP2B4,IGF1R,FGF20,FKBP1B,CHUK,HEG1,SOS1,ALK,CAMTA1,E2F7,RTKN2,YAP1,MT1X,NOD1,RCAN1,MIR181A2,APOL3,PREX2,PLK…
GO:BP	circulatory system development	GO:0072359	2.23405e-07	6.65091	1162	1087	127	17710	ID1,ITGA5,HS6ST1,ANGPT1,HDAC7,RORA,ZMIZ1,SLC12A6,DNAH11,TNFRSF1A,LMNA,MIXL1,ADAM12,ID2,THBS2,STIM1,TCF7L2,PKM2,EPC1,BTG1,PIK3R3,EGLN1,CACYBP,AKAP6,PARVA,SPRY1,ANK2,FGF20,FZD2,HEG1,SOS1,E2F7,YAP1,DLL1,MMP21,PIM1,THSD7A,PTCH1,PLK2,ECE1,MYOM2,SOX4,HGF,TGFB2,STAB2,KLF5,COL2A1,LRP5,AGTR1,PRRX1,WNT2,LOX,RUNX1,FKBPL,PTK2B,SORBS2,ASXL1,SAV1,DYSF,EFNA3,ERBB2,PPP1R13L,RPS6KA2,DLL4,PRCP,EPHA2,JUP,SGPL1,NRXN…
GO:BP	positive regulation of biological process	GO:0048518	2.64336e-07	6.57784	6114	1087	474	17710	ZIC1,KLF12,ID1,ITGA5,EN2,CASP8,ZC3H12D,ANGPT1,C2CD4A,HDAC7,HOXD3,HTR2A,RORA,ARHGEF12,ZMIZ1,PIP4K2A,PRR7,IL1RL1,SLC27A1,NAB2,BDNF,FOXK2,HMGN1,ADAM17,SH3RF2,NCCRP1,RARG,LDHA,TNFRSF1A,LMNA,MIXL1,SH3D19,ARAP1,TGM2,KLF11,ADAM12,AUTS2,ATP2C1,ANKRD53,GSTP1,MAML2,ID2,THBS2,SPRED2,SORBS3,DGKI,ESR1,LDB1,MAP3K4,KLF6,STIM1,TMOD3,MYO10,MCF2L,CMTM3,BCL2,SERTAD2,TCF7L2,PKM2,EPC1,GIPR,TCF20,BTG1,DBN1,LGALS1,TACR…
GO:BP	positive regulation of cellular process	GO:0048522	3.07434e-07	6.51225	5351	1087	424	17710	ZIC1,KLF12,ID1,ITGA5,EN2,CASP8,ZC3H12D,ANGPT1,HDAC7,HOXD3,HTR2A,RORA,ARHGEF12,ZMIZ1,PIP4K2A,PRR7,IL1RL1,SLC27A1,NAB2,BDNF,FOXK2,HMGN1,ADAM17,SH3RF2,NCCRP1,RARG,LDHA,TNFRSF1A,LMNA,MIXL1,SH3D19,ARAP1,TGM2,KLF11,AUTS2,ATP2C1,ANKRD53,GSTP1,MAML2,ID2,THBS2,SPRED2,SORBS3,DGKI,ESR1,LDB1,MAP3K4,KLF6,TMOD3,MCF2L,CMTM3,BCL2,SERTAD2,TCF7L2,EPC1,GIPR,TCF20,BTG1,DBN1,LGALS1,TACR2,BCL2L11,VPS13D,PIK3R3,EGLN1,D…
GO:BP	cellular component morphogenesis	GO:0032989	3.51665e-07	6.45387	1133	1087	124	17710	ID1,EFNA4,PLEKHO1,BDNF,SH3D19,ARAP1,AUTS2,ID2,TMOD3,MYO10,BCL2,DBN1,VWA1,WEE1,KIRREL3,PARVA,ANK2,ISL2,NTNG2,HEG1,SOS1,YAP1,HEXB,PTCH1,GPM6A,PREX2,ACTA1,GDNF,MYOM2,FMNL2,SEMA5B,HGF,LMOD1,TGFB2,PARD3,LIMS1,MAEL,PTK2B,DNM1L,MAP3K13,CDKL3,PAFAH1B1,ASXL1,EFNA3,NTNG1,ERBB2,LIMD1,KIDINS220,TBCD,EPHA2,NRXN3,GSK3B,TNIK,PDPN,APOA1,ARHGEF26,CDH6,GAB2,SSH1,SLIT1,CLU,NCKAP1,CAPRIN2,COCH,FGD4,ATP8A2,NEBL,FES,D…
GO:BP	cell differentiation	GO:0030154	4.11019e-07	6.38614	4162	1087	344	17710	ZIC1,ID1,EFNA4,ITGA5,HS6ST1,EN2,CASP8,PLEKHO1,ANGPT1,HDAC7,HOXD3,HTR2A,RORA,TRIM54,ZMIZ1,PIP4K2A,PRR7,NAB2,BDNF,ADAM17,RARG,TNFRSF1A,LMNA,MIXL1,LDLRAD4,ADAM12,ST7,AUTS2,MIR9-2,GSTP1,ID2,RAB13,HAPLN2,ESR1,LDB1,MAP3K4,KLF6,STIM1,TMOD3,FNDC3A,BCL2,KCNH1,TCF7L2,EPC1,BTG1,DBN1,LGALS1,VWA1,CACYBP,CBLN1,WEE1,TRPC4,KIRREL3,AKAP6,PARVA,HLF,SPRY1,CELF1,ANK2,SDCCAG8,ISL2,FGF20,FKBP1B,FZD2,NTNG2,ZMYND8,CHUK,…
GO:BP	cellular developmental process	GO:0048869	6.75011e-07	6.17069	4356	1087	356	17710	ZIC1,ID1,EFNA4,ITGA5,HS6ST1,EN2,CASP8,PLEKHO1,ANGPT1,HDAC7,HOXD3,HTR2A,RORA,TRIM54,ZMIZ1,PIP4K2A,PRR7,NAB2,BDNF,ADAM17,RARG,TNFRSF1A,LMNA,MIXL1,SH3D19,ARAP1,LDLRAD4,ADAM12,ST7,AUTS2,MIR9-2,GSTP1,ID2,RAB13,HAPLN2,ESR1,LDB1,MAP3K4,KLF6,STIM1,TMOD3,MYO10,FNDC3A,BCL2,KCNH1,TCF7L2,EPC1,BTG1,DBN1,LGALS1,VWA1,CACYBP,CBLN1,WEE1,TRPC4,KIRREL3,AKAP6,PARVA,HLF,SPRY1,CELF1,ANK2,SDCCAG8,ISL2,FGF20,FKBP1B,FZD2…
GO:BP	signal transduction	GO:0007165	1.16438e-06	5.9339	6077	1087	468	17710	ZIC1,ID1,WSB2,EFNA4,ITGA5,GRM8,CASP8,ANGPT1,GPR135,HDAC7,HOXD3,NUDT4,HTR2A,RORA,SRGAP1,ARHGEF12,TRIM54,ZMIZ1,PIP4K2A,PRR7,IL1RL1,SLC27A1,BDNF,ADAM17,SH3RF2,ARHGAP20,RARG,TNFRSF1A,LMNA,ARAP1,DTNA,TGM2,LDLRAD4,ZMYND11,AUTS2,ATP2C1,GSTP1,MAML2,RAB13,SPRED2,SORBS3,MGLL,DGKI,RAB43,ESR1,LDB1,MAP3K4,KLF6,MYO10,MCF2L,CMTM3,SEZ6L2,BCL2,KCNH1,TCF7L2,RGS12,GIPR,LGALS1,TACR2,BCL2L11,PIK3R3,DAPK1,TSPAN11,CBLN…
GO:BP	tube development	GO:0035295	1.73166e-06	5.76154	1112	1087	120	17710	ID1,ITGA5,HS6ST1,ANGPT1,HDAC7,RORA,ZMIZ1,SLC12A6,RARG,MIXL1,TGM2,ADAM12,ID2,THBS2,ESR1,STIM1,BCL2,PKM2,BTG1,BCL2L11,PIK3R3,EGLN1,PARVA,SPRY1,SDCCAG8,FZD2,HEG1,SOS1,E2F7,YAP1,DLL1,THSD7A,KLHL3,PTCH1,PLK2,GDNF,SOX4,HGF,TGFB2,STAB2,MTHFR,KLF5,COL2A1,LRP5,AGTR1,PRRX1,WNT2,LOX,RUNX1,FKBPL,PTK2B,KIF26B,ASXL1,SAV1,DYSF,EFNA3,ERBB2,PKDCC,DLL4,PRCP,EPHA2,JUP,SGPL1,NRXN3,TDGF1,ANXA2,AMOTL1,PDPN,TBX5,DDAH1,…
GO:BP	cell morphogenesis	GO:0000902	2.08618e-06	5.68065	1029	1087	113	17710	ID1,EFNA4,PLEKHO1,BDNF,SH3D19,ARAP1,AUTS2,ID2,MYO10,BCL2,DBN1,VWA1,WEE1,KIRREL3,PARVA,ISL2,NTNG2,HEG1,SOS1,YAP1,HEXB,PTCH1,GPM6A,PREX2,GDNF,FMNL2,SEMA5B,HGF,TGFB2,PARD3,LIMS1,MAEL,PTK2B,DNM1L,MAP3K13,CDKL3,PAFAH1B1,ASXL1,EFNA3,NTNG1,ERBB2,LIMD1,KIDINS220,TBCD,EPHA2,NRXN3,GSK3B,TNIK,PDPN,APOA1,ARHGEF26,CDH6,GAB2,SSH1,SLIT1,CLU,NCKAP1,CAPRIN2,COCH,FGD4,ATP8A2,FES,DAB2IP,NTN1,NRCAM,GLI2,NRP2,DOCK7,N…
GO:BP	biological regulation	GO:0065007	2.10658e-06	5.67642	12281	1087	841	17710	ZIC1,KLF12,ID1,WSB2,CYP11A1,EFNA4,ITGA5,EN2,GRM8,CASP8,ZIC4,PSMD3,PLEKHO1,ZC3H12D,TGIF1,ANGPT1,GPR135,C2CD4A,HDAC7,HOXD3,NUDT4,HTR2A,RORA,SRGAP1,TAPBP,ARHGEF12,TRIM54,ZMIZ1,PIP4K2A,PAH,RINL,SLC25A24,PRR7,HVCN1,SLC12A6,IL1RL1,SLC27A1,NAB2,BDNF,FOXK2,HMGN1,DNAH11,ADAM17,SH3RF2,ARHGAP20,NCCRP1,RARG,LDHA,TNFRSF1A,TNPO1,LMNA,PIP5KL1,SLMAP,MIXL1,MCPH1,SH3D19,ARAP1,DTNA,TGM2,KLF11,LDLRAD4,DENND4A,ADAM12…
GO:BP	regulation of developmental process	GO:0050793	2.98285e-06	5.52537	2641	1087	234	17710	ID1,ITGA5,CASP8,PLEKHO1,HDAC7,HOXD3,HTR2A,RORA,ZMIZ1,NAB2,BDNF,HMGN1,RARG,TNFRSF1A,LMNA,MIXL1,SH3D19,ARAP1,LDLRAD4,ADAM12,ST7,MIR9-2,ID2,THBS2,ESR1,LDB1,STIM1,MYO10,BCL2,TCF7L2,PKM2,BTG1,DBN1,LGALS1,BCL2L11,EGLN1,CBLN1,AKAP6,PARVA,SPRY1,CELF1,ISL2,FGF20,FKBP1B,STAT2,FZD2,ZMYND8,SOS1,TTBK1,ALK,IRF1,YAP1,DLL1,RCAN1,HEXB,PIM1,PTCH1,PLK2,SDK1,CCDC3,NCOA3,RUNX1T1,GDNF,EXOSC6,LRRC17,FMNL2,GFI1,DDHD2,SE…
GO:BP	cellular component organization	GO:0016043	3.7722e-06	5.42341	6310	1087	480	17710	ARMC9,ID1,EFNA4,ITGA5,PLOD1,CASP8,PLEKHO1,ANGPT1,HDAC7,NPM3,TAPBP,TRIM54,ZMIZ1,PIP4K2A,SLC12A6,BDNF,HMGN1,ADAM17,RARG,TNFRSF1A,TNPO1,LMNA,MCPH1,SH3D19,ARAP1,TGM2,LDLRAD4,ADAM12,LOXL4,ST7,ZMYND11,AUTS2,CLYBL,ATP2C1,ANKRD53,ID2,RAB13,THBS2,SORBS3,RAB43,HAPLN2,ESR1,LDB1,BAZ1A,MAP3K4,PTCD3,TMOD3,MYO10,NEK9,SEZ6L2,BCL2,SLC12A8,SERTAD2,TCF7L2,PKM2,EPC1,BTG1,DBN1,LGALS1,VWA1,BCL2L11,VPS13D,PCBD1,CBLN1,S…
GO:BP	tube morphogenesis	GO:0035239	4.98331e-06	5.30248	922	1087	103	17710	ID1,ITGA5,HS6ST1,ANGPT1,HDAC7,RORA,ZMIZ1,SLC12A6,RARG,TGM2,ADAM12,ID2,THBS2,ESR1,STIM1,BCL2,PKM2,BTG1,BCL2L11,PIK3R3,EGLN1,PARVA,SPRY1,SDCCAG8,FZD2,HEG1,SOS1,E2F7,YAP1,DLL1,THSD7A,KLHL3,PTCH1,PLK2,GDNF,SOX4,HGF,TGFB2,STAB2,MTHFR,KLF5,LRP5,AGTR1,PRRX1,WNT2,LOX,RUNX1,FKBPL,PTK2B,KIF26B,DYSF,EFNA3,ERBB2,DLL4,PRCP,EPHA2,JUP,SGPL1,NRXN3,TDGF1,ANXA2,AMOTL1,TBX5,DDAH1,WNT1,SMOC2,SKI,DCHS1,DAB2IP,NTN1,MI…
GO:BP	response to stimulus	GO:0050896	1.2318e-05	4.90946	9174	1087	655	17710	ZIC1,ID1,WSB2,CYP11A1,EFNA4,ITGA5,PLOD1,GRM8,CASP8,PSMD3,TGIF1,ANGPT1,GPR135,C2CD4A,HDAC7,HOXD3,NUDT4,HTR2A,RORA,SRGAP1,TAPBP,ARHGEF12,TRIM54,ZMIZ1,PIP4K2A,SLC25A24,PRR7,HVCN1,SLC12A6,IL1RL1,SLC27A1,BDNF,HMGN1,ADAM17,SH3RF2,ARHGAP20,RARG,LDHA,TNFRSF1A,LMNA,MCPH1,CPNE8,ARAP1,DTNA,TGM2,KLF11,LDLRAD4,ZMYND11,SOD3,AUTS2,ATP2C1,GSTP1,MAML2,ID2,RAB13,SPRED2,CIB2,SORBS3,MGLL,DGKI,PGM2,RAB43,PROCR,ESR1,L…
GO:BP	cellular response to stimulus	GO:0051716	1.51418e-05	4.81982	7491	1087	551	17710	ZIC1,ID1,WSB2,CYP11A1,EFNA4,ITGA5,GRM8,CASP8,TGIF1,ANGPT1,GPR135,HDAC7,HOXD3,NUDT4,HTR2A,RORA,SRGAP1,ARHGEF12,TRIM54,ZMIZ1,PIP4K2A,SLC25A24,PRR7,HVCN1,SLC12A6,IL1RL1,SLC27A1,BDNF,HMGN1,ADAM17,SH3RF2,ARHGAP20,RARG,TNFRSF1A,LMNA,CPNE8,ARAP1,DTNA,TGM2,KLF11,LDLRAD4,ZMYND11,SOD3,AUTS2,ATP2C1,GSTP1,MAML2,ID2,RAB13,SPRED2,CIB2,SORBS3,MGLL,DGKI,RAB43,ESR1,LDB1,MAP3K4,KLF6,MYO10,MCF2L,CMTM3,SEZ6L2,BCL2,K…
GO:BP	central nervous system development	GO:0007417	1.68177e-05	4.77423	980	1087	106	17710	ZIC1,ID1,EN2,RORA,MCPH1,AUTS2,GSTP1,ID2,HAPLN2,LDB1,SEZ6L2,BCL2,BCL2L11,CBLN1,TRPC4,KIRREL3,TACC1,ATP2B4,ISL2,SOS1,TTBK1,ALK,DLL1,SNTG2,RCAN1,PTCH1,CHST8,PRKG1,GDNF,CRTAC1,MKL1,SOX4,COL2A1,OGDH,WNT2,ALDH1A3,PRDM8,PAFAH1B1,PTF1A,LHX5,ERBB2,DLL4,LHX6,KCNA1,GSK3B,NHLH1,SATB2,ALDH3A2,GLUD1,DUSP10,SLIT1,CLU,NCKAP1,AGTPBP1,WNT1,SKI,ZNF148,DAB2IP,NRCAM,ADAM23,GLI2,NRP2,DOCK7,NES,RERE,PPP3CC,LDLR,HIF1A,P…
GO:BP	vasculature development	GO:0001944	2.07445e-05	4.6831	801	1087	91	17710	ID1,ITGA5,HS6ST1,ANGPT1,HDAC7,RORA,ZMIZ1,SLC12A6,ADAM12,THBS2,STIM1,TCF7L2,PKM2,EPC1,BTG1,PIK3R3,EGLN1,PARVA,HEG1,SOS1,E2F7,YAP1,DLL1,MMP21,THSD7A,PLK2,SOX4,HGF,TGFB2,STAB2,KLF5,LRP5,AGTR1,PRRX1,WNT2,LOX,RUNX1,FKBPL,PTK2B,DYSF,EFNA3,ERBB2,DLL4,PRCP,EPHA2,JUP,SGPL1,NRXN3,TDGF1,ANXA2,AMOTL1,NFATC1,PDPN,TBX5,DDAH1,SMOC2,PTPN14,COL1A2,DAB2IP,MIR375,ITGB8,MIR34B,NRCAM,NRP2,MYLK,XBP1,HIF1A,PCSK5,ANTXR1…
GO:BP	regulation of intracellular signal transduction	GO:1902531	2.09043e-05	4.67976	1814	1087	170	17710	ID1,CASP8,ANGPT1,HDAC7,HTR2A,RORA,SRGAP1,ARHGEF12,PIP4K2A,SH3RF2,ARHGAP20,TNFRSF1A,ARAP1,TGM2,ZMYND11,AUTS2,ATP2C1,GSTP1,SPRED2,SORBS3,DGKI,ESR1,MAP3K4,MCF2L,SEZ6L2,BCL2,TCF7L2,GIPR,LGALS1,BCL2L11,BID,TAF3,AKAP6,NOL3,SPRY1,FAM13A,PER1,ATP2B4,IGF1R,FGF20,FKBP1B,CHUK,HEG1,SOS1,ALK,CAMTA1,RTKN2,NOD1,RCAN1,MIR181A2,APOL3,PREX2,PLK2,DEPDC7,PSD2,MAP2K3,HGF,TGFB2,ARHGEF10,GSTM2,EEF1D,LIMS1,ULK4,PTK2B,DN…
GO:BP	sensory organ development	GO:0007423	2.42662e-05	4.615	547	1087	69	17710	ZIC1,HMGN1,RARG,BCL2,BCL2L11,MYO15A,ATP2B4,FGF20,FZD2,PDE6B,SLC25A25,SOS1,DLL1,GPM6A,SDK1,ECE1,MYOM2,LRIG3,TGFB2,IRX5,COL2A1,SDK2,LRP5,PRRX1,EYA4,WNT2,ALDH1A3,PAFAH1B1,PTF1A,PRDM16,PPP1R13L,TTLL5,DLL4,EPHA2,MEGF11,AGTPBP1,WNT1,GDF3,SKI,ATP8A2,NINJ1,DCHS1,NTN1,GLI2,NES,TRAF3IP1,USH2A,C1QTNF5,HIF1A,LHX3,VAX1,PAX6,CDH23,CACNA1C,SPARC,GABRA5,ROR1,BMPR2,CDON,FJX1,CDKN1B,CYTL1,VSX1,SLC7A11,AHI1,EDN1,ZE…
GO:BP	cardiovascular system development	GO:0072358	3.57272e-05	4.447	810	1087	91	17710	ID1,ITGA5,HS6ST1,ANGPT1,HDAC7,RORA,ZMIZ1,SLC12A6,ADAM12,THBS2,STIM1,TCF7L2,PKM2,EPC1,BTG1,PIK3R3,EGLN1,PARVA,HEG1,SOS1,E2F7,YAP1,DLL1,MMP21,THSD7A,PLK2,SOX4,HGF,TGFB2,STAB2,KLF5,LRP5,AGTR1,PRRX1,WNT2,LOX,RUNX1,FKBPL,PTK2B,DYSF,EFNA3,ERBB2,DLL4,PRCP,EPHA2,JUP,SGPL1,NRXN3,TDGF1,ANXA2,AMOTL1,NFATC1,PDPN,TBX5,DDAH1,SMOC2,PTPN14,COL1A2,DAB2IP,MIR375,ITGB8,MIR34B,NRCAM,NRP2,MYLK,XBP1,HIF1A,PCSK5,ANTXR1…
GO:BP	tissue development	GO:0009888	4.22037e-05	4.37465	1995	1087	182	17710	ID1,ITGA5,PLOD1,HOXD3,NAB2,ADAM17,RARG,TNFRSF1A,LMNA,MIXL1,TGM2,LDLRAD4,ATP2C1,ID2,RAB13,HAPLN2,ESR1,LDB1,STIM1,FNDC3A,BCL2,TCF7L2,PKM2,BTG1,VWA1,EGLN1,CACYBP,AKAP6,HLF,SPRY1,EXOC4,FGF20,FZD2,SLC25A25,HEG1,SOS1,E2F7,YAP1,DLL1,RCAN1,PIM1,KLHL3,PTCH1,ACTA1,NCOA3,GDNF,MYOM2,LRRC17,SEMA5B,DAAM1,SOX4,HGF,PRICKLE2,TGFB2,MTHFR,KLF5,COL2A1,LRP5,PRRX1,WNT2,RUNX1,FKBPL,PTK2B,ALDH1A3,PAFAH1B1,KIF26B,SORBS2,…
GO:BP	blood vessel development	GO:0001568	4.57386e-05	4.33972	766	1087	87	17710	ID1,ITGA5,HS6ST1,ANGPT1,HDAC7,RORA,ZMIZ1,SLC12A6,ADAM12,THBS2,STIM1,TCF7L2,PKM2,BTG1,PIK3R3,EGLN1,PARVA,HEG1,SOS1,E2F7,YAP1,DLL1,MMP21,THSD7A,PLK2,SOX4,HGF,TGFB2,STAB2,KLF5,LRP5,AGTR1,PRRX1,WNT2,LOX,RUNX1,FKBPL,PTK2B,DYSF,EFNA3,ERBB2,DLL4,PRCP,EPHA2,JUP,SGPL1,NRXN3,TDGF1,ANXA2,AMOTL1,TBX5,DDAH1,SMOC2,COL1A2,DAB2IP,MIR375,ITGB8,MIR34B,NRCAM,NRP2,MYLK,XBP1,HIF1A,PCSK5,ANTXR1,LOXL1,COL23A1,PAX6,PRKD…
GO:BP	cellular component organization or biogenesis	GO:0071840	5.67447e-05	4.24607	6486	1087	484	17710	ARMC9,ID1,EFNA4,ITGA5,PLOD1,CASP8,PLEKHO1,ANGPT1,HDAC7,NPM3,TAPBP,TRIM54,ZMIZ1,PIP4K2A,SLC12A6,BDNF,HMGN1,ADAM17,RARG,TNFRSF1A,TNPO1,LMNA,MCPH1,SH3D19,ARAP1,TGM2,LDLRAD4,ADAM12,LOXL4,ST7,ZMYND11,AUTS2,CLYBL,ATP2C1,ANKRD53,ID2,RAB13,THBS2,SORBS3,RAB43,HAPLN2,ESR1,LDB1,BAZ1A,MAP3K4,PTCD3,TMOD3,MYO10,NEK9,SEZ6L2,BCL2,SLC12A8,SERTAD2,TCF7L2,PKM2,EPC1,BTG1,DBN1,LGALS1,VWA1,BCL2L11,VPS13D,PCBD1,CBLN1,S…
GO:BP	cell projection morphogenesis	GO:0048858	7.05102e-05	4.15175	666	1087	78	17710	ID1,EFNA4,PLEKHO1,BDNF,AUTS2,BCL2,DBN1,WEE1,KIRREL3,ISL2,NTNG2,SOS1,PTCH1,GPM6A,PREX2,GDNF,SEMA5B,PARD3,DNM1L,MAP3K13,CDKL3,PAFAH1B1,EFNA3,NTNG1,ERBB2,KIDINS220,EPHA2,NRXN3,GSK3B,TNIK,PDPN,GAB2,SSH1,SLIT1,NCKAP1,CAPRIN2,ATP8A2,DAB2IP,NTN1,NRCAM,GLI2,NRP2,DOCK7,NES,RERE,PALLD,SEMA6C,CAMK2A,LHX3,VAX1,ITGA1,CNTNAP2,NGEF,DPYSL4,SEMA6D,PAX6,S100A6,STK24,DNM3,BAIAP2,MNX1,LRP2,CUL7,MYCBP2,ARTN,BMPR2,IMP…
GO:BP	animal organ development	GO:0048513	7.724e-05	4.11216	3533	1087	289	17710	ZIC1,ID1,EFNA4,HS6ST1,EN2,CASP8,ANGPT1,HOXD3,RORA,ZMIZ1,PIP4K2A,PRR7,NAB2,HMGN1,DNAH11,ADAM17,RARG,LDHA,TNFRSF1A,LMNA,MIXL1,MCPH1,TGM2,LDLRAD4,AUTS2,GSTP1,ID2,RAB13,ESR1,LDB1,MAP3K4,KLF6,STIM1,TMOD3,FNDC3A,SEZ6L2,BCL2,TCF7L2,PKM2,GIPR,LGALS1,VWA1,BCL2L11,EGLN1,MYO15A,CACYBP,CBLN1,KIRREL3,AKAP6,PARVA,HLF,TACC1,SPRY1,ANK2,EXOC4,ATP2B4,ISL2,FGF20,FZD2,PDE6B,SLC25A25,HEG1,SOS1,BMI1,TTBK1,UTRN,ALK,IRF…
GO:BP	plasma membrane bounded cell projection morphogenesis	GO:0120039	0.000132312	3.8784	664	1087	77	17710	ID1,EFNA4,PLEKHO1,BDNF,AUTS2,BCL2,DBN1,WEE1,KIRREL3,ISL2,NTNG2,SOS1,PTCH1,GPM6A,PREX2,GDNF,SEMA5B,PARD3,DNM1L,MAP3K13,CDKL3,PAFAH1B1,EFNA3,NTNG1,ERBB2,KIDINS220,EPHA2,NRXN3,GSK3B,TNIK,PDPN,GAB2,SSH1,SLIT1,NCKAP1,CAPRIN2,ATP8A2,DAB2IP,NTN1,NRCAM,GLI2,NRP2,DOCK7,RERE,PALLD,SEMA6C,CAMK2A,LHX3,VAX1,ITGA1,CNTNAP2,NGEF,DPYSL4,SEMA6D,PAX6,S100A6,STK24,DNM3,BAIAP2,MNX1,LRP2,CUL7,MYCBP2,ARTN,BMPR2,IMPACT,…
GO:BP	neuron projection development	GO:0031175	0.000164115	3.78485	973	1087	102	17710	ID1,EFNA4,BDNF,AUTS2,RAB13,BCL2,DBN1,LGALS1,WEE1,KIRREL3,ISL2,FKBP1B,NTNG2,ZMYND8,SOS1,PTCH1,GPM6A,PREX2,PLK2,PRKG1,SDK1,GDNF,CRTAC1,MKL1,GFI1,SEMA5B,HGF,PARD3,PRRX1,CAMK1D,ULK4,PTK2B,DNM1L,MAP3K13,CDKL3,PAFAH1B1,EFNA3,NTNG1,ERBB2,KIDINS220,EPHA2,NRXN3,GSK3B,TNIK,APOA1,GAB2,SSH1,SLIT1,NCKAP1,ARID1B,CAPRIN2,ATP8A2,FES,DAB2IP,NTN1,NRCAM,GLI2,NRP2,DOCK7,NCK2,HMGB1,RERE,PALLD,SEMA6C,FREQ,CAMK2A,LHX3,…
GO:BP	cellular response to chemical stimulus	GO:0070887	0.000200016	3.69894	3202	1087	264	17710	ID1,CYP11A1,ITGA5,CASP8,TGIF1,ANGPT1,RORA,SLC25A24,HVCN1,IL1RL1,SLC27A1,BDNF,ADAM17,RARG,TNFRSF1A,LMNA,CPNE8,KLF11,LDLRAD4,SOD3,GSTP1,ID2,RAB13,SPRED2,CIB2,RAB43,ESR1,KLF6,BCL2,KCNH1,PKM2,LGALS1,BCL2L11,PIK3R3,EGLN1,DAPK1,CACYBP,GFPT2,ZNF236,SORBS1,SLC16A1,AKAP6,NOL3,PARVA,OSMR,SPRY1,MYO1C,PER1,ATP2B4,IGF1R,TRIM31,FGF20,FKBP1B,STAT2,CHUK,BAIAP2L1,CCND3,SOS1,IRF1,GPX8,YAP1,MT1X,NOD1,DLL1,HRH3,PIM1…
GO:BP	cellular response to organic substance	GO:0071310	0.000203911	3.69056	2656	1087	226	17710	ID1,CYP11A1,ITGA5,CASP8,TGIF1,ANGPT1,RORA,IL1RL1,SLC27A1,BDNF,ADAM17,RARG,TNFRSF1A,LMNA,KLF11,LDLRAD4,GSTP1,RAB13,SPRED2,CIB2,RAB43,ESR1,KLF6,BCL2,PKM2,LGALS1,BCL2L11,PIK3R3,DAPK1,CACYBP,GFPT2,ZNF236,SORBS1,SLC16A1,AKAP6,NOL3,OSMR,SPRY1,MYO1C,PER1,ATP2B4,IGF1R,TRIM31,FGF20,FKBP1B,STAT2,CHUK,BAIAP2L1,CCND3,SOS1,IRF1,YAP1,MT1X,NOD1,DLL1,HRH3,PIM1,PTCH1,UBR5,CYBA,MYOF,ACTA1,RECQL5,CCDC3,NCOA3,PDE4B,…
GO:BP	positive regulation of molecular function	GO:0044093	0.000205943	3.68625	1765	1087	162	17710	CASP8,ANGPT1,HTR2A,SRGAP1,ARHGEF12,RINL,PRR7,SLC27A1,NAB2,BDNF,HMGN1,ADAM17,ARHGAP20,ARAP1,SOD3,ESR1,MAP3K4,STIM1,BCL2,TCF7L2,RGS12,BCL2L11,DAPK1,BID,AKAP6,DNAJC1,FAM13A,ANK2,ATP2B4,TRIM31,FZD2,CHUK,CCND3,SOS1,BMI1,TTBK1,ALK,RTKN2,NOD1,CYBA,PREX2,PLK2,NCOA3,DEPDC7,DOK7,MAP2K3,GDNF,MGST2,DAP,HGF,TGFB2,ARHGEF10,PLSCR1,GSTM2,AGTR1,CAMK1D,LIMS1,WNT2,PTK2B,DNM1L,MAP3K13,RFK,EHD3,SAV1,EFNA3,ERBB2,TBC1D…
GO:BP	phosphorus metabolic process	GO:0006793	0.000216562	3.66442	3263	1087	268	17710	ID1,ITGA5,MBOAT2,ANGPT1,NUDT4,HTR2A,RORA,SGPP2,PIP4K2A,SLC27A1,NAB2,BDNF,ADAM17,SH3RF2,LDHA,TNFRSF1A,PIP5KL1,MCPH1,LDLRAD4,ZMYND11,GSTP1,SPRED2,SORBS3,DGKI,PGM2,ESR1,LDB1,MAP3K4,NEK9,PPT2,BCL2,PKM2,OSBPL10,PLBD1,PIK3R3,DAPK1,GFPT2,WEE1,TNKS1BP1,BID,SPRY1,PER1,ATP2B4,PPP2R2C,IGF1R,FGF20,MLLT1,FKBP1B,STAT2,CHUK,GMDS,CCND3,HEG1,SOS1,TTBK1,ALK,CAMTA1,PPP2R2B,NOD1,RCAN1,MIR181A2,HEXB,PIM1,AMPD2,FAR2,F…
GO:BP	blood vessel morphogenesis	GO:0048514	0.000219769	3.65803	684	1087	78	17710	ID1,ITGA5,HS6ST1,ANGPT1,HDAC7,RORA,ZMIZ1,SLC12A6,ADAM12,THBS2,STIM1,PKM2,BTG1,PIK3R3,EGLN1,PARVA,HEG1,SOS1,E2F7,YAP1,DLL1,THSD7A,PLK2,SOX4,HGF,TGFB2,STAB2,KLF5,LRP5,AGTR1,PRRX1,LOX,RUNX1,FKBPL,PTK2B,DYSF,EFNA3,ERBB2,DLL4,PRCP,EPHA2,JUP,SGPL1,NRXN3,TDGF1,ANXA2,AMOTL1,TBX5,DDAH1,SMOC2,DAB2IP,MIR375,ITGB8,MIR34B,NRCAM,NRP2,MYLK,XBP1,HIF1A,COL23A1,PRKD2,SPARC,SASH1,LRP2,UBP1,CUL7,ACKR3,BMPR2,RHOA,CD4…
GO:BP	cell part morphogenesis	GO:0032990	0.000233669	3.6314	685	1087	78	17710	ID1,EFNA4,PLEKHO1,BDNF,AUTS2,BCL2,DBN1,WEE1,KIRREL3,ISL2,NTNG2,SOS1,PTCH1,GPM6A,PREX2,GDNF,SEMA5B,PARD3,DNM1L,MAP3K13,CDKL3,PAFAH1B1,EFNA3,NTNG1,ERBB2,KIDINS220,EPHA2,NRXN3,GSK3B,TNIK,PDPN,GAB2,SSH1,SLIT1,NCKAP1,CAPRIN2,ATP8A2,DAB2IP,NTN1,NRCAM,GLI2,NRP2,DOCK7,NES,RERE,PALLD,SEMA6C,CAMK2A,LHX3,VAX1,ITGA1,CNTNAP2,NGEF,DPYSL4,SEMA6D,PAX6,S100A6,STK24,DNM3,BAIAP2,MNX1,LRP2,CUL7,MYCBP2,ARTN,BMPR2,IMP…
GO:BP	skeletal system development	GO:0001501	0.000418388	3.37842	518	1087	63	17710	HOXD3,KIAA1217,PIP4K2A,NAB2,RARG,MCPH1,AUTS2,HAPLN2,VWA1,HEXB,LRRC17,SOX4,TGFB2,IRX5,COL2A1,LRP5,PRRX1,PAFAH1B1,ASXL1,PKDCC,EPHA2,ANO6,SGPL1,TRPS1,ANXA2,SATB2,ARID5B,XYLT1,COCH,WNT1,GDF3,KLF10,SKI,SERPINH1,FOXN3,COL1A2,DCHS1,ITGB8,FLI1,GLI2,HIF1A,PCSK5,FOXP1,WWOX,HOXA9,SPARC,FGFRL1,DHRS3,BMPR2,RHOA,ALPL,ANKH,CYTL1,GREM1,CSGALNACT1,CD44,FREM1,EDN1,BMPR1A,ZEB1,WNT5A,COL11A2,BMPR1B
GO:BP	regulation of cellular component organization	GO:0051128	0.000466639	3.33102	2399	1087	206	17710	ID1,CASP8,PLEKHO1,ANGPT1,TRIM54,PIP4K2A,BDNF,ADAM17,TNFRSF1A,LMNA,MCPH1,SH3D19,ARAP1,LDLRAD4,AUTS2,ANKRD53,THBS2,SORBS3,ESR1,LDB1,MAP3K4,TMOD3,MYO10,BCL2,SERTAD2,BTG1,DBN1,LGALS1,BCL2L11,VPS13D,CBLN1,DNAJA4,BID,AKAP6,NOL3,PARVA,PACSIN3,MYO1C,IGF1R,FKBP1B,STAT2,ZMYND8,BAIAP2L1,CCND3,FCHSD2,TTBK1,AFAP1,DLL1,HEXB,UBR5,CYBA,GPM6A,PLK2,SDK1,SYNPO2,FMNL2,GFI1,DDHD2,SEMA5B,HGF,LMOD1,WIPF1,TGFB2,ARHGEF10…
GO:BP	response to organic substance	GO:0010033	0.000475434	3.32291	3233	1087	264	17710	ID1,CYP11A1,ITGA5,CASP8,TGIF1,ANGPT1,HTR2A,RORA,IL1RL1,SLC27A1,BDNF,ADAM17,RARG,LDHA,TNFRSF1A,LMNA,KLF11,LDLRAD4,GSTP1,RAB13,SPRED2,CIB2,RAB43,ESR1,KLF6,BCL2,TCF7L2,PKM2,GIPR,LGALS1,BCL2L11,PIK3R3,DAPK1,CACYBP,GFPT2,ZNF236,SORBS1,SLC16A1,AKAP6,NOL3,OSMR,PAPPA,SPRY1,MYO1C,ANK2,PER1,ATP2B4,IGF1R,TRIM31,FGF20,FKBP1B,STAT2,CHUK,BAIAP2L1,CCND3,SOS1,IRF1,YAP1,MT1X,ABCA3,NOD1,DLL1,HRH3,PIM1,PTCH1,UBR5,C…
GO:BP	neuron projection morphogenesis	GO:0048812	0.000510564	3.29195	650	1087	74	17710	ID1,EFNA4,BDNF,AUTS2,BCL2,DBN1,WEE1,KIRREL3,ISL2,NTNG2,SOS1,PTCH1,GPM6A,PREX2,GDNF,SEMA5B,PARD3,DNM1L,MAP3K13,CDKL3,PAFAH1B1,EFNA3,NTNG1,ERBB2,KIDINS220,EPHA2,NRXN3,GSK3B,TNIK,GAB2,SSH1,SLIT1,NCKAP1,CAPRIN2,ATP8A2,DAB2IP,NTN1,NRCAM,GLI2,NRP2,DOCK7,RERE,PALLD,SEMA6C,CAMK2A,LHX3,VAX1,ITGA1,CNTNAP2,NGEF,DPYSL4,SEMA6D,PAX6,S100A6,STK24,DNM3,BAIAP2,MNX1,LRP2,CUL7,MYCBP2,ARTN,BMPR2,IMPACT,GRIP1,RHOA,RA…
GO:BP	phosphate-containing compound metabolic process	GO:0006796	0.000530474	3.27534	3237	1087	264	17710	ID1,ITGA5,MBOAT2,ANGPT1,NUDT4,HTR2A,RORA,SGPP2,PIP4K2A,SLC27A1,NAB2,BDNF,ADAM17,SH3RF2,LDHA,TNFRSF1A,PIP5KL1,MCPH1,LDLRAD4,ZMYND11,GSTP1,SPRED2,SORBS3,DGKI,PGM2,ESR1,LDB1,MAP3K4,NEK9,PPT2,BCL2,PKM2,OSBPL10,PLBD1,PIK3R3,DAPK1,GFPT2,WEE1,TNKS1BP1,BID,SPRY1,PER1,ATP2B4,PPP2R2C,IGF1R,FGF20,MLLT1,FKBP1B,STAT2,CHUK,CCND3,HEG1,SOS1,TTBK1,ALK,CAMTA1,PPP2R2B,NOD1,RCAN1,MIR181A2,HEXB,PIM1,AMPD2,FAR2,FDFT1,…
GO:BP	plasma membrane bounded cell projection organization	GO:0120036	0.000550773	3.25903	1494	1087	140	17710	ARMC9,ID1,EFNA4,PLEKHO1,BDNF,TNPO1,ARAP1,AUTS2,RAB13,MYO10,BCL2,DBN1,LGALS1,WEE1,KIRREL3,PARVA,SDCCAG8,ISL2,IGF1R,FKBP1B,NTNG2,ZMYND8,SOS1,PTCH1,GPM6A,PREX2,PLK2,PRKG1,SDK1,GDNF,CRTAC1,MKL1,GFI1,SEMA5B,HGF,PARD3,KLF5,ABLIM1,PRRX1,CAMK1D,ULK4,PTK2B,DNM1L,MAP3K13,CDKL3,PAFAH1B1,EHD3,EFNA3,NTNG1,ERBB2,HAUS4,KIDINS220,EPHA2,ANO6,NRXN3,ATP1A3,GSK3B,ZMYND10,TNIK,SPAG1,PDPN,APOA1,ARHGEF26,GAB2,RILP,SSH1…
GO:BP	positive regulation of cellular component organization	GO:0051130	0.000742029	3.12958	1171	1087	115	17710	ID1,CASP8,ANGPT1,PIP4K2A,BDNF,LMNA,ARAP1,AUTS2,ANKRD53,THBS2,SORBS3,ESR1,MAP3K4,BCL2,DBN1,BCL2L11,VPS13D,CBLN1,BID,MYO1C,IGF1R,FKBP1B,ZMYND8,BAIAP2L1,TTBK1,DLL1,GPM6A,SYNPO2,DDHD2,HGF,LMOD1,WIPF1,TGFB2,ARHGEF10,LRP5,GTF2H1,CAMK1D,STX18,LIMS1,LRRN1,PTK2B,PDCD6IP,DNM1L,MAP3K13,CLSTN1,CDKL3,PAFAH1B1,HAS3,LEPROT,KIDINS220,CUL4A,EPHA2,ANO6,GSK3B,ZMYND10,ANXA2,ANK1,TRIM27,PDPN,APOA1,SSH1,CLU,NCKAP1,PPP…
GO:BP	phospholipid transport	GO:0015914	0.000756849	3.12099	88	1087	20	17710	OSBPL10,XKR6,OSBPL5,PLSCR1,PITPNC1,ATP11A,ANO6,ABCA1,ATP9B,ANO7,APOA1,ABCB4,ATP8A2,LDLR,PLSCR2,TNFAIP8L3,ATP10D,PITPNB,XKR4,TRIAP1
GO:BP	positive regulation of metabolic process	GO:0009893	0.000767751	3.11478	3574	1087	286	17710	ZIC1,KLF12,ID1,ITGA5,EN2,CASP8,ZC3H12D,ANGPT1,HOXD3,HTR2A,RORA,ZMIZ1,PIP4K2A,PRR7,SLC27A1,NAB2,BDNF,FOXK2,HMGN1,ADAM17,SH3RF2,RARG,TNFRSF1A,LMNA,MIXL1,SH3D19,ARAP1,AUTS2,GSTP1,MAML2,ID2,SORBS3,ESR1,LDB1,MAP3K4,KLF6,BCL2,SERTAD2,TCF7L2,EPC1,TCF20,BCL2L11,VPS13D,PIK3R3,EGLN1,DAPK1,CACYBP,PCBD1,SORBS1,TNKS1BP1,BID,HLF,PACSIN3,MYO1C,ANK2,PER1,ATP2B4,IGF1R,FGF20,FZD2,CHUK,CCND3,BMI1,TTBK1,AKNA,ALK,IRF…
GO:BP	locomotion	GO:0040011	0.000798452	3.09775	1940	1087	172	17710	ID1,EFNA4,ITGA5,PLEKHO1,ANGPT1,HDAC7,SRGAP1,BDNF,DNAH11,ADAM17,SH3RF2,LMNA,PIP5KL1,MIXL1,LDLRAD4,AUTS2,GSTP1,ID2,RAB13,LDB1,CMTM3,BCL2,BTG1,TACR2,PIK3R3,KIRREL3,SLC16A1,PARVA,MYO1C,SDCCAG8,ATP2B4,ISL2,IGF1R,TRIM31,ZMYND8,SOS1,JAM2,RCAN1,MIR181A2,HEXB,PTCH1,GPM6A,PLK2,PRKG1,PDE4B,MAP2K3,GDNF,CACNA1I,MKL1,SEMA5B,HGF,TGFB2,AGTR1,CAMK1D,OGDH,ULK4,PTK2B,PAFAH1B1,SPOCK2,DYSF,EFNA3,NRG2,ERBB2,LIMD1,ITGB…
GO:BP	cell surface receptor signaling pathway	GO:0007166	0.000867361	3.0618	3051	1087	250	17710	ZIC1,ID1,EFNA4,ITGA5,GRM8,CASP8,ANGPT1,HOXD3,RORA,ZMIZ1,IL1RL1,SLC27A1,BDNF,ADAM17,RARG,TNFRSF1A,LMNA,ARAP1,LDLRAD4,ZMYND11,GSTP1,MAML2,SPRED2,DGKI,ESR1,LDB1,KLF6,MYO10,CMTM3,BCL2,TCF7L2,GIPR,BCL2L11,PIK3R3,DAPK1,TSPAN11,CBLN1,SORBS1,BID,NOL3,OSMR,ADGRA3,SPRY1,MYO1C,IGF1R,TRIM31,FGF20,STAT2,FZD2,ZMYND8,CHUK,GMDS,BAIAP2L1,CCND3,SOS1,ALK,IRF1,YAP1,NOD1,DLL1,PIM1,PTCH1,UBR5,CYBA,MYOF,CCDC3,PDE4B,GDN…
GO:BP	regulation of biological process	GO:0050789	0.000900785	3.04538	11603	1087	787	17710	ZIC1,KLF12,ID1,WSB2,EFNA4,ITGA5,EN2,GRM8,CASP8,ZIC4,PSMD3,PLEKHO1,ZC3H12D,TGIF1,ANGPT1,GPR135,C2CD4A,HDAC7,HOXD3,NUDT4,HTR2A,RORA,SRGAP1,TAPBP,ARHGEF12,TRIM54,ZMIZ1,PIP4K2A,SLC25A24,PRR7,HVCN1,IL1RL1,SLC27A1,NAB2,BDNF,FOXK2,HMGN1,DNAH11,ADAM17,SH3RF2,ARHGAP20,NCCRP1,RARG,LDHA,TNFRSF1A,TNPO1,LMNA,PIP5KL1,SLMAP,MIXL1,MCPH1,SH3D19,ARAP1,DTNA,TGM2,KLF11,LDLRAD4,DENND4A,ADAM12,ST7,ZMYND11,AUTS2,CLYBL,…
GO:BP	plasma membrane organization	GO:0007009	0.000920581	3.03594	89	1087	20	17710	PACSIN3,XKR6,ANK2,BAIAP2L1,MYOF,TGFB2,PLSCR1,DYSF,ANO6,ANO7,CLU,PLSCR2,ABCD2,BAIAP2,GSN,FA2H,CXCR4,SPTBN1,TRIM72,XKR4
GO:BP	regulation of cellular process	GO:0050794	0.00108591	2.96421	10843	1087	742	17710	ZIC1,KLF12,ID1,WSB2,EFNA4,ITGA5,EN2,GRM8,CASP8,ZIC4,PLEKHO1,ZC3H12D,TGIF1,ANGPT1,GPR135,HDAC7,HOXD3,NUDT4,HTR2A,RORA,SRGAP1,ARHGEF12,TRIM54,ZMIZ1,PIP4K2A,SLC25A24,PRR7,IL1RL1,SLC27A1,NAB2,BDNF,FOXK2,HMGN1,DNAH11,ADAM17,SH3RF2,ARHGAP20,NCCRP1,RARG,LDHA,TNFRSF1A,TNPO1,LMNA,PIP5KL1,SLMAP,MIXL1,MCPH1,SH3D19,ARAP1,DTNA,TGM2,KLF11,LDLRAD4,DENND4A,ST7,ZMYND11,AUTS2,CLYBL,ATP2C1,MIR9-2,ANKRD53,GSTP1,MAML…
GO:BP	tissue morphogenesis	GO:0048729	0.00111608	2.9523	627	1087	71	17710	ITGA5,ADAM17,RARG,TGM2,ESR1,BCL2,VWA1,EGLN1,SPRY1,EXOC4,FZD2,HEG1,SOS1,YAP1,DLL1,KLHL3,PTCH1,ACTA1,GDNF,MYOM2,DAAM1,SOX4,HGF,PRICKLE2,TGFB2,MTHFR,LRP5,WNT2,FKBPL,ALDH1A3,PAFAH1B1,KIF26B,ZNRF3,DLL4,EPHA2,PDPN,TBX5,COCH,EXT2,WNT1,SKI,DCHS1,NTN1,GLI2,NRP2,MYLK,ARHGAP12,TRAF3IP1,HIF1A,FOXP1,MAGI2,TXNRD1,PRKD2,DLG5,LRP2,ROR1,ARTN,BMPR2,UBE4B,BTRC,RHOA,RAC1,WLS,GREM1,CD44,AHI1,STARD13,EDN1,ANKRD6,BMPR1…
GO:BP	regulation of nervous system development	GO:0051960	0.00118834	2.92506	899	1087	93	17710	ID1,HOXD3,BDNF,RARG,ID2,THBS2,BCL2,DBN1,LGALS1,CBLN1,ISL2,FGF20,FKBP1B,FZD2,ZMYND8,TTBK1,ALK,YAP1,DLL1,PLK2,SDK1,GFI1,SEMA5B,HGF,PARD3,PRRX1,CAMK1D,LRRN1,ULK4,PTK2B,DNM1L,MAP3K13,CLSTN1,CDKL3,PAFAH1B1,EFNA3,LHX5,KIDINS220,DLL4,SORL1,GSK3B,CTDSP1,TNIK,SSH1,DUSP10,SLIT1,CAPRIN2,SKI,ATP8A2,FES,DAB2IP,NTN1,GPR161,NRCAM,GLI2,DOCK7,SEMA6C,TRAF3IP1,LDLR,FREQ,CAMK2A,HIF1A,VAX1,NGEF,MAGI2,SEMA6D,PAX6,STK2…
GO:BP	cell projection organization	GO:0030030	0.00131023	2.88265	1530	1087	141	17710	ARMC9,ID1,EFNA4,PLEKHO1,BDNF,TNPO1,ARAP1,AUTS2,RAB13,MYO10,BCL2,DBN1,LGALS1,WEE1,KIRREL3,PARVA,SDCCAG8,ISL2,IGF1R,FKBP1B,NTNG2,ZMYND8,SOS1,PTCH1,GPM6A,PREX2,PLK2,PRKG1,SDK1,GDNF,CRTAC1,MKL1,GFI1,SEMA5B,HGF,PARD3,KLF5,ABLIM1,PRRX1,CAMK1D,ULK4,PTK2B,DNM1L,MAP3K13,CDKL3,PAFAH1B1,EHD3,EFNA3,NTNG1,ERBB2,HAUS4,KIDINS220,EPHA2,ANO6,NRXN3,ATP1A3,GSK3B,ZMYND10,TNIK,SPAG1,PDPN,APOA1,ARHGEF26,GAB2,RILP,SSH1…
GO:BP	regulation of cell differentiation	GO:0045595	0.00153279	2.81452	1821	1087	162	17710	ID1,CASP8,HDAC7,HOXD3,HTR2A,RORA,ZMIZ1,BDNF,RARG,TNFRSF1A,MIXL1,LDLRAD4,ST7,MIR9-2,ID2,LDB1,BCL2,TCF7L2,BTG1,DBN1,LGALS1,AKAP6,ISL2,FGF20,FKBP1B,ZMYND8,SOS1,TTBK1,ALK,IRF1,YAP1,DLL1,RCAN1,PTCH1,PLK2,SDK1,CCDC3,NCOA3,RUNX1T1,GDNF,LRRC17,GFI1,SEMA5B,HGF,TGFB2,KLF5,CREBBP,LRP5,AGTR1,PRRX1,CAMK1D,LIMS1,ULK4,RUNX1,PTK2B,DNM1L,MAP3K13,CDKL3,PAFAH1B1,SPOCK2,ASXL1,ZFP36L2,SAV1,EFNA3,PRDM16,ERBB2,PPP1R13L…
GO:BP	regulation of molecular function	GO:0065009	0.00161243	2.79252	3220	1087	260	17710	ID1,CASP8,PSMD3,ANGPT1,HTR2A,SRGAP1,ARHGEF12,RINL,PRR7,SLC27A1,NAB2,BDNF,HMGN1,ADAM17,SH3RF2,ARHGAP20,SLMAP,MCPH1,ARAP1,SOD3,GSTP1,ID2,SPRED2,DGKI,ESR1,LDB1,MAP3K4,STIM1,CMTM3,BCL2,TCF7L2,RGS12,GIPR,BCL2L11,PIK3R3,EGLN1,DAPK1,PCBD1,BID,TAF3,AKAP6,DNAJC1,NOL3,SPRY1,FAM13A,ANK2,ATP2B4,PPP2R2C,IGF1R,TRIM31,FGF20,MLLT1,FKBP1B,FZD2,CHUK,CCND3,HEG1,SOS1,BMI1,TTBK1,UTRN,ALK,RTKN2,PPP2R2B,NOD1,RCAN1,PIM1…
GO:BP	negative regulation of biological process	GO:0048519	0.0020571	2.68674	5402	1087	404	17710	KLF12,ID1,ITGA5,EN2,CASP8,ZC3H12D,TGIF1,ANGPT1,HDAC7,HTR2A,RORA,SRGAP1,TRIM54,PRR7,IL1RL1,SLC27A1,NAB2,BDNF,FOXK2,ADAM17,SH3RF2,RARG,TNFRSF1A,TNPO1,LMNA,PIP5KL1,MIXL1,MCPH1,ARAP1,KLF11,LDLRAD4,ZMYND11,MIR9-2,GSTP1,ID2,THBS2,SPRED2,SORBS3,DGKI,PROCR,MIR193B,ESR1,LDB1,TMOD3,BCL2,SERTAD2,TCF7L2,RGS12,EPC1,GIPR,BTG1,LGALS1,C11ORF95,TACR2,EGLN1,DAPK1,CACYBP,CBLN1,WEE1,TNKS1BP1,DNAJA4,BID,TAF3,AKAP6,DN…
GO:BP	regulation of biological quality	GO:0065008	0.0020632	2.68546	3911	1087	306	17710	ID1,CYP11A1,CASP8,PLEKHO1,ZC3H12D,ANGPT1,C2CD4A,HTR2A,RORA,TAPBP,PAH,SLC12A6,SLC27A1,BDNF,ADAM17,RARG,TNPO1,LMNA,SLMAP,ARAP1,TGM2,AUTS2,ATP2C1,GSTP1,ID2,THBS2,CIB2,DGKI,PROCR,ESR1,LDB1,MAP3K4,STIM1,TMOD3,MYO10,BCL2,SLC12A8,KCNH1,TCF7L2,GIPR,DBN1,LGALS1,TACR2,BCL2L11,VPS13D,EGLN1,CBLN1,ZNF236,TNKS1BP1,TRPC4,BID,TAF3,SLC16A1,AKAP6,NOL3,PARVA,XKR6,USP4,MYO1C,ANK2,ATP2B4,IGF1R,FKBP1B,CADPS,PDE6B,ZMYN…
GO:BP	positive regulation of signal transduction	GO:0009967	0.0020778	2.6824	1624	1087	147	17710	ITGA5,CASP8,ANGPT1,HTR2A,ZMIZ1,PRR7,BDNF,ADAM17,SH3RF2,TNFRSF1A,ARAP1,TGM2,AUTS2,ATP2C1,MAML2,SPRED2,SORBS3,DGKI,ESR1,MAP3K4,CMTM3,BCL2,TCF7L2,GIPR,LGALS1,BCL2L11,SORBS1,BID,AKAP6,MYO1C,IGF1R,FGF20,FZD2,CHUK,SOS1,ALK,CAMTA1,RTKN2,YAP1,NOD1,DLL1,MIR181A2,APOL3,UBR5,CYBA,PLK2,MAP2K3,GFI1,SOX4,HGF,TGFB2,CREBBP,GSTM2,EEF1D,PRRX1,LIMS1,PTK2B,DNM1L,MAP3K13,PAFAH1B1,ASXL1,LIMS2,NRG2,ERBB2,KIDINS220,PPP5…
GO:BP	negative regulation of signal transduction	GO:0009968	0.00211769	2.67414	1235	1087	118	17710	CASP8,HDAC7,RORA,ADAM17,SH3RF2,LMNA,LDLRAD4,ZMYND11,GSTP1,SPRED2,ESR1,BCL2,TCF7L2,RGS12,GIPR,CBLN1,BID,NOL3,SPRY1,PER1,ATP2B4,IGF1R,FKBP1B,HEG1,RTKN2,YAP1,RCAN1,PTCH1,CCDC3,GDNF,MKL1,HGF,TGFB2,COL2A1,GSTM2,EYA4,C12ORF66,PAFAH1B1,ASXL1,ZNRF3,LEPROT,PRDM16,ERBB2,LIMD1,DLL4,EPHA2,PDE10A,BANK1,SORL1,GSK3B,PXDN,NFATC1,DUSP22,G3BP1,RBMS3,APOA1,MAZ,RPH3AL,PDE2A,DUSP10,CLU,PARP14,PPP1R15A,ITGA6,WNT1,GDF3…
GO:BP	negative regulation of cell communication	GO:0010648	0.00218715	2.66012	1342	1087	126	17710	CASP8,HDAC7,HTR2A,RORA,ADAM17,SH3RF2,LMNA,LDLRAD4,ZMYND11,GSTP1,SPRED2,DGKI,ESR1,BCL2,TCF7L2,RGS12,GIPR,TACR2,CBLN1,BID,NOL3,SPRY1,PER1,ATP2B4,IGF1R,FKBP1B,HEG1,RTKN2,YAP1,RCAN1,PTCH1,PLK2,CCDC3,GDNF,MKL1,HGF,TGFB2,COL2A1,GSTM2,EYA4,PTK2B,C12ORF66,PAFAH1B1,ASXL1,ZNRF3,LEPROT,PRDM16,ERBB2,LIMD1,DLL4,EPHA2,PDE10A,BANK1,SORL1,GSK3B,PXDN,NFATC1,DUSP22,G3BP1,RBMS3,APOA1,MAZ,RPH3AL,PDE2A,DUSP10,CLU,PAR…
GO:BP	organophosphate ester transport	GO:0015748	0.00220114	2.65735	119	1087	23	17710	SLC25A24,OSBPL10,XKR6,SLC25A25,OSBPL5,PLSCR1,PITPNC1,ATP11A,ANO6,ABCA1,ATP9B,ANO7,APOA1,ABCB4,ATP8A2,LDLR,PLSCR2,TNFAIP8L3,ATP10D,SLC37A3,PITPNB,XKR4,TRIAP1
GO:BP	positive regulation of signaling	GO:0023056	0.00233698	2.63135	1792	1087	159	17710	ITGA5,CASP8,ANGPT1,HTR2A,ZMIZ1,PRR7,BDNF,ADAM17,SH3RF2,TNFRSF1A,ARAP1,TGM2,AUTS2,ATP2C1,MAML2,SPRED2,SORBS3,DGKI,ESR1,MAP3K4,CMTM3,BCL2,TCF7L2,GIPR,LGALS1,TACR2,BCL2L11,SORBS1,BID,AKAP6,MYO1C,IGF1R,FGF20,FZD2,CHUK,SOS1,ALK,CAMTA1,RTKN2,YAP1,NOD1,DLL1,MIR181A2,APOL3,UBR5,CYBA,PLK2,ECE1,MAP2K3,GFI1,SOX4,HGF,TGFB2,CREBBP,GSTM2,EEF1D,PRRX1,LIMS1,TRH,PTK2B,DNM1L,MAP3K13,CLSTN1,PAFAH1B1,ASXL1,LIMS2,NRG…
GO:BP	negative regulation of signaling	GO:0023057	0.00255772	2.59215	1346	1087	126	17710	CASP8,HDAC7,HTR2A,RORA,ADAM17,SH3RF2,LMNA,LDLRAD4,ZMYND11,GSTP1,SPRED2,DGKI,ESR1,BCL2,TCF7L2,RGS12,GIPR,TACR2,CBLN1,BID,NOL3,SPRY1,PER1,ATP2B4,IGF1R,FKBP1B,HEG1,RTKN2,YAP1,RCAN1,PTCH1,PLK2,CCDC3,GDNF,MKL1,HGF,TGFB2,COL2A1,GSTM2,EYA4,PTK2B,C12ORF66,PAFAH1B1,ASXL1,ZNRF3,LEPROT,PRDM16,ERBB2,LIMD1,DLL4,EPHA2,PDE10A,BANK1,SORL1,GSK3B,PXDN,NFATC1,DUSP22,G3BP1,RBMS3,APOA1,MAZ,RPH3AL,PDE2A,DUSP10,CLU,PAR…
GO:BP	positive regulation of cellular metabolic process	GO:0031325	0.00282281	2.54932	3271	1087	262	17710	ZIC1,KLF12,ITGA5,EN2,CASP8,ZC3H12D,ANGPT1,HOXD3,HTR2A,RORA,ZMIZ1,PIP4K2A,PRR7,SLC27A1,NAB2,BDNF,FOXK2,HMGN1,ADAM17,SH3RF2,RARG,TNFRSF1A,LMNA,MIXL1,SH3D19,ARAP1,AUTS2,GSTP1,MAML2,ID2,SORBS3,ESR1,LDB1,MAP3K4,KLF6,BCL2,SERTAD2,TCF7L2,EPC1,TCF20,BCL2L11,VPS13D,PIK3R3,EGLN1,DAPK1,CACYBP,PCBD1,SORBS1,TNKS1BP1,BID,HLF,PACSIN3,PER1,ATP2B4,IGF1R,FGF20,FZD2,CHUK,CCND3,BMI1,TTBK1,AKNA,ALK,IRF1,CAMTA1,E2F7,Y…
GO:BP	response to external stimulus	GO:0009605	0.00309853	2.50884	2735	1087	225	17710	EFNA4,CASP8,ANGPT1,C2CD4A,HTR2A,RORA,IL1RL1,BDNF,ADAM17,LDHA,TNFRSF1A,MCPH1,TGM2,ZMYND11,AUTS2,GSTP1,ID2,RAB13,CIB2,MGLL,RAB43,ESR1,CMTM3,BCL2,KCNH1,PKM2,GIPR,BCL2L11,DAPK1,SLC16A1,PARVA,OSMR,MYO1C,PER1,ISL2,TRIL,TRIM31,FKBP1B,STAT2,PDE6B,CHUK,BAIAP2L1,SLC25A25,SOS1,TTBK1,ALK,IRF1,NOD1,RCAN1,CSMD1,PIM1,PTCH1,CYBA,GPM6A,PRKG1,ACTA1,PDE4B,GDNF,GFI1,MGST2,SEMA5B,OAS1,DAP,HGF,WIPF1,TGFB2,PLSCR1,STAB2…
GO:BP	muscle structure development	GO:0061061	0.00314059	2.50299	669	1087	73	17710	PLEKHO1,RORA,TRIM54,BDNF,LMNA,ADAM12,STIM1,TMOD3,BCL2,KCNH1,TCF7L2,EPC1,BTG1,LGALS1,EGLN1,CACYBP,AKAP6,HLF,ANK2,FGF20,FZD2,CHUK,HEG1,UTRN,YAP1,DLL1,RCAN1,PIM1,MYOF,ACTA1,MYOM2,MKL1,LMOD1,TGFB2,KLF5,WNT2,SORBS2,SAV1,DYSF,PIAS1,DLL4,SVIL,NFATC1,TBX5,ARID5B,WNT1,GDF3,SKI,NEBL,CASQ2,PRDM6,MYLK,XBP1,VAX1,PAX3,CAPN2,FGFRL1,LRP2,KCNAB1,UBE4B,CDON,RHOA,TNNT1,GREM1,MYH11,FLOT2,TRIM72,DMRTA2,EDN1,BMPR1A,ZE…
GO:BP	camera-type eye development	GO:0043010	0.00317818	2.49782	310	1087	42	17710	HMGN1,RARG,ATP2B4,PDE6B,SLC25A25,SOS1,DLL1,GPM6A,SDK1,MYOM2,TGFB2,IRX5,SDK2,LRP5,WNT2,ALDH1A3,PTF1A,PPP1R13L,TTLL5,DLL4,EPHA2,MEGF11,AGTPBP1,SKI,ATP8A2,NINJ1,NES,TRAF3IP1,HIF1A,VAX1,PAX6,CACNA1C,BMPR2,CDON,FJX1,CDKN1B,VSX1,SLC7A11,AHI1,ZEB1,WNT5A,BMPR1B
GO:BP	negative regulation of response to stimulus	GO:0048585	0.00392597	2.40605	1601	1087	144	17710	CASP8,ANGPT1,HDAC7,RORA,IL1RL1,ADAM17,SH3RF2,TNFRSF1A,LMNA,LDLRAD4,ZMYND11,GSTP1,SPRED2,ESR1,BCL2,TCF7L2,RGS12,GIPR,CBLN1,BID,NOL3,SPRY1,PER1,ATP2B4,IGF1R,FKBP1B,HEG1,RTKN2,YAP1,RCAN1,PTCH1,UBR5,PLK2,PRKG1,RECQL5,CCDC3,GDNF,MKL1,SEMA5B,HGF,TGFB2,COL2A1,GSTM2,EYA4,C12ORF66,PAFAH1B1,ASXL1,ZNRF3,LEPROT,PRDM16,ERBB2,LIMD1,DLL4,EPHA2,PDE10A,BANK1,SORL1,GSK3B,PXDN,ANXA2,NFATC1,DUSP22,TRIM27,G3BP1,RBMS3…
GO:BP	negative regulation of cellular process	GO:0048523	0.00448672	2.34807	4762	1087	360	17710	KLF12,ID1,ITGA5,EN2,CASP8,ZC3H12D,TGIF1,ANGPT1,HDAC7,HTR2A,RORA,SRGAP1,TRIM54,PRR7,SLC27A1,NAB2,BDNF,FOXK2,ADAM17,SH3RF2,RARG,TNFRSF1A,LMNA,PIP5KL1,MIXL1,MCPH1,ARAP1,KLF11,LDLRAD4,ZMYND11,MIR9-2,GSTP1,ID2,SPRED2,SORBS3,DGKI,ESR1,LDB1,TMOD3,BCL2,SERTAD2,TCF7L2,RGS12,EPC1,GIPR,BTG1,LGALS1,C11ORF95,TACR2,DAPK1,CACYBP,CBLN1,WEE1,TNKS1BP1,DNAJA4,BID,TAF3,AKAP6,DNAJC1,NOL3,PACSIN3,SPRY1,CELF1,USP4,ANK2…
GO:BP	positive regulation of cell communication	GO:0010647	0.00481951	2.317	1786	1087	157	17710	ITGA5,CASP8,ANGPT1,HTR2A,ZMIZ1,PRR7,BDNF,ADAM17,SH3RF2,TNFRSF1A,ARAP1,TGM2,AUTS2,ATP2C1,MAML2,SPRED2,SORBS3,DGKI,ESR1,MAP3K4,CMTM3,BCL2,TCF7L2,GIPR,LGALS1,TACR2,BCL2L11,SORBS1,BID,AKAP6,MYO1C,IGF1R,FGF20,FZD2,CHUK,SOS1,ALK,CAMTA1,RTKN2,YAP1,NOD1,DLL1,MIR181A2,APOL3,UBR5,CYBA,PLK2,MAP2K3,GFI1,SOX4,HGF,TGFB2,CREBBP,GSTM2,EEF1D,PRRX1,LIMS1,TRH,PTK2B,DNM1L,MAP3K13,CLSTN1,PAFAH1B1,ASXL1,LIMS2,NRG2,ERB…
GO:BP	apoptotic process	GO:0006915	0.00544875	2.2637	1971	1087	170	17710	ID1,ITGA5,EN2,CASP8,ANGPT1,EVA1A,ARHGEF12,PRR7,BDNF,ADAM17,SH3RF2,RARG,LDHA,TNFRSF1A,LMNA,TGM2,KLF11,ZMYND11,GSTP1,ESR1,MCF2L,BCL2,TCF7L2,BTG1,LGALS1,BCL2L11,DAPK1,BID,NOL3,XKR6,IGF1R,FGF20,SOS1,ALK,IRF1,RTKN2,FBXO10,PPP2R2B,YAP1,MT1X,NOD1,DLL1,PIM1,PLK2,GDNF,ATOX1,MKL1,SOX4,DAP,HGF,TGFB2,PLSCR1,COL2A1,CREBBP,RNF216,EYA4,CAMK1D,MAEL,PTK2B,ALDH1A3,PDCD6IP,DNM1L,RFK,SAV1,LIMS2,ARHGEF17,PPP1R13L,RPS…
GO:BP	ear development	GO:0043583	0.00581703	2.2353	222	1087	33	17710	ZIC1,BCL2,BCL2L11,MYO15A,FGF20,FZD2,DLL1,ECE1,LRIG3,TGFB2,COL2A1,PRRX1,EYA4,ALDH1A3,PAFAH1B1,WNT1,ATP8A2,DCHS1,NTN1,GLI2,USH2A,C1QTNF5,LHX3,CDH23,SPARC,GABRA5,ROR1,CDKN1B,CYTL1,AHI1,EDN1,ZEB1,WNT5A
GO:BP	heart development	GO:0007507	0.00668134	2.17514	573	1087	64	17710	ID1,ZMIZ1,DNAH11,TNFRSF1A,LMNA,MIXL1,ID2,EGLN1,CACYBP,AKAP6,PARVA,SPRY1,ANK2,FGF20,FZD2,HEG1,SOS1,YAP1,DLL1,MMP21,PIM1,PTCH1,ECE1,MYOM2,SOX4,TGFB2,COL2A1,WNT2,LOX,SORBS2,ASXL1,SAV1,ERBB2,PPP1R13L,RPS6KA2,DLL4,TDGF1,ANXA2,TBX5,NEBL,DCHS1,GLI2,NRP2,TRAF3IP1,HIF1A,PCSK5,CACNA1C,SPARC,FGFRL1,LRP2,KCNAB1,DHRS3,BMPR2,C3ORF58,UBE4B,CAD,CDKN1B,GREM1,MYH11,AHI1,EDN1,BMPR1A,ACTN2,WNT5A
GO:BP	taxis	GO:0042330	0.00680114	2.16742	634	1087	69	17710	EFNA4,ANGPT1,BDNF,ADAM17,GSTP1,ID2,RAB13,CMTM3,PARVA,ISL2,SOS1,PTCH1,PDE4B,GDNF,SEMA5B,HGF,TGFB2,AGTR1,CAMK1D,PTK2B,DYSF,EFNA3,ERBB2,EPHA2,ANO6,NRXN3,LYST,APOA1,GAB2,SLIT1,SMOC2,FES,NTN1,NRCAM,GLI2,NRP2,HMGB1,PALLD,SEMA6C,LGALS3,LHX3,VAX1,WNK1,ITGA1,DPYSL4,SEMA6D,PAX6,PRKD2,CUBN,PDE4D,MYCBP2,ACKR3,ARTN,BMPR2,RHOA,RAC1,NRXN1,CXCR4,SPTBN1,GREM1,ELANE,NTRK1,SCG2,EDN1,MTUS1,ITGA9,WNT5A,SWAP70,BMPR1B
GO:BP	regulation of multicellular organismal development	GO:2000026	0.00684901	2.16437	2091	1087	178	17710	ID1,ITGA5,CASP8,HDAC7,HOXD3,ZMIZ1,BDNF,RARG,TNFRSF1A,MIXL1,LDLRAD4,ADAM12,ID2,THBS2,ESR1,LDB1,STIM1,BCL2,TCF7L2,PKM2,BTG1,DBN1,LGALS1,EGLN1,CBLN1,AKAP6,SPRY1,ISL2,FGF20,FKBP1B,FZD2,ZMYND8,SOS1,TTBK1,ALK,IRF1,YAP1,DLL1,PIM1,PTCH1,PLK2,SDK1,NCOA3,GDNF,EXOSC6,LRRC17,GFI1,SEMA5B,DAAM1,HGF,PRICKLE2,TGFB2,PARD3,CREBBP,AGTR1,PRRX1,CAMK1D,LRRN1,ULK4,WNT2,RUNX1,FKBPL,PTK2B,DNM1L,MAP3K13,CLSTN1,CDKL3,PAFAH…
GO:BP	regulation of membrane lipid distribution	GO:0097035	0.00689586	2.16141	46	1087	13	17710	XKR6,PLSCR1,ATP11A,ANO6,ABCA1,ATP9B,ANO7,ABCB4,ATP8A2,PLSCR2,ATP10D,XKR4,TRIAP1
GO:BP	actin filament-based process	GO:0030029	0.0070358	2.15269	746	1087	78	17710	ID1,ARAP1,AUTS2,ATP2C1,RAB13,SORBS3,TMOD3,BCL2,DBN1,SORBS1,PARVA,MYO1C,ANK2,BAIAP2L1,FCHSD2,PRKG1,ACTA1,PDE4B,SYNPO2,MYOM2,FMNL2,MKL1,DAAM1,LMOD1,WIPF1,ARHGEF10,FRMD3,VILL,PTK2B,PDCD6IP,PAFAH1B1,SORBS2,ARHGEF17,ITGB5,JUP,MYO6,AMOTL1,TNIK,TRIM27,PDPN,APOA1,SSH1,NCKAP1,FGD4,ESPNL,NEBL,FES,CASQ2,NCK2,MKLN1,ABLIM2,PALLD,ARHGAP12,CGNL1,FSCN1,ANTXR1,PLEK2,NUP155,ARHGAP26,BAIAP2,CACNA1C,PDE4D,GSN,RHOA,I…
GO:BP	embryo development	GO:0009790	0.00823211	2.08449	1005	1087	98	17710	ZIC1,ITGA5,HS6ST1,EN2,CASP8,ANGPT1,HOXD3,KIAA1217,ZMIZ1,RARG,MIXL1,AUTS2,ID2,LDB1,CMTM3,BCL2L11,EGLN1,MYO15A,CELF1,EXOC4,FZD2,HEG1,SOS1,E2F7,YAP1,DLL1,PTCH1,ECE1,GDNF,LRIG3,SOX4,TGFB2,MTHFR,IRX5,COL2A1,CREBBP,LRP5,PRRX1,WNT2,ALDH1A3,PAFAH1B1,PPP1R13L,PKDCC,KIDINS220,ITGB5,APBA2,CUL4A,DLL4,EPHA2,TDGF1,SATB2,RNASEH2B,TBX5,APOA1,SOX7,AFF3,AKIRIN2,XYLT1,EXT2,WNT1,GDF3,SKI,ATP8A2,FLCN,DCHS1,NTN1,GPR16…
GO:BP	movement of cell or subcellular component	GO:0006928	0.00873768	2.0586	2170	1087	183	17710	ID1,EFNA4,ITGA5,PLEKHO1,ANGPT1,HDAC7,SRGAP1,BDNF,DNAH11,ADAM17,SH3RF2,TNPO1,LMNA,PIP5KL1,MIXL1,ARAP1,LDLRAD4,AUTS2,GSTP1,RAB13,LDB1,BCL2,BTG1,TACR2,PIK3R3,KIRREL3,SLC16A1,PARVA,MYO1C,ANK2,SDCCAG8,ATP2B4,ISL2,IGF1R,ZMYND8,SOS1,JAM2,MIR181A2,HEXB,PTCH1,GPM6A,PLK2,PRKG1,ACTA1,PDE4B,MAP2K3,GDNF,CACNA1I,MKL1,SEMA5B,HGF,WIPF1,TGFB2,AGTR1,CAMK1D,OGDH,ULK4,PTK2B,PAFAH1B1,SPOCK2,KIF26B,DYSF,EFNA3,NRG2,ERB…
GO:BP	regulation of anatomical structure morphogenesis	GO:0022603	0.00936309	2.02858	1113	1087	106	17710	ID1,ITGA5,PLEKHO1,HDAC7,BDNF,TNFRSF1A,SH3D19,ARAP1,ADAM12,THBS2,ESR1,STIM1,MYO10,BCL2,PKM2,BTG1,DBN1,EGLN1,PARVA,SPRY1,STAT2,FZD2,DLL1,HEXB,PIM1,PLK2,GDNF,FMNL2,DDHD2,SEMA5B,DAAM1,HGF,PRICKLE2,TGFB2,AGTR1,LIMS1,WNT2,RUNX1,FKBPL,PTK2B,DNM1L,MAP3K13,CDKL3,PAFAH1B1,ZNRF3,LIMS2,EFNA3,ERBB2,LIMD1,DLL4,EPHA2,JUP,GSK3B,TNIK,PDPN,TBX5,APOA1,SSH1,CAPRIN2,DDAH1,COCH,WNT1,SMOC2,FGD4,FES,DAB2IP,NTN1,MIR375,I…
GO:BP	camera-type eye morphogenesis	GO:0048593	0.00939651	2.02703	111	1087	21	17710	HMGN1,DLL1,SDK1,IRX5,SDK2,LRP5,WNT2,ALDH1A3,PTF1A,EPHA2,MEGF11,SKI,ATP8A2,HIF1A,PAX6,CDON,FJX1,VSX1,AHI1,ZEB1,WNT5A
GO:BP	cardiac chamber morphogenesis	GO:0003206	0.00943248	2.02537	129	1087	23	17710	DNAH11,ID2,EGLN1,PARVA,FZD2,HEG1,SOS1,SOX4,TGFB2,WNT2,SAV1,PPP1R13L,DLL4,TBX5,NRP2,HIF1A,FGFRL1,LRP2,DHRS3,BMPR2,UBE4B,BMPR1A,WNT5A
GO:BP	cell adhesion	GO:0007155	0.0111984	1.95085	1399	1087	127	17710	ID1,ITGA5,ANGPT1,C2CD4A,HOXD3,ZMIZ1,ADAM17,TGM2,ADAM12,ATP2C1,MIR9-2,THBS2,SORBS3,HAPLN2,LDB1,TMOD3,MYO10,FNDC3A,BCL2,LGALS1,BCL2L11,CBLN1,SORBS1,KIRREL3,PARVA,BAIAP2L1,JAM2,UTRN,IRF1,DLL1,PCDHA11,PRKG1,SDK1,NID2,TGFB2,STAB2,PARD3,SDK2,PCDHA7,LIMS1,RUNX1,PTK2B,CLSTN1,SPOCK2,KIF26B,CD276,DYSF,LIMS2,NTNG1,ERBB2,DLG2,TBCD,ITGB5,EPHA2,JUP,NRXN3,GSK3B,ANXA2,MEGF11,DUSP22,WISP2,PDPN,APOA1,CDH6,DUSP10,N…
GO:BP	phospholipid translocation	GO:0045332	0.0112003	1.95077	41	1087	12	17710	XKR6,PLSCR1,ATP11A,ANO6,ABCA1,ATP9B,ANO7,ABCB4,ATP8A2,PLSCR2,ATP10D,XKR4
GO:BP	regulation of small GTPase mediated signal transduction	GO:0051056	0.0116767	1.93268	337	1087	43	17710	SRGAP1,ARHGEF12,ARHGAP20,ARAP1,AUTS2,DGKI,MCF2L,SPRY1,FAM13A,HEG1,SOS1,PREX2,DEPDC7,PSD2,TGFB2,ARHGEF10,ARHGEF17,PLEKHG1,MCF2L2,ABCA1,PLEKHG4B,APOA1,ARHGEF26,ARHGEF3,EPS8L1,FGD4,ARHGAP10,FLCN,DAB2IP,ARHGAP12,CGNL1,RASGEF1A,NGEF,ARHGAP26,MMD2,CDON,RHOA,IQSEC3,RAC1,ITSN1,TRIO,NTRK1,STARD13
GO:BP	positive regulation of macromolecule metabolic process	GO:0010604	0.0141236	1.85005	3307	1087	260	17710	ZIC1,KLF12,ID1,ITGA5,EN2,CASP8,ZC3H12D,ANGPT1,HOXD3,HTR2A,RORA,ZMIZ1,PRR7,SLC27A1,NAB2,BDNF,FOXK2,HMGN1,ADAM17,SH3RF2,RARG,TNFRSF1A,LMNA,MIXL1,SH3D19,ARAP1,AUTS2,MAML2,ID2,SORBS3,ESR1,LDB1,MAP3K4,KLF6,BCL2,SERTAD2,TCF7L2,EPC1,TCF20,BCL2L11,PIK3R3,EGLN1,DAPK1,CACYBP,PCBD1,SORBS1,TNKS1BP1,BID,HLF,PACSIN3,MYO1C,ANK2,PER1,ATP2B4,IGF1R,FGF20,FZD2,CHUK,CCND3,BMI1,TTBK1,AKNA,ALK,IRF1,CAMTA1,E2F7,YAP1,NO…
GO:BP	extracellular matrix organization	GO:0030198	0.0144154	1.84117	351	1087	44	17710	ITGA5,PLOD1,TNFRSF1A,ADAM12,LOXL4,ST7,HAPLN2,VWA1,JAM2,OLFML2B,NID2,TGFB2,COL2A1,LOX,SPOCK2,HAS3,COL9A3,ADAMTS5,ITGB5,PXDN,ANXA2,P4HA1,PDPN,ITGA6,SMOC2,SERPINH1,COL1A2,PTX3,ITGB8,THSD4,FSCN1,ANTXR1,ITGA1,COL23A1,ITGA10,SPARC,ADAM19,GREM1,ELANE,MYH11,CSGALNACT1,CD44,ITGA9,COL11A2
GO:BP	biological adhesion	GO:0022610	0.0148742	1.82756	1407	1087	127	17710	ID1,ITGA5,ANGPT1,C2CD4A,HOXD3,ZMIZ1,ADAM17,TGM2,ADAM12,ATP2C1,MIR9-2,THBS2,SORBS3,HAPLN2,LDB1,TMOD3,MYO10,FNDC3A,BCL2,LGALS1,BCL2L11,CBLN1,SORBS1,KIRREL3,PARVA,BAIAP2L1,JAM2,UTRN,IRF1,DLL1,PCDHA11,PRKG1,SDK1,NID2,TGFB2,STAB2,PARD3,SDK2,PCDHA7,LIMS1,RUNX1,PTK2B,CLSTN1,SPOCK2,KIF26B,CD276,DYSF,LIMS2,NTNG1,ERBB2,DLG2,TBCD,ITGB5,EPHA2,JUP,NRXN3,GSK3B,ANXA2,MEGF11,DUSP22,WISP2,PDPN,APOA1,CDH6,DUSP10,N…
GO:BP	muscle system process	GO:0003012	0.014967	1.82486	467	1087	54	17710	HTR2A,TNFRSF1A,LMNA,SLMAP,DTNA,SORBS3,TMOD3,TACR2,SORBS1,AKAP6,NOL3,GTF2IRD1,ANK2,ATP2B4,FKBP1B,CHUK,UTRN,CYBA,MYOF,PRKG1,ACTA1,PDE4B,MAP2K3,GDNF,MYOM2,LMOD1,GSTM2,CHRM2,EHD3,SORBS2,DYSF,MYL5,PPP1R13L,ITGB5,JUP,KCNA1,ATP8A2,MIR34B,CASQ2,SYNM,MYLK,ITGA1,NUP155,CACNA1C,PDE4D,CKMT2,GSN,RHOA,ATP1A1,TNNT1,MYH11,TRIM72,EDN1,ACTN2
GO:BP	regulation of catalytic activity	GO:0050790	0.0149749	1.82464	2303	1087	191	17710	CASP8,PSMD3,ANGPT1,HTR2A,SRGAP1,ARHGEF12,RINL,PRR7,SLC27A1,NAB2,BDNF,HMGN1,ADAM17,SH3RF2,ARHGAP20,MCPH1,ARAP1,SOD3,GSTP1,SPRED2,DGKI,ESR1,LDB1,MAP3K4,STIM1,BCL2,RGS12,GIPR,BCL2L11,PIK3R3,EGLN1,DAPK1,BID,DNAJC1,NOL3,SPRY1,FAM13A,ATP2B4,PPP2R2C,IGF1R,MLLT1,FKBP1B,CCND3,HEG1,SOS1,BMI1,TTBK1,ALK,PPP2R2B,NOD1,RCAN1,CYBA,PREX2,PRKG1,DEPDC7,DOK7,MAP2K3,GDNF,MKL1,GFI1,MGST2,OAS1,DAP,HGF,TGFB2,ARHGEF10,PL…
GO:BP	actin cytoskeleton organization	GO:0030036	0.0152984	1.81535	649	1087	69	17710	ID1,ARAP1,AUTS2,ATP2C1,RAB13,SORBS3,TMOD3,BCL2,DBN1,SORBS1,PARVA,MYO1C,BAIAP2L1,FCHSD2,PRKG1,ACTA1,SYNPO2,MYOM2,FMNL2,MKL1,DAAM1,LMOD1,WIPF1,ARHGEF10,FRMD3,VILL,PTK2B,PDCD6IP,PAFAH1B1,SORBS2,ARHGEF17,ITGB5,AMOTL1,TNIK,TRIM27,APOA1,SSH1,NCKAP1,FGD4,ESPNL,NEBL,FES,CASQ2,NCK2,MKLN1,ABLIM2,PALLD,ARHGAP12,CGNL1,FSCN1,ANTXR1,PLEK2,ARHGAP26,BAIAP2,GSN,RHOA,IQSEC3,RAC1,TTC17,PDLIM4,TNNT1,SPTBN1,WIPF3,ABL…
GO:BP	cell death	GO:0008219	0.0165181	1.78204	2235	1087	186	17710	ID1,ITGA5,EN2,CASP8,ANGPT1,EVA1A,HTR2A,ARHGEF12,SLC25A24,PRR7,BDNF,ADAM17,SH3RF2,RARG,LDHA,TNFRSF1A,LMNA,TGM2,KLF11,ZMYND11,GSTP1,ESR1,MCF2L,BCL2,TCF7L2,PKM2,BTG1,LGALS1,BCL2L11,EGLN1,DAPK1,CACYBP,BID,NOL3,XKR6,IGF1R,FGF20,SOS1,ALK,IRF1,RTKN2,FBXO10,PPP2R2B,YAP1,MT1X,NOD1,DLL1,PIM1,PLK2,GDNF,ATOX1,MKL1,SOX4,DAP,HGF,TGFB2,PLSCR1,COL2A1,CREBBP,RNF216,EYA4,CAMK1D,MAEL,PTK2B,ALDH1A3,PDCD6IP,DNM1L,RFK…
GO:BP	negative regulation of multicellular organismal process	GO:0051241	0.0165496	1.78121	1288	1087	118	17710	ID1,ANGPT1,HDAC7,IL1RL1,ADAM17,RARG,TNFRSF1A,LMNA,MIXL1,LDLRAD4,MIR9-2,GSTP1,ID2,THBS2,PROCR,LDB1,BCL2,LGALS1,TACR2,CBLN1,NOL3,ATP2B4,ISL2,FKBP1B,IRF1,DLL1,PTCH1,CYBA,PLK2,PRKG1,PDE4B,LRRC17,GFI1,SEMA5B,HGF,TGFB2,RNF216,LRP5,RUNX1,PTK2B,CDKL3,PAFAH1B1,SAV1,LIMS2,EFNA3,ERBB2,LIMD1,ADAMTS5,LAPTM4B,CUL4A,DLL4,EPHA2,JUP,BANK1,SORL1,GSK3B,CTDSP1,TRIB2,ANXA2,NFATC1,TRIM27,HERC5,TBX5,APOA1,DUSP10,SLIT1,…
GO:BP	ion transport	GO:0006811	0.0185807	1.73094	1675	1087	146	17710	HTR2A,SLC25A24,HVCN1,SLC12A6,SLC27A1,SLMAP,ATP2C1,STIM1,BCL2,SLC12A8,KCNH1,OSBPL10,TACR2,DAPK1,TRPC4,SLC16A1,AKAP6,NOL3,PACSIN3,XKR6,ANK2,PER1,ATP2B4,FGF20,FKBP1B,SLC25A25,UTRN,HRH3,SCN8A,KLHL3,CYBA,GPM6A,CALHM2,PDE4B,GDNF,ATOX1,OSBPL5,CACNA1I,CLCN3,PLSCR1,GSTM2,SLC16A14,TRH,PTK2B,COMMD1,SLC25A38,SLC20A2,SLC22A8,PITPNC1,EHD3,KCNK5,SLC12A4,DYSF,CYB5A,ATP11A,ANO6,CHRNA2,RHCG,ABCA1,DPP10,ATP9B,ACCN3…
GO:BP	lipid translocation	GO:0034204	0.0194028	1.71214	43	1087	12	17710	XKR6,PLSCR1,ATP11A,ANO6,ABCA1,ATP9B,ANO7,ABCB4,ATP8A2,PLSCR2,ATP10D,XKR4
GO:BP	regulation of neurogenesis	GO:0050767	0.0195332	1.70923	805	1087	81	17710	ID1,HOXD3,BDNF,ID2,BCL2,DBN1,LGALS1,ISL2,FGF20,FKBP1B,ZMYND8,TTBK1,ALK,YAP1,DLL1,PLK2,SDK1,GFI1,SEMA5B,HGF,PRRX1,CAMK1D,ULK4,PTK2B,DNM1L,MAP3K13,CDKL3,PAFAH1B1,EFNA3,KIDINS220,DLL4,SORL1,GSK3B,CTDSP1,TNIK,SSH1,DUSP10,CAPRIN2,SKI,ATP8A2,FES,DAB2IP,NTN1,NRCAM,GLI2,DOCK7,SEMA6C,LDLR,FREQ,CAMK2A,HIF1A,VAX1,NGEF,MAGI2,SEMA6D,PAX6,STK24,DNM3,MIR181C,DLG5,LRP2,CUL7,MYCBP2,BMPR2,MMD2,IMPACT,GRIP1,CDON,RH…
GO:BP	head development	GO:0060322	0.0209617	1.67857	781	1087	79	17710	ZIC1,ID1,EN2,RORA,RARG,MCPH1,AUTS2,ID2,LDB1,SEZ6L2,BCL2,BCL2L11,CBLN1,KIRREL3,TACC1,ATP2B4,SOS1,TTBK1,ALK,DLL1,PTCH1,PRKG1,CRTAC1,MKL1,COL2A1,OGDH,WNT2,ALDH1A3,PAFAH1B1,PTF1A,LHX5,SGPL1,LHX6,KCNA1,GSK3B,SATB2,GLUD1,ARID5B,SLIT1,AGTPBP1,WNT1,SKI,ZNF148,DAB2IP,GLI2,NRP2,DOCK7,NES,RERE,PPP3CC,HIF1A,LHX3,VAX1,CNTNAP2,SEMA6D,PAX6,DLG5,LRP2,KCNAB1,GABRA5,PCDH18,BMPR2,PFKFB3,CDON,RHOA,TACC2,WLS,NRXN1,CX…
GO:BP	circulatory system process	GO:0003013	0.0218953	1.65965	521	1087	58	17710	ANGPT1,C2CD4A,HTR2A,ID2,STIM1,TACR2,ANK2,ATP2B4,FKBP1B,HEG1,YAP1,DLL1,RCAN1,CYBA,MYOF,PRKG1,ECE1,PDE4B,MAP2K3,TGFB2,MTHFR,IRX5,GSTM2,LRP5,AGTR1,DNM1L,CHRM2,EHD3,PPP1R13L,RPS6KA2,DLL4,PRCP,JUP,ATP1A3,PTGS1,ADORA3,CELF2,PDE2A,DDAH1,ADRB1,COL1A2,WWTR1,FLI1,CASQ2,PCSK5,ITPR3,WNK1,RYR3,ITGA1,NUP155,CACNA1C,PDE4D,BMPR2,SNX5,RHOA,ATP1A1,TNNT1,EDN1
GO:BP	eye development	GO:0001654	0.0223364	1.65099	357	1087	44	17710	HMGN1,RARG,BCL2,ATP2B4,PDE6B,SLC25A25,SOS1,DLL1,GPM6A,SDK1,MYOM2,TGFB2,IRX5,SDK2,LRP5,WNT2,ALDH1A3,PTF1A,PPP1R13L,TTLL5,DLL4,EPHA2,MEGF11,AGTPBP1,GDF3,SKI,ATP8A2,NINJ1,NES,TRAF3IP1,HIF1A,VAX1,PAX6,CACNA1C,BMPR2,CDON,FJX1,CDKN1B,VSX1,SLC7A11,AHI1,ZEB1,WNT5A,BMPR1B
GO:BP	chemotaxis	GO:0006935	0.0230119	1.63805	632	1087	67	17710	EFNA4,ANGPT1,BDNF,ADAM17,GSTP1,RAB13,CMTM3,PARVA,ISL2,SOS1,PTCH1,PDE4B,GDNF,SEMA5B,HGF,TGFB2,AGTR1,CAMK1D,PTK2B,DYSF,EFNA3,ERBB2,EPHA2,ANO6,NRXN3,LYST,APOA1,GAB2,SLIT1,SMOC2,FES,NTN1,NRCAM,GLI2,NRP2,HMGB1,PALLD,SEMA6C,LGALS3,LHX3,VAX1,WNK1,ITGA1,DPYSL4,SEMA6D,PAX6,PRKD2,PDE4D,MYCBP2,ACKR3,ARTN,BMPR2,RHOA,RAC1,NRXN1,CXCR4,SPTBN1,GREM1,ELANE,NTRK1,SCG2,EDN1,MTUS1,ITGA9,WNT5A,SWAP70,BMPR1B
GO:BP	inner ear development	GO:0048839	0.0235115	1.62872	195	1087	29	17710	ZIC1,MYO15A,FGF20,FZD2,DLL1,LRIG3,TGFB2,COL2A1,PRRX1,EYA4,ALDH1A3,PAFAH1B1,WNT1,ATP8A2,DCHS1,NTN1,GLI2,USH2A,C1QTNF5,LHX3,CDH23,SPARC,GABRA5,ROR1,CDKN1B,CYTL1,AHI1,ZEB1,WNT5A
GO:BP	visual system development	GO:0150063	0.0239944	1.61989	358	1087	44	17710	HMGN1,RARG,BCL2,ATP2B4,PDE6B,SLC25A25,SOS1,DLL1,GPM6A,SDK1,MYOM2,TGFB2,IRX5,SDK2,LRP5,WNT2,ALDH1A3,PTF1A,PPP1R13L,TTLL5,DLL4,EPHA2,MEGF11,AGTPBP1,GDF3,SKI,ATP8A2,NINJ1,NES,TRAF3IP1,HIF1A,VAX1,PAX6,CACNA1C,BMPR2,CDON,FJX1,CDKN1B,VSX1,SLC7A11,AHI1,ZEB1,WNT5A,BMPR1B
GO:BP	muscle contraction	GO:0006936	0.0239944	1.61989	358	1087	44	17710	HTR2A,SLMAP,DTNA,SORBS3,TMOD3,TACR2,SORBS1,ANK2,FKBP1B,CHUK,UTRN,MYOF,PRKG1,ACTA1,PDE4B,MAP2K3,GDNF,MYOM2,LMOD1,GSTM2,CHRM2,EHD3,DYSF,MYL5,PPP1R13L,ITGB5,JUP,KCNA1,ATP8A2,CASQ2,SYNM,MYLK,ITGA1,NUP155,CACNA1C,PDE4D,CKMT2,RHOA,ATP1A1,TNNT1,MYH11,TRIM72,EDN1,ACTN2
GO:BP	regulation of cell death	GO:0010941	0.0247587	1.60627	1698	1087	147	17710	ID1,ITGA5,EN2,CASP8,ANGPT1,ARHGEF12,SLC25A24,PRR7,BDNF,ADAM17,SH3RF2,RARG,LDHA,TNFRSF1A,LMNA,TGM2,KLF11,ZMYND11,GSTP1,ESR1,MCF2L,BCL2,TCF7L2,BTG1,LGALS1,BCL2L11,EGLN1,DAPK1,CACYBP,BID,NOL3,IGF1R,FGF20,SOS1,ALK,RTKN2,FBXO10,YAP1,MT1X,NOD1,DLL1,PIM1,PLK2,GDNF,ATOX1,MKL1,SOX4,DAP,HGF,TGFB2,COL2A1,CREBBP,EYA4,CAMK1D,MAEL,PTK2B,ALDH1A3,DNM1L,SAV1,LIMS2,ARHGEF17,RPS6KA2,PIAS1,ZFAND6,ANO6,SORL1,TDGF1,TR…
GO:BP	retina development in camera-type eye	GO:0060041	0.0250317	1.60151	146	1087	24	17710	ATP2B4,PDE6B,DLL1,GPM6A,SDK1,TGFB2,IRX5,SDK2,LRP5,PTF1A,TTLL5,DLL4,MEGF11,AGTPBP1,SKI,ATP8A2,HIF1A,PAX6,BMPR2,CDON,FJX1,VSX1,AHI1,BMPR1B
GO:BP	regulation of apoptotic process	GO:0042981	0.0254028	1.59512	1560	1087	137	17710	ID1,ITGA5,EN2,CASP8,ANGPT1,ARHGEF12,PRR7,BDNF,ADAM17,SH3RF2,RARG,LDHA,TNFRSF1A,LMNA,TGM2,KLF11,ZMYND11,GSTP1,ESR1,MCF2L,BCL2,TCF7L2,BTG1,LGALS1,BCL2L11,DAPK1,BID,NOL3,IGF1R,FGF20,SOS1,ALK,RTKN2,FBXO10,YAP1,MT1X,NOD1,DLL1,PIM1,PLK2,GDNF,ATOX1,MKL1,SOX4,DAP,HGF,TGFB2,COL2A1,CREBBP,EYA4,CAMK1D,MAEL,PTK2B,ALDH1A3,DNM1L,SAV1,LIMS2,ARHGEF17,RPS6KA2,PIAS1,ZFAND6,ANO6,TDGF1,TRAF3,GSK3B,PIDD1,PDPN,ARHGEF2…
GO:BP	localization of cell	GO:0051674	0.0255851	1.59201	1713	1087	148	17710	ID1,ITGA5,PLEKHO1,ANGPT1,HDAC7,SRGAP1,DNAH11,ADAM17,SH3RF2,LMNA,PIP5KL1,MIXL1,LDLRAD4,AUTS2,GSTP1,RAB13,LDB1,BCL2,BTG1,TACR2,PIK3R3,KIRREL3,SLC16A1,PARVA,MYO1C,SDCCAG8,ATP2B4,IGF1R,ZMYND8,SOS1,JAM2,MIR181A2,HEXB,GPM6A,PLK2,PRKG1,PDE4B,MAP2K3,GDNF,CACNA1I,MKL1,SEMA5B,HGF,TGFB2,AGTR1,CAMK1D,OGDH,ULK4,PTK2B,PAFAH1B1,SPOCK2,DYSF,NRG2,ERBB2,LIMD1,ITGB5,DLL4,PRCP,EPHA2,ANO6,JUP,SGPL1,LHX6,SORL1,TDGF1,S…
GO:BP	cell motility	GO:0048870	0.0255851	1.59201	1713	1087	148	17710	ID1,ITGA5,PLEKHO1,ANGPT1,HDAC7,SRGAP1,DNAH11,ADAM17,SH3RF2,LMNA,PIP5KL1,MIXL1,LDLRAD4,AUTS2,GSTP1,RAB13,LDB1,BCL2,BTG1,TACR2,PIK3R3,KIRREL3,SLC16A1,PARVA,MYO1C,SDCCAG8,ATP2B4,IGF1R,ZMYND8,SOS1,JAM2,MIR181A2,HEXB,GPM6A,PLK2,PRKG1,PDE4B,MAP2K3,GDNF,CACNA1I,MKL1,SEMA5B,HGF,TGFB2,AGTR1,CAMK1D,OGDH,ULK4,PTK2B,PAFAH1B1,SPOCK2,DYSF,NRG2,ERBB2,LIMD1,ITGB5,DLL4,PRCP,EPHA2,ANO6,JUP,SGPL1,LHX6,SORL1,TDGF1,S…
GO:BP	extracellular structure organization	GO:0043062	0.0256133	1.59153	405	1087	48	17710	ITGA5,PLOD1,TNFRSF1A,ADAM12,LOXL4,ST7,HAPLN2,VWA1,JAM2,OLFML2B,NID2,TGFB2,COL2A1,AGTR1,LOX,PDCD6IP,SPOCK2,HAS3,COL9A3,ADAMTS5,ITGB5,ABCA1,PXDN,ANXA2,P4HA1,PDPN,APOA1,ITGA6,SMOC2,SERPINH1,COL1A2,PTX3,ITGB8,THSD4,FSCN1,ANTXR1,ITGA1,COL23A1,ITGA10,SPARC,ADAM19,GREM1,ELANE,MYH11,CSGALNACT1,CD44,ITGA9,COL11A2
GO:BP	brain development	GO:0007420	0.0276256	1.55869	736	1087	75	17710	ZIC1,ID1,EN2,RORA,MCPH1,AUTS2,ID2,LDB1,SEZ6L2,BCL2,BCL2L11,CBLN1,KIRREL3,TACC1,ATP2B4,SOS1,TTBK1,ALK,DLL1,PTCH1,PRKG1,CRTAC1,MKL1,OGDH,WNT2,ALDH1A3,PAFAH1B1,PTF1A,LHX5,LHX6,KCNA1,GSK3B,SATB2,GLUD1,SLIT1,AGTPBP1,WNT1,SKI,ZNF148,DAB2IP,GLI2,NRP2,DOCK7,NES,RERE,PPP3CC,HIF1A,LHX3,VAX1,CNTNAP2,SEMA6D,PAX6,DLG5,LRP2,KCNAB1,GABRA5,PCDH18,BMPR2,PFKFB3,CDON,RHOA,TACC2,WLS,NRXN1,CXCR4,C21ORF91,HOOK3,SYT1,S…
GO:BP	cardiac septum morphogenesis	GO:0060411	0.0277931	1.55606	75	1087	16	17710	DNAH11,ID2,EGLN1,PARVA,FZD2,SOX4,TGFB2,SAV1,TBX5,NRP2,FGFRL1,LRP2,DHRS3,BMPR2,BMPR1A,WNT5A
GO:BP	positive regulation of response to stimulus	GO:0048584	0.0279798	1.55315	2398	1087	196	17710	ITGA5,CASP8,ANGPT1,C2CD4A,HTR2A,ZMIZ1,PRR7,IL1RL1,BDNF,ADAM17,SH3RF2,TNFRSF1A,ARAP1,TGM2,AUTS2,ATP2C1,MAML2,SPRED2,SORBS3,DGKI,ESR1,MAP3K4,MYO10,CMTM3,BCL2,TCF7L2,GIPR,LGALS1,TACR2,BCL2L11,SORBS1,BID,AKAP6,OSMR,MYO1C,TRIL,IGF1R,FGF20,FKBP1B,FZD2,CHUK,SOS1,TTBK1,ALK,IRF1,CAMTA1,RTKN2,YAP1,NOD1,DLL1,MIR181A2,APOL3,UBR5,CYBA,PLK2,PDE4B,MAP2K3,GDNF,EXOSC6,GFI1,MGST2,SOX4,HGF,WIPF1,TGFB2,PLSCR1,CREBBP…
GO:BP	regulation of programmed cell death	GO:0043067	0.0281456	1.55059	1577	1087	138	17710	ID1,ITGA5,EN2,CASP8,ANGPT1,ARHGEF12,PRR7,BDNF,ADAM17,SH3RF2,RARG,LDHA,TNFRSF1A,LMNA,TGM2,KLF11,ZMYND11,GSTP1,ESR1,MCF2L,BCL2,TCF7L2,BTG1,LGALS1,BCL2L11,DAPK1,BID,NOL3,IGF1R,FGF20,SOS1,ALK,RTKN2,FBXO10,YAP1,MT1X,NOD1,DLL1,PIM1,PLK2,GDNF,ATOX1,MKL1,SOX4,DAP,HGF,TGFB2,COL2A1,CREBBP,EYA4,CAMK1D,MAEL,PTK2B,ALDH1A3,DNM1L,SAV1,LIMS2,ARHGEF17,RPS6KA2,PIAS1,ZFAND6,ANO6,TDGF1,TRAF3,GSK3B,PIDD1,PDPN,ARHGEF2…
GO:BP	regulation of I-kappaB kinase/NF-kappaB signaling	GO:0043122	0.028166	1.55027	228	1087	32	17710	CASP8,ANGPT1,RORA,TNFRSF1A,TGM2,ZMYND11,ATP2C1,GSTP1,ESR1,LGALS1,PER1,CHUK,NOD1,APOL3,PLK2,EEF1D,PPP5C,ZFAND6,PIDD1,LTBR,DAB2IP,MAPKBP1,TRIM22,IKBKE,ROR1,BTRC,RHOA,ZDHHC13,CD40,WLS,TRIM5,WNT5A
GO:BP	positive regulation of nitrogen compound metabolic process	GO:0051173	0.0308698	1.51047	3133	1087	246	17710	ZIC1,KLF12,ITGA5,EN2,CASP8,ZC3H12D,ANGPT1,HOXD3,HTR2A,RORA,ZMIZ1,PRR7,SLC27A1,NAB2,BDNF,FOXK2,HMGN1,ADAM17,SH3RF2,RARG,TNFRSF1A,LMNA,MIXL1,SH3D19,AUTS2,MAML2,ID2,SORBS3,ESR1,LDB1,MAP3K4,KLF6,BCL2,SERTAD2,TCF7L2,EPC1,TCF20,BCL2L11,PIK3R3,EGLN1,DAPK1,PCBD1,TNKS1BP1,BID,HLF,PACSIN3,PER1,ATP2B4,IGF1R,FGF20,FZD2,CHUK,CCND3,BMI1,TTBK1,AKNA,ALK,IRF1,CAMTA1,E2F7,YAP1,NOD1,DLL1,MIR181A2,HEXB,PTCH1,PLK2,NC…
GO:BP	morphogenesis of an epithelium	GO:0002009	0.0313136	1.50427	491	1087	55	17710	ITGA5,ADAM17,RARG,TGM2,ESR1,BCL2,SPRY1,FZD2,SOS1,YAP1,DLL1,KLHL3,PTCH1,GDNF,DAAM1,SOX4,HGF,PRICKLE2,TGFB2,MTHFR,LRP5,WNT2,FKBPL,ALDH1A3,PAFAH1B1,KIF26B,ZNRF3,DLL4,EPHA2,PDPN,TBX5,WNT1,SKI,DCHS1,NTN1,GLI2,ARHGAP12,TRAF3IP1,HIF1A,FOXP1,MAGI2,PRKD2,DLG5,LRP2,ROR1,BTRC,RHOA,RAC1,GREM1,CD44,AHI1,STARD13,EDN1,ANKRD6,WNT5A
GO:BP	eye morphogenesis	GO:0048592	0.0317426	1.49836	148	1087	24	17710	HMGN1,RARG,BCL2,DLL1,SDK1,IRX5,SDK2,LRP5,WNT2,ALDH1A3,PTF1A,EPHA2,MEGF11,AGTPBP1,SKI,ATP8A2,HIF1A,PAX6,CDON,FJX1,VSX1,AHI1,ZEB1,WNT5A
GO:BP	sensory system development	GO:0048880	0.0341262	1.46691	363	1087	44	17710	HMGN1,RARG,BCL2,ATP2B4,PDE6B,SLC25A25,SOS1,DLL1,GPM6A,SDK1,MYOM2,TGFB2,IRX5,SDK2,LRP5,WNT2,ALDH1A3,PTF1A,PPP1R13L,TTLL5,DLL4,EPHA2,MEGF11,AGTPBP1,GDF3,SKI,ATP8A2,NINJ1,NES,TRAF3IP1,HIF1A,VAX1,PAX6,CACNA1C,BMPR2,CDON,FJX1,CDKN1B,VSX1,SLC7A11,AHI1,ZEB1,WNT5A,BMPR1B
GO:BP	angiogenesis	GO:0001525	0.0341407	1.46673	590	1087	63	17710	ID1,ITGA5,HS6ST1,ANGPT1,HDAC7,RORA,SLC12A6,ADAM12,THBS2,STIM1,PKM2,BTG1,PIK3R3,EGLN1,PARVA,E2F7,DLL1,THSD7A,PLK2,HGF,TGFB2,STAB2,KLF5,AGTR1,RUNX1,FKBPL,PTK2B,DYSF,EFNA3,ERBB2,DLL4,PRCP,EPHA2,JUP,NRXN3,TDGF1,ANXA2,AMOTL1,DDAH1,SMOC2,DAB2IP,MIR375,ITGB8,MIR34B,NRCAM,NRP2,XBP1,HIF1A,COL23A1,PRKD2,SPARC,SASH1,UBP1,ACKR3,RHOA,CD40,NRXN1,SHB,GREM1,STARD13,SCG2,EDN1,WNT5A
GO:BP	cell migration	GO:0016477	0.0360424	1.44319	1557	1087	136	17710	ID1,ITGA5,PLEKHO1,ANGPT1,HDAC7,SRGAP1,ADAM17,SH3RF2,LMNA,PIP5KL1,MIXL1,LDLRAD4,AUTS2,GSTP1,RAB13,LDB1,BCL2,BTG1,PIK3R3,KIRREL3,SLC16A1,PARVA,MYO1C,SDCCAG8,IGF1R,ZMYND8,SOS1,JAM2,MIR181A2,HEXB,GPM6A,PLK2,PRKG1,PDE4B,MAP2K3,GDNF,MKL1,SEMA5B,HGF,TGFB2,AGTR1,CAMK1D,OGDH,ULK4,PTK2B,PAFAH1B1,DYSF,LIMD1,ITGB5,DLL4,PRCP,EPHA2,ANO6,JUP,SGPL1,LHX6,SORL1,TDGF1,AMOTL1,DUSP22,ADORA3,SATB2,LYST,PDPN,TBX5,APOA1…
GO:BP	positive regulation of cellular component biogenesis	GO:0044089	0.0369462	1.43243	518	1087	57	17710	ID1,PIP4K2A,BDNF,ARAP1,AUTS2,ANKRD53,THBS2,SORBS3,ESR1,BCL2L11,CBLN1,BID,MYO1C,ZMYND8,BAIAP2L1,TTBK1,GPM6A,SYNPO2,LMOD1,WIPF1,ARHGEF10,GTF2H1,STX18,LIMS1,LRRN1,PTK2B,PDCD6IP,CLSTN1,HAS3,CUL4A,EPHA2,GSK3B,ZMYND10,TRIM27,APOA1,CLU,NCKAP1,WNT1,EPS8L1,FES,NCK2,FSCN1,PLEK2,CNOT2,DNM3,BAIAP2,DLG5,PAN3,GSN,RHOA,RAC1,NRXN1,CDKN1B,WIPF3,NTRK1,EDN1,SWAP70
GO:BP	bone development	GO:0060348	0.0371926	1.42954	210	1087	30	17710	PIP4K2A,NAB2,RARG,MCPH1,VWA1,LRRC17,COL2A1,LRP5,PAFAH1B1,ASXL1,ANO6,ANXA2,XYLT1,COCH,WNT1,SKI,SERPINH1,FOXN3,DCHS1,FLI1,FOXP1,SPARC,DHRS3,BMPR2,RHOA,ALPL,GREM1,CSGALNACT1,FREM1,BMPR1B
GO:BP	embryonic morphogenesis	GO:0048598	0.0379547	1.42073	592	1087	63	17710	ZIC1,ITGA5,HOXD3,RARG,MIXL1,AUTS2,ID2,LDB1,BCL2L11,MYO15A,EXOC4,FZD2,SOS1,YAP1,DLL1,PTCH1,ECE1,GDNF,LRIG3,SOX4,TGFB2,MTHFR,IRX5,COL2A1,CREBBP,LRP5,PRRX1,WNT2,ALDH1A3,ITGB5,DLL4,EPHA2,SATB2,TBX5,APOA1,SOX7,AFF3,EXT2,WNT1,GDF3,SKI,ATP8A2,NTN1,GLI2,TRAF3IP1,HIF1A,WNK1,GNA12,PAX6,TXNRD1,HOXA9,CACNA1C,LRP2,POU5F1,BMPR2,CDON,WLS,GREM1,AHI1,EDN1,BMPR1A,ZEB1,WNT5A
GO:BP	regulation of cellular component biogenesis	GO:0044087	0.0403443	1.39422	912	1087	88	17710	ID1,PIP4K2A,BDNF,TNFRSF1A,ARAP1,LDLRAD4,AUTS2,ANKRD53,THBS2,SORBS3,ESR1,LDB1,TMOD3,MYO10,BCL2L11,CBLN1,DNAJA4,BID,MYO1C,ZMYND8,BAIAP2L1,FCHSD2,TTBK1,GPM6A,PLK2,SYNPO2,LMOD1,WIPF1,ARHGEF10,KLF5,VILL,GTF2H1,STX18,LIMS1,LRRN1,RUNX1,PTK2B,PDCD6IP,DNM1L,CLSTN1,HAS3,TBCD,CUL4A,EPHA2,ABCA1,SORL1,GSK3B,ZMYND10,DUSP22,TRIM27,APOA1,SSH1,SLIT1,CLU,NCKAP1,SMC3,WNT1,EPS8L1,FES,DAB2IP,NCK2,HMGB1,TRAF3IP1,FSCN1…
GO:BP	appendage development	GO:0048736	0.0405803	1.39168	180	1087	27	17710	RARG,BCL2L11,PTCH1,ECE1,SOX4,TGFB2,COL2A1,CREBBP,PRRX1,ZNRF3,PKDCC,TBX5,AFF3,ITGA6,SKI,GLI2,TRAF3IP1,PCSK5,GNA12,HOXA9,CACNA1C,BMPR2,GREM1,SLC7A11,BMPR1A,WNT5A,BMPR1B
GO:BP	limb development	GO:0060173	0.0405803	1.39168	180	1087	27	17710	RARG,BCL2L11,PTCH1,ECE1,SOX4,TGFB2,COL2A1,CREBBP,PRRX1,ZNRF3,PKDCC,TBX5,AFF3,ITGA6,SKI,GLI2,TRAF3IP1,PCSK5,GNA12,HOXA9,CACNA1C,BMPR2,GREM1,SLC7A11,BMPR1A,WNT5A,BMPR1B
GO:BP	protein phosphorylation	GO:0006468	0.0423789	1.37285	1941	1087	163	17710	ID1,ITGA5,ANGPT1,HTR2A,SLC27A1,NAB2,BDNF,ADAM17,SH3RF2,TNFRSF1A,PIP5KL1,LDLRAD4,ZMYND11,GSTP1,SPRED2,SORBS3,MAP3K4,NEK9,BCL2,PIK3R3,DAPK1,WEE1,TNKS1BP1,SPRY1,PER1,ATP2B4,IGF1R,FGF20,MLLT1,STAT2,CHUK,CCND3,HEG1,SOS1,TTBK1,ALK,NOD1,MIR181A2,PIM1,PLK2,PRKG1,DOK7,MAP2K3,GDNF,HGF,TGFB2,PARD3,LRP5,GTF2H1,CAMK1D,ULK4,PTK2B,MAP3K13,CDKL3,PAFAH1B1,ZFP36L2,NRG2,ERBB2,PKDCC,RPS6KA2,DLG2,KIDINS220,PPP5C,EPHA…
GO:BP	regulation of locomotion	GO:0040012	0.0433964	1.36255	1059	1087	99	17710	ITGA5,ANGPT1,HDAC7,SRGAP1,ADAM17,SH3RF2,LMNA,PIP5KL1,LDLRAD4,GSTP1,LDB1,BCL2,TACR2,PIK3R3,MYO1C,IGF1R,TRIM31,ZMYND8,MIR181A2,PLK2,PRKG1,MAP2K3,SEMA5B,HGF,TGFB2,CAMK1D,ULK4,PTK2B,SPOCK2,DYSF,NRG2,ERBB2,DLL4,PRCP,EPHA2,ANO6,JUP,SORL1,TDGF1,AMOTL1,DUSP22,ADORA3,TRIM27,PDPN,TBX5,MAZ,SSH1,DUSP10,ITGA6,SMC3,SMOC2,FES,FLCN,DAB2IP,NTN1,NRP2,DOCK7,MYLK,HMGB1,TNFRSF18,TP53INP1,SEMA6C,CAMK2A,XBP1,HIF1A,LGAL…
GO:BP	neural precursor cell proliferation	GO:0061351	0.044894	1.34781	151	1087	24	17710	RORA,ID2,DBN1,WNT2,PAFAH1B1,LIMS2,LHX5,DLL4,KCNA1,WNT1,GLI2,DOCK7,NES,RERE,HIF1A,VAX1,PAX6,LRP2,ARTN,CDON,RHOA,HOOK3,DMRTA2,WNT5A
GO:BP	cell morphogenesis involved in differentiation	GO:0000904	0.0457714	1.33941	734	1087	74	17710	ID1,EFNA4,BDNF,AUTS2,ID2,BCL2,DBN1,VWA1,PARVA,ISL2,NTNG2,HEG1,SOS1,PTCH1,PREX2,GDNF,SEMA5B,PARD3,LIMS1,DNM1L,MAP3K13,CDKL3,PAFAH1B1,EFNA3,NTNG1,ERBB2,KIDINS220,TBCD,EPHA2,NRXN3,GSK3B,TNIK,PDPN,APOA1,ARHGEF26,GAB2,SSH1,SLIT1,CAPRIN2,COCH,ATP8A2,NTN1,NRCAM,GLI2,NRP2,DOCK7,RERE,PALLD,SEMA6C,CAMK2A,LHX3,VAX1,ANTXR1,NGEF,COL23A1,SEMA6D,PAX6,S100A6,DNM3,BAIAP2,CUL7,MYCBP2,ARTN,BMPR2,RHOA,RAC1,DACT2,NRX…
GO:BP	positive regulation of catalytic activity	GO:0043085	0.0464844	1.33269	1413	1087	125	17710	CASP8,ANGPT1,HTR2A,SRGAP1,ARHGEF12,RINL,PRR7,SLC27A1,NAB2,BDNF,HMGN1,ADAM17,ARHGAP20,ARAP1,SOD3,ESR1,MAP3K4,STIM1,BCL2,RGS12,BCL2L11,DAPK1,BID,DNAJC1,FAM13A,ATP2B4,CCND3,SOS1,BMI1,TTBK1,ALK,NOD1,CYBA,PREX2,DEPDC7,DOK7,MAP2K3,GDNF,MGST2,DAP,HGF,TGFB2,ARHGEF10,PLSCR1,AGTR1,LIMS1,PTK2B,DNM1L,MAP3K13,RFK,EFNA3,ERBB2,TBC1D16,KIDINS220,TBCD,EPHA2,TBC1D1,SORL1,TDGF1,GSK3B,ADPRH,TNIK,PIDD1,APOA1,MLKL,CLU…
GO:CC	cytosol	GO:0005829	8.78059e-10	9.05648	5073	1125	408	18709	MMACHC,KLF12,WSB2,CASP8,PSMD3,HDAC7,NPM3,NUDT4,HTR2A,SRGAP1,ARHGEF12,PIP4K2A,PAH,SLC27A1,ADAM17,ARHGAP20,LDHA,TNPO1,LMNA,PIP5KL1,SH3D19,ARAP1,TGM2,KLF11,DENND4A,GSTP1,ID2,RAB13,SPRED2,SORBS3,MGLL,DGKI,PGM2,ESR1,FAM208B,KLF6,PTCD3,MYO10,FNDC3A,MCF2L,NEK9,BCL2,SERTAD2,PKM2,RGS12,OSBPL10,LGALS1,PLBD1,BCL2L11,PIK3R3,EGLN1,CACYBP,PCBD1,GFPT2,PLIN1,SETD1B,SORBS1,TNKS1BP1,DNAJA4,BID,NOL3,PARVA,CCDC6,GTF…
GO:CC	cytoplasm	GO:0005737	1.81569e-08	7.74096	11492	1125	792	18709	MMACHC,ARMC9,ZIC1,KLF12,ID1,WSB2,CYP11A1,IQCA1,ESYT1,ITGA5,PLOD1,HS6ST1,CASP8,MBOAT2,PSMD3,PLEKHO1,ZC3H12D,FRMD4A,GPR135,HDAC7,EVA1A,NPM3,NUDT4,HTR2A,SGPP2,CPA2,SRGAP1,KIAA1217,TAPBP,ARHGEF12,TRIM54,ZMIZ1,PIP4K2A,PAH,RINL,SLC25A24,PRR7,HVCN1,SLC27A1,BDNF,HMGN1,DNAH11,ADAM17,ARHGAP20,NCCRP1,LDHA,TNFRSF1A,TNPO1,LMNA,PIP5KL1,SLMAP,MCPH1,SH3D19,ARAP1,DTNA,TGM2,KLF11,LDLRAD4,DENND4A,SOD3,AUTS2,CLYBL,A…
GO:CC	cell leading edge	GO:0031252	3.38483e-08	7.47046	397	1125	59	18709	ITGA5,PLEKHO1,RINL,ADAM17,RAB13,LDB1,MYO10,KCNH1,PARVA,MYO1C,ACTA1,PSD2,WIPF1,ABLIM1,PTK2B,PAFAH1B1,SORBS2,DYSF,EPHA2,MYO6,GABRA1,ANXA2,AMOTL1,DUSP22,ANK1,PDPN,ARHGEF26,SSH1,NCKAP1,EPS8L1,FGD4,MYLK,MKLN1,PALLD,USH2A,FSCN1,ANTXR1,WWC1,PLEK2,CNTNAP2,S100A6,BAIAP2,CUBN,GABRA5,GSN,GABRA2,SNX5,RHOA,RAC1,WLS,PDLIM4,CXCR4,SPTBN1,ITSN1,SHISA7,CD44,FLOT2,DGKZ,SWAP70
GO:CC	actin cytoskeleton	GO:0015629	1.21995e-06	5.91366	490	1125	64	18709	NPM3,RINL,ADAM17,AUTS2,CIB2,TMOD3,MYO10,DBN1,MYO15A,DAPK1,SORBS1,PARVA,MYO1C,BAIAP2L1,AFAP1,UTRN,MYO15B,CYBA,ACTA1,SYNPO2,MYOM2,DAAM1,LMOD1,WIPF1,ABLIM1,VILL,PDCD6IP,SORBS2,MYL5,SVIL,JUP,MYO6,DUSP22,CCDC102A,LSP1,NCKAP1,ABCB4,FILIP1,ESPNL,NEBL,MYLK,ABLIM2,PALLD,CGNL1,FSCN1,CAPN2,FBLIM1,BAIAP2,ROR1,AHNAK,GSN,RAC1,TTC17,PDLIM4,TNNT1,SPTBN1,WIPF3,ABL2,GBP1,MYH11,FLOT2,MYO5C,ACTN2,HFE
GO:CC	cytoplasmic part	GO:0044444	6.97322e-06	5.15657	9658	1125	670	18709	MMACHC,KLF12,ID1,WSB2,CYP11A1,ESYT1,ITGA5,PLOD1,HS6ST1,CASP8,MBOAT2,PSMD3,ZC3H12D,GPR135,HDAC7,EVA1A,NPM3,NUDT4,HTR2A,SGPP2,CPA2,SRGAP1,TAPBP,ARHGEF12,TRIM54,PIP4K2A,PAH,RINL,SLC25A24,PRR7,HVCN1,SLC27A1,BDNF,DNAH11,ADAM17,ARHGAP20,LDHA,TNFRSF1A,TNPO1,LMNA,PIP5KL1,SLMAP,SH3D19,ARAP1,TGM2,KLF11,LDLRAD4,DENND4A,SOD3,CLYBL,ATP2C1,GSTP1,ID2,RAB13,THBS2,SPRED2,CIB2,SORBS3,MGLL,DGKI,PGM2,RAB43,PROCR,ESR…
GO:CC	adherens junction	GO:0005912	9.15255e-06	5.03846	539	1125	66	18709	ITGA5,FRMD4A,ADAM17,TGM2,KLF11,CIB2,SORBS3,PROCR,TMOD3,SORBS1,TNKS1BP1,PARVA,FZD2,BAIAP2L1,AFAP1,DLL1,CYBA,SYNPO2,PARD3,LIMS1,PTK2B,PDCD6IP,CAPN5,EHD3,SORBS2,LIMS2,LIMD1,MPZL1,TBCD,ITGB5,EPHA2,SVIL,JUP,ANXA2,PLEC,G3BP1,CDH6,FOCAD,NCKAP1,MTF2,ITGA6,ABCB4,FES,ITGB8,GIT2,SYNM,DOCK7,PALLD,GNA12,ITGA1,CAPN2,FBLIM1,CDH12,ARHGAP26,BAIAP2,DLG5,AHNAK,GSN,BMPR2,PLEKHA7,RHOA,RAC1,CD44,FLOT2,AHI1,ACTN2
GO:CC	anchoring junction	GO:0070161	1.16658e-05	4.93309	554	1125	67	18709	ITGA5,FRMD4A,ADAM17,TGM2,KLF11,CIB2,SORBS3,PROCR,TMOD3,SORBS1,TNKS1BP1,PARVA,FZD2,BAIAP2L1,AFAP1,DLL1,CYBA,SYNPO2,PARD3,LIMS1,PTK2B,PDCD6IP,CAPN5,EHD3,SORBS2,LIMS2,LIMD1,MPZL1,TBCD,ITGB5,EPHA2,SVIL,JUP,ANXA2,PLEC,G3BP1,CDH6,FOCAD,NCKAP1,MTF2,ITGA6,ABCB4,FES,ITGB8,GIT2,SYNM,PERP,DOCK7,PALLD,GNA12,ITGA1,CAPN2,FBLIM1,CDH12,ARHGAP26,BAIAP2,DLG5,AHNAK,GSN,BMPR2,PLEKHA7,RHOA,RAC1,CD44,FLOT2,AHI1,ACTN2
GO:CC	cell junction	GO:0030054	2.5753e-05	4.58917	1285	1125	124	18709	ITGA5,FRMD4A,PRR7,ADAM17,DTNA,TGM2,KLF11,RAB13,CIB2,SORBS3,PROCR,TMOD3,KCNH1,RGS12,DBN1,CBLN1,SORBS1,TNKS1BP1,TRPC4,SLC16A1,AKAP6,PARVA,ANK2,SDCCAG8,FZD2,CADPS,BAIAP2L1,HEG1,JAM2,AFAP1,UTRN,DLL1,CYBA,SDK1,DOK7,SYNPO2,PARD3,SDK2,LIMS1,PTK2B,PDCD6IP,DNM1L,CHRM2,CLSTN1,CAPN5,EHD3,SORBS2,LIMS2,PPP1R13L,LIMD1,DLG2,MPZL1,TBCD,ITGB5,CPEB1,EPHA2,SVIL,JUP,CHRNA2,KCNA1,ANO7,GABRA1,ANXA2,AMOTL1,PLEC,G3BP1,P…
GO:CC	intracellular	GO:0005622	3.73663e-05	4.42752	14455	1125	938	18709	MMACHC,ARMC9,ZIC1,KLF12,ID1,WSB2,CYP11A1,IQCA1,ESYT1,ITGA5,PLOD1,HS6ST1,EN2,CASP8,MBOAT2,ZIC4,PSMD3,PLEKHO1,ZC3H12D,FRMD4A,TGIF1,GPR135,C2CD4A,HDAC7,HOXD3,EVA1A,NPM3,NUDT4,HTR2A,RORA,SGPP2,CPA2,SRGAP1,KIAA1217,TAPBP,ARHGEF12,TRIM54,ZMIZ1,PIP4K2A,PAH,RINL,SLC25A24,PRR7,HVCN1,SLC27A1,NAB2,BDNF,FOXK2,HMGN1,DNAH11,ADAM17,SH3RF2,ARHGAP20,NCCRP1,RARG,LDHA,TNFRSF1A,TNPO1,LMNA,PIP5KL1,SLMAP,MIXL1,MCPH1,S…
GO:CC	intracellular part	GO:0044424	4.80242e-05	4.31854	14429	1125	936	18709	MMACHC,ARMC9,ZIC1,KLF12,ID1,WSB2,CYP11A1,IQCA1,ESYT1,ITGA5,PLOD1,HS6ST1,EN2,CASP8,MBOAT2,ZIC4,PSMD3,PLEKHO1,ZC3H12D,FRMD4A,TGIF1,GPR135,C2CD4A,HDAC7,HOXD3,EVA1A,NPM3,NUDT4,HTR2A,RORA,SGPP2,CPA2,SRGAP1,KIAA1217,TAPBP,ARHGEF12,TRIM54,ZMIZ1,PIP4K2A,PAH,RINL,SLC25A24,PRR7,HVCN1,SLC27A1,NAB2,BDNF,FOXK2,HMGN1,DNAH11,ADAM17,SH3RF2,ARHGAP20,NCCRP1,RARG,LDHA,TNFRSF1A,TNPO1,LMNA,PIP5KL1,SLMAP,MIXL1,MCPH1,S…
GO:CC	plasma membrane part	GO:0044459	5.90945e-05	4.22845	2825	1125	232	18709	EFNA4,ESYT1,ITGA5,ART3,HS6ST1,GRM8,CASP8,PLEKHO1,HTR2A,PRR7,HVCN1,SLC12A6,IL1RL1,SLC27A1,ADAM17,TNFRSF1A,SLMAP,DTNA,TGM2,RAB13,DGKI,PROCR,STIM1,MYO10,KCNH1,TACR2,TSPAN11,CBLN1,SORBS1,TRPC4,SLC16A1,AKAP6,OSMR,ADGRA3,MYO1C,ANK2,EXOC4,ATP2B4,IGF1R,NTNG2,PDE6B,CHUK,HEG1,JAM2,UTRN,ALK,NOD1,DLL1,SNTG2,HRH3,SCN8A,PCDHA11,PTCH1,CYBA,MYOF,CALHM2,ECE1,ADRA1D,PDE4B,PSD2,CACNA1I,CLCN3,PLSCR1,STAB2,PARD3,IFNG…
GO:CC	plasma membrane region	GO:0098590	0.000208617	3.68065	1108	1125	107	18709	ITGA5,GRM8,PLEKHO1,HTR2A,PRR7,SLC12A6,ADAM17,DGKI,STIM1,MYO10,KCNH1,CBLN1,TRPC4,AKAP6,OSMR,MYO1C,ANK2,ATP2B4,PDE6B,UTRN,NOD1,DLL1,PTCH1,CYBA,MYOF,PSD2,PARD3,CHRM2,CLSTN1,SLC22A8,EHD3,SORBS2,ERBB2,DLG2,CPEB1,EPHA2,SVIL,JUP,CHRNA2,RHCG,KCNA1,TDGF1,MYO6,GABRA1,ZMYND10,ANXA2,AMOTL1,MEGF11,TNIK,ANK1,PDPN,PDE2A,SSH1,NCKAP1,ITGA6,ABCB4,EPS8L1,ADRB1,GPR161,MYLK,AKAP7,ATP1B3,LDLR,FREQ,CAMK2A,USH2A,C1QTNF5…
GO:CC	cell-substrate adherens junction	GO:0005924	0.000433707	3.3628	408	1125	50	18709	ITGA5,ADAM17,TGM2,KLF11,CIB2,SORBS3,PROCR,SORBS1,PARVA,FZD2,AFAP1,CYBA,SYNPO2,LIMS1,PTK2B,PDCD6IP,CAPN5,EHD3,SORBS2,LIMS2,LIMD1,MPZL1,ITGB5,EPHA2,SVIL,JUP,PLEC,G3BP1,FOCAD,NCKAP1,MTF2,ITGA6,ABCB4,FES,ITGB8,GIT2,DOCK7,PALLD,GNA12,ITGA1,CAPN2,FBLIM1,ARHGAP26,AHNAK,GSN,RHOA,RAC1,CD44,FLOT2,ACTN2
GO:CC	cell-substrate junction	GO:0030055	0.000577205	3.23867	412	1125	50	18709	ITGA5,ADAM17,TGM2,KLF11,CIB2,SORBS3,PROCR,SORBS1,PARVA,FZD2,AFAP1,CYBA,SYNPO2,LIMS1,PTK2B,PDCD6IP,CAPN5,EHD3,SORBS2,LIMS2,LIMD1,MPZL1,ITGB5,EPHA2,SVIL,JUP,PLEC,G3BP1,FOCAD,NCKAP1,MTF2,ITGA6,ABCB4,FES,ITGB8,GIT2,DOCK7,PALLD,GNA12,ITGA1,CAPN2,FBLIM1,ARHGAP26,AHNAK,GSN,RHOA,RAC1,CD44,FLOT2,ACTN2
GO:CC	focal adhesion	GO:0005925	0.000798031	3.09798	405	1125	49	18709	ITGA5,ADAM17,TGM2,KLF11,SORBS3,PROCR,SORBS1,PARVA,FZD2,AFAP1,CYBA,SYNPO2,LIMS1,PTK2B,PDCD6IP,CAPN5,EHD3,SORBS2,LIMS2,LIMD1,MPZL1,ITGB5,EPHA2,SVIL,JUP,PLEC,G3BP1,FOCAD,NCKAP1,MTF2,ITGA6,ABCB4,FES,ITGB8,GIT2,DOCK7,PALLD,GNA12,ITGA1,CAPN2,FBLIM1,ARHGAP26,AHNAK,GSN,RHOA,RAC1,CD44,FLOT2,ACTN2
GO:CC	cell	GO:0005623	0.000886421	3.05236	16881	1125	1057	18709	MMACHC,ARMC9,ZIC1,KLF12,ID1,WSB2,CYP11A1,EFNA4,IQCA1,ESYT1,ITGA5,ART3,PLOD1,HS6ST1,EN2,GRM8,CASP8,MBOAT2,ZIC4,PSMD3,PLEKHO1,ZC3H12D,FRMD4A,TGIF1,ANGPT1,GPR135,C2CD4A,HDAC7,HOXD3,EVA1A,NPM3,NUDT4,HTR2A,RORA,SGPP2,CPA2,SRGAP1,KIAA1217,TAPBP,ARHGEF12,TRIM54,ZMIZ1,PIP4K2A,PAH,RINL,SLC25A24,PRR7,HVCN1,SLC12A6,IL1RL1,SLC27A1,NAB2,BDNF,FOXK2,HMGN1,DNAH11,ADAM17,SH3RF2,ARHGAP20,NCCRP1,RARG,LDHA,TNFRSF1A,…
GO:CC	lamellipodium	GO:0030027	0.000903429	3.04411	188	1125	29	18709	RAB13,MYO10,PARVA,ACTA1,ABLIM1,PTK2B,SORBS2,DYSF,EPHA2,AMOTL1,DUSP22,PDPN,SSH1,NCKAP1,FGD4,MYLK,PALLD,FSCN1,ANTXR1,PLEK2,GSN,RHOA,RAC1,PDLIM4,ITSN1,CD44,FLOT2,DGKZ,SWAP70
GO:CC	leading edge membrane	GO:0031256	0.00112316	2.94956	170	1125	27	18709	ITGA5,PLEKHO1,ADAM17,KCNH1,MYO1C,PSD2,EPHA2,MYO6,GABRA1,ANK1,PDPN,NCKAP1,EPS8L1,USH2A,ANTXR1,WWC1,PLEK2,CNTNAP2,CUBN,GABRA5,GABRA2,RHOA,RAC1,WLS,SPTBN1,SHISA7,CD44
GO:CC	cell part	GO:0044464	0.00116895	2.9322	16810	1125	1053	18709	MMACHC,ARMC9,ZIC1,KLF12,ID1,WSB2,CYP11A1,EFNA4,IQCA1,ESYT1,ITGA5,ART3,PLOD1,HS6ST1,EN2,GRM8,CASP8,MBOAT2,ZIC4,PSMD3,PLEKHO1,ZC3H12D,FRMD4A,TGIF1,ANGPT1,GPR135,C2CD4A,HDAC7,HOXD3,EVA1A,NPM3,NUDT4,HTR2A,RORA,SGPP2,CPA2,SRGAP1,KIAA1217,TAPBP,ARHGEF12,TRIM54,ZMIZ1,PIP4K2A,PAH,RINL,SLC25A24,PRR7,HVCN1,SLC12A6,IL1RL1,SLC27A1,NAB2,BDNF,FOXK2,HMGN1,DNAH11,ADAM17,SH3RF2,ARHGAP20,NCCRP1,RARG,LDHA,TNFRSF1A,…
GO:CC	cell projection	GO:0042995	0.00135189	2.86906	2164	1125	179	18709	ARMC9,IQCA1,ITGA5,CASP8,PLEKHO1,ANGPT1,HTR2A,RINL,PRR7,BDNF,DNAH11,ADAM17,TNPO1,PIP5KL1,DTNA,AUTS2,RAB13,CIB2,DGKI,STIM1,MYO10,KCNH1,PKM2,RGS12,DBN1,TACR2,MYO15A,CACYBP,KIRREL3,PARVA,MYO1C,ANK2,EXOC4,ATP2B4,IGF1R,NTNG2,PDE6B,ZMYND8,UTRN,HRH3,THSD7A,SCN8A,PTCH1,CYBA,GPM6A,PLK2,CHAT,ACTA1,PDE4B,PSD2,CRTAC1,DAAM1,WIPF1,TGFB2,PARD3,ABLIM1,PTK2B,CHRM2,CLSTN1,PAFAH1B1,EHD3,SORBS2,DYSF,DLG2,LAPTM4B,APBA…
GO:CC	plasma membrane bounded cell projection	GO:0120025	0.00148123	2.82938	2095	1125	174	18709	ARMC9,IQCA1,ITGA5,CASP8,PLEKHO1,ANGPT1,HTR2A,RINL,PRR7,BDNF,DNAH11,ADAM17,TNPO1,DTNA,AUTS2,RAB13,CIB2,DGKI,STIM1,MYO10,KCNH1,PKM2,RGS12,DBN1,TACR2,MYO15A,CACYBP,KIRREL3,PARVA,MYO1C,ANK2,EXOC4,ATP2B4,IGF1R,NTNG2,PDE6B,ZMYND8,UTRN,HRH3,SCN8A,PTCH1,CYBA,GPM6A,PLK2,CHAT,ACTA1,PDE4B,PSD2,CRTAC1,DAAM1,WIPF1,TGFB2,PARD3,ABLIM1,PTK2B,CHRM2,PAFAH1B1,EHD3,SORBS2,DYSF,DLG2,APBA2,TTLL5,CPEB1,EPHA2,SVIL,CHRNA…
GO:CC	ruffle	GO:0001726	0.00274387	2.56164	168	1125	26	18709	ITGA5,PLEKHO1,RINL,ADAM17,MYO10,MYO1C,PSD2,WIPF1,EPHA2,MYO6,ANXA2,PDPN,ARHGEF26,NCKAP1,EPS8L1,FGD4,MKLN1,PALLD,FSCN1,WWC1,S100A6,BAIAP2,GSN,SNX5,RHOA,RAC1
GO:CC	cytoskeleton	GO:0005856	0.00334142	2.47607	2182	1125	178	18709	ARMC9,ID1,IQCA1,CASP8,FRMD4A,NPM3,TRIM54,RINL,DNAH11,ADAM17,LMNA,SLMAP,MCPH1,AUTS2,ANKRD53,CIB2,SORBS3,PROCR,STIM1,TMOD3,MYO10,NEK9,DBN1,OSBPL10,MYO15A,DAPK1,SORBS1,TNKS1BP1,TRPC4,SLC16A1,PARVA,CCDC6,TACC1,PACSIN3,MYO1C,ANK2,SDCCAG8,BAIAP2L1,TTBK1,AKNA,AFAP1,UTRN,PPP2R2B,SNTG2,MYO15B,KLHL3,CYBA,PLK2,ACTA1,PDE4B,SYNPO2,MYOM2,DDHD2,DAAM1,LMOD1,WIPF1,ARHGEF10,PARD3,FRMD3,ABLIM1,VILL,PTK2B,PDCD6IP,DN…
GO:CC	plasma membrane	GO:0005886	0.00352141	2.45328	5498	1125	395	18709	EFNA4,ESYT1,ITGA5,ART3,HS6ST1,GRM8,CASP8,PLEKHO1,ANGPT1,GPR135,EVA1A,HTR2A,PIP4K2A,PRR7,HVCN1,SLC12A6,IL1RL1,SLC27A1,ADAM17,TNFRSF1A,SLMAP,SH3D19,CPNE8,ARAP1,DTNA,TGM2,ADAM12,GSTP1,RAB13,SPRED2,CIB2,MGLL,DGKI,PROCR,ESR1,PTCD3,STIM1,MYO10,MCF2L,SEZ6L2,KCNH1,GIPR,DBN1,TACR2,DAPK1,TSPAN11,CBLN1,SORBS1,TRPC4,KIRREL3,SLC16A1,AKAP6,DNAJC1,PARVA,OSMR,ADGRA3,PACSIN3,XKR6,SPRY1,USP4,MYO1C,ANK2,EXOC4,ATP2B…
GO:CC	cell periphery	GO:0071944	0.00366354	2.4361	5611	1125	402	18709	EFNA4,ESYT1,ITGA5,ART3,HS6ST1,GRM8,CASP8,PLEKHO1,ANGPT1,GPR135,EVA1A,HTR2A,PIP4K2A,PRR7,HVCN1,SLC12A6,IL1RL1,SLC27A1,ADAM17,TNFRSF1A,SLMAP,SH3D19,CPNE8,ARAP1,DTNA,TGM2,ADAM12,GSTP1,RAB13,SPRED2,CIB2,MGLL,DGKI,PROCR,ESR1,PTCD3,STIM1,MYO10,MCF2L,SEZ6L2,KCNH1,GIPR,DBN1,TACR2,DAPK1,TSPAN11,CBLN1,SORBS1,TRPC4,KIRREL3,SLC16A1,AKAP6,DNAJC1,PARVA,OSMR,ADGRA3,PACSIN3,XKR6,SPRY1,USP4,MYO1C,ANK2,EXOC4,ATP2B…
GO:CC	receptor complex	GO:0043235	0.00733965	2.13432	403	1125	46	18709	ITGA5,TNFRSF1A,LOXL4,SORBS1,OSMR,TRIL,IGF1R,CHUK,ALK,LRP5,PTK2B,ERBB2,DLG2,ITGB5,EPHA2,CHRNA2,TRAF3,GABRA1,CAPRIN2,ITGA6,CD247,TLR1,ITGB8,NRP2,NR1H3,LDLR,ITPR3,ITGA1,ITGA10,CUBN,LRP2,GABRA5,ROR1,GABRA2,BMPR2,PTPRN2,CD40,KCTD16,SHISA7,GABRB1,NTRK1,CD44,BMPR1A,ITGA9,HFE,BMPR1B
GO:CC	extracellular matrix	GO:0031012	0.00756758	2.12104	501	1125	54	18709	TGM2,SOD3,THBS2,HAPLN2,PKM2,LGALS1,VWA1,TRIL,MMP21,OLFML2B,NID2,LRRC17,LRIG3,TGFB2,PLSCR1,COL2A1,LRRN1,WNT2,LOX,SPOCK2,COL9A3,ADAMTS10,ADAMTS5,PXDN,ANXA2,WISP2,APOA1,CLU,ITGA6,COCH,SMC3,SMOC2,SERPINH1,COL1A2,NTN1,PTX3,THSD4,USH2A,LGALS3,LOXL1,COL23A1,ADAMTS8,S100A6,SPARC,HRNR,CDON,ALPL,ADAM19,GREM1,ELANE,FREM1,FGL2,WNT5A,COL11A2
GO:CC	neuron part	GO:0097458	0.0099367	2.00276	1644	1125	138	18709	GRM8,CASP8,HTR2A,PRR7,BDNF,DTNA,AUTS2,RAB13,CIB2,DGKI,STIM1,MYO10,SEZ6L2,KCNH1,RGS12,DBN1,MYO15A,CACYBP,KIRREL3,MYO1C,ANK2,EXOC4,ATP2B4,IGF1R,NTNG2,CADPS,PDE6B,ZMYND8,SOS1,TTBK1,UTRN,HRH3,SCN8A,PTCH1,CYBA,GPM6A,PLK2,CHAT,PDE4B,PSD2,CRTAC1,TGFB2,CLCN3,PARD3,PTK2B,DNM1L,CHRM2,CLSTN1,PAFAH1B1,DLG2,APBA2,CPEB1,EPHA2,PDE10A,CHRNA2,NRXN3,ATP1A3,KCNA1,PTGS1,GSK3B,GABRA1,ANK1,G3BP1,PDE2A,SSH1,CLU,KCNN3,A…
GO:CC	neuron projection	GO:0043005	0.0116186	1.93484	1310	1125	114	18709	CASP8,HTR2A,PRR7,BDNF,DTNA,AUTS2,RAB13,CIB2,DGKI,STIM1,MYO10,KCNH1,RGS12,DBN1,MYO15A,CACYBP,KIRREL3,MYO1C,ANK2,EXOC4,ATP2B4,IGF1R,NTNG2,PDE6B,ZMYND8,UTRN,HRH3,SCN8A,PTCH1,CYBA,GPM6A,PLK2,CHAT,PDE4B,PSD2,CRTAC1,TGFB2,PARD3,PTK2B,CHRM2,PAFAH1B1,DLG2,APBA2,CPEB1,EPHA2,CHRNA2,ATP1A3,KCNA1,PTGS1,GSK3B,GABRA1,ANK1,SSH1,CLU,KCNN3,TSHZ3,ESPNL,ATP8A2,AHCYL2,DAB2IP,NRCAM,NRP2,DOCK7,PALLD,NRSN2,FREQ,CAMK2A,…
GO:CC	cell projection membrane	GO:0031253	0.0117185	1.93113	339	1125	40	18709	ITGA5,PLEKHO1,ADAM17,MYO10,KCNH1,MYO1C,PDE6B,UTRN,PTCH1,PSD2,EHD3,EPHA2,MYO6,GABRA1,ANK1,PDPN,NCKAP1,EPS8L1,GPR161,USH2A,FSCN1,ANTXR1,WWC1,GNA12,PLEK2,CNTNAP2,CUBN,CYBRD1,LRP2,GABRA5,DHRS3,GABRA2,RHOA,RAC1,WLS,SPTBN1,SHISA7,CD44,SLC7A11,GRK7
GO:CC	contractile fiber part	GO:0044449	0.0136387	1.86523	216	1125	29	18709	TRIM54,TMOD3,PARVA,ANK2,ATP2B4,FKBP1B,SCN8A,ACTA1,PDE4B,SYNPO2,MYOM2,LMOD1,SORBS2,MYL5,SVIL,JUP,PLEC,ANK1,NEBL,CASQ2,SYNM,PALLD,RYR3,CACNA1C,AHNAK,TNNT1,SPTBN1,MYH11,ACTN2
GO:CC	vesicle	GO:0031982	0.0205347	1.68751	3826	1125	282	18709	ARMC9,ITGA5,ART3,PLOD1,OLFML3,PSMD3,ANGPT1,GPR135,HTR2A,TAPBP,ARHGEF12,RINL,HVCN1,BDNF,NCCRP1,LDHA,TNPO1,CPNE8,ARAP1,TGM2,LDLRAD4,LOXL4,SOD3,MIR9-2,GSTP1,RAB13,THBS2,SPRED2,DGKI,PGM2,RAB43,PROCR,MIR193B,FNDC3A,PPT2,KCNH1,PKM2,LGALS1,VWA1,VPS13D,MYO15A,CACYBP,PCBD1,GALNT7,SLC16A1,PACSIN3,EHBP1L1,MYO1C,ANK2,FZD2,CADPS,GMDS,BAIAP2L1,MPP6,FCHSD2,UTRN,ALK,ABCA3,DLL1,HEXB,SCN8A,ANXA13,PTCH1,CYBA,GPM6A,…
GO:CC	actomyosin	GO:0042641	0.0234647	1.62958	71	1125	14	18709	DBN1,SORBS1,CYBA,ACTA1,SYNPO2,DAAM1,ABLIM1,PDCD6IP,NEBL,MYLK,FSCN1,FBLIM1,ROR1,PDLIM4
GO:CC	intracellular organelle	GO:0043229	0.0234957	1.62901	12680	1125	820	18709	ARMC9,ZIC1,KLF12,ID1,CYP11A1,IQCA1,ESYT1,ITGA5,PLOD1,HS6ST1,EN2,CASP8,MBOAT2,ZIC4,PSMD3,PLEKHO1,ZC3H12D,FRMD4A,TGIF1,GPR135,C2CD4A,HDAC7,HOXD3,EVA1A,NPM3,NUDT4,HTR2A,RORA,SGPP2,CPA2,TAPBP,TRIM54,ZMIZ1,PIP4K2A,RINL,SLC25A24,PRR7,HVCN1,SLC27A1,NAB2,BDNF,FOXK2,HMGN1,DNAH11,ADAM17,SH3RF2,RARG,LDHA,TNFRSF1A,TNPO1,LMNA,SLMAP,MIXL1,MCPH1,SH3D19,ARAP1,TGM2,KLF11,LDLRAD4,DENND4A,ADAM12,ZMYND11,SOD3,AUTS2,…
GO:CC	cytoplasmic vesicle	GO:0031410	0.0374337	1.42674	2278	1125	178	18709	ITGA5,PSMD3,GPR135,HTR2A,TAPBP,RINL,HVCN1,BDNF,ARAP1,LDLRAD4,GSTP1,RAB13,THBS2,SPRED2,DGKI,PGM2,RAB43,FNDC3A,KCNH1,PKM2,EHBP1L1,MYO1C,ANK2,FZD2,CADPS,FCHSD2,ABCA3,DLL1,HEXB,SCN8A,PTCH1,CYBA,MYOF,ECE1,PDE4B,OSBPL9,LRIG3,DDHD2,VPS36,HGF,WIPF1,TGFB2,CLCN3,STAB2,IFNGR2,DENND4C,TRH,PDCD6IP,DNM1L,COMMD1,CHRM2,VOPP1,EHD3,DYSF,LEPROT,ATP11A,ERBB2,TBC1D16,KIDINS220,LAPTM4B,ITGB5,APBA2,PRCP,ANO6,JUP,RHCG,R…
GO:CC	intracellular vesicle	GO:0097708	0.040127	1.39656	2281	1125	178	18709	ITGA5,PSMD3,GPR135,HTR2A,TAPBP,RINL,HVCN1,BDNF,ARAP1,LDLRAD4,GSTP1,RAB13,THBS2,SPRED2,DGKI,PGM2,RAB43,FNDC3A,KCNH1,PKM2,EHBP1L1,MYO1C,ANK2,FZD2,CADPS,FCHSD2,ABCA3,DLL1,HEXB,SCN8A,PTCH1,CYBA,MYOF,ECE1,PDE4B,OSBPL9,LRIG3,DDHD2,VPS36,HGF,WIPF1,TGFB2,CLCN3,STAB2,IFNGR2,DENND4C,TRH,PDCD6IP,DNM1L,COMMD1,CHRM2,VOPP1,EHD3,DYSF,LEPROT,ATP11A,ERBB2,TBC1D16,KIDINS220,LAPTM4B,ITGB5,APBA2,PRCP,ANO6,JUP,RHCG,R…
GO:CC	organelle	GO:0043226	0.0484759	1.31447	13479	1125	863	18709	ARMC9,ZIC1,KLF12,ID1,CYP11A1,IQCA1,ESYT1,ITGA5,ART3,PLOD1,HS6ST1,EN2,CASP8,MBOAT2,OLFML3,ZIC4,PSMD3,PLEKHO1,ZC3H12D,FRMD4A,TGIF1,ANGPT1,GPR135,C2CD4A,HDAC7,HOXD3,EVA1A,NPM3,NUDT4,HTR2A,RORA,SGPP2,CPA2,TAPBP,ARHGEF12,TRIM54,ZMIZ1,PIP4K2A,RINL,SLC25A24,PRR7,HVCN1,SLC27A1,NAB2,BDNF,FOXK2,HMGN1,DNAH11,ADAM17,SH3RF2,NCCRP1,RARG,LDHA,TNFRSF1A,TNPO1,LMNA,SLMAP,MIXL1,MCPH1,SH3D19,CPNE8,ARAP1,TGM2,KLF11,L…
GO:CC	contractile fiber	GO:0043292	0.0495311	1.30512	232	1125	29	18709	TRIM54,TMOD3,PARVA,ANK2,ATP2B4,FKBP1B,SCN8A,ACTA1,PDE4B,SYNPO2,MYOM2,LMOD1,SORBS2,MYL5,SVIL,JUP,PLEC,ANK1,NEBL,CASQ2,SYNM,PALLD,RYR3,CACNA1C,AHNAK,TNNT1,SPTBN1,MYH11,ACTN2
KEGG	Axon guidance	KEGG:04360	4.43577e-06	5.35303	180	504	33	7745	EFNA4,SRGAP1,ARHGEF12,PIK3R3,TRPC4,NTNG2,PTCH1,SEMA5B,PARD3,PPP3R1,ABLIM1,EFNA3,MYL5,NTNG1,EPHA2,GSK3B,SSH1,SLIT1,FES,NTN1,NCK2,ABLIM2,PPP3CC,SEMA6C,CAMK2A,NGEF,SEMA6D,BMPR2,RHOA,RAC1,CXCR4,WNT5A,BMPR1B
KEGG	Pathways in cancer	KEGG:05200	0.0002496	3.60276	526	504	62	7745	CASP8,ARHGEF12,GSTP1,ESR1,BCL2,TCF7L2,BCL2L11,PIK3R3,EGLN1,DAPK1,BID,CCDC6,IGF1R,FGF20,STAT2,FZD2,CHUK,CCND3,SOS1,ALK,DLL1,PIM1,PTCH1,NCOA3,RUNX1T1,MGST2,HGF,TGFB2,CREBBP,IFNGR2,GSTM2,LRP5,AGTR1,WNT2,RUNX1,TCF7L1,ERBB2,DLL4,JUP,TRAF3,GSK3B,ITGA6,GNG11,WNT1,GLI2,MECOM,CAMK2A,HIF1A,GNA12,PLCB4,RASGRP3,TXNRD1,RXRG,STAT4,RHOA,RAC1,CDKN1B,CXCR4,NTRK1,EDN1,GNB4,WNT5A
KEGG	Hippo signaling pathway	KEGG:04390	0.000616775	3.20987	154	504	26	7745	ID1,ID2,TCF7L2,PPP2R2C,FZD2,CCND3,PPP2R2B,YAP1,TGFB2,PARD3,WNT2,SAV1,TCF7L1,LIMD1,DLG2,TEAD1,GSK3B,WNT1,WWTR1,GLI2,WWC1,BMPR2,BTRC,BMPR1A,WNT5A,BMPR1B
KEGG	Human papillomavirus infection	KEGG:05165	0.00934713	2.02932	330	504	40	7745	ITGA5,CASP8,TNFRSF1A,MAML2,THBS2,TCF7L2,PKM2,PIK3R3,PPP2R2C,STAT2,FZD2,CHUK,CCND3,SOS1,IRF1,PPP2R2B,PARD3,COL2A1,CREBBP,WNT2,TCF7L1,COL9A3,DLG2,ITGB5,TRAF3,GSK3B,ITGA6,WNT1,COL1A2,ITGB8,MAML3,ITGA1,ITGA10,IKBKE,CDKN1B,ISG15,OASL,ITGA9,WNT5A,HLA-A
KEGG	Wnt signaling pathway	KEGG:04310	0.0226201	1.6455	158	504	23	7745	TCF7L2,CACYBP,FZD2,CCND3,DAAM1,PRICKLE2,CREBBP,PPP3R1,LRP5,WNT2,ZNRF3,TCF7L1,GSK3B,NFATC1,WNT1,PPP3CC,CAMK2A,PLCB4,ROR1,BTRC,RHOA,RAC1,WNT5A
KEGG	Transcriptional misregulation in cancer	KEGG:05202	0.0396211	1.40207	185	504	25	7745	ID2,LDB1,IGF1R,MLLT1,BMI1,RUNX1T1,RUNX1,AFF1,JUP,CDK14,JMJD1C,ETV7,FLI1,PBX3,PAX3,HOXA9,RXRG,FEV,CD40,ERG,CDKN1B,ELANE,NTRK1,MYCN,ZEB1
REAC	Muscle contraction	REAC:R-HSA-397014	0.00271968	2.56548	204	717	32	10658	SORBS3,STIM1,TMOD3,SORBS1,ATP2B4,FKBP1B,SCN8A,ACTA1,LMOD1,KCNK5,DYSF,MYL5,ITGB5,ATP1A3,ANXA2,TBX5,WWTR1,CASQ2,MYLK,FXYD6,ATP1B3,FGF14,CAMK2A,ITPR3,RYR3,ITGA1,CACNA1C,ATP1A1,TNNT1,MYH11,TRIM72,ACTN2
REAC	Smooth Muscle Contraction	REAC:R-HSA-445355	0.00533094	2.2732	35	717	11	10658	SORBS3,SORBS1,LMOD1,DYSF,MYL5,ITGB5,ANXA2,MYLK,ITGA1,MYH11,TRIM72
REAC	Defective B3GALTL causes Peters-plus syndrome (PpS)	REAC:R-HSA-5083635	0.0127642	1.89401	38	717	11	10658	THBS2,THSD7A,SEMA5B,ADAMTSL3,ADAMTS10,ADAMTS5,THSD4,THSD1,SSPO,ADAMTS8,ADAMTSL1
REAC	O-glycosylation of TSR domain-containing proteins	REAC:R-HSA-5173214	0.0167103	1.77701	39	717	11	10658	THBS2,THSD7A,SEMA5B,ADAMTSL3,ADAMTS10,ADAMTS5,THSD4,THSD1,SSPO,ADAMTS8,ADAMTSL1
REAC	Rho GTPase cycle	REAC:R-HSA-194840	0.0266159	1.57486	140	717	23	10658	SRGAP1,ARHGEF12,ARHGAP20,ARAP1,MCF2L,FAM13A,SOS1,DEPDC7,ARHGEF10,ARHGEF17,ARHGEF26,ARHGEF3,FGD4,ARHGAP10,ARHGAP12,NGEF,ARHGAP26,RHOA,RAC1,ITSN1,TRIO,STARD13,ARHGAP27
REAC	G alpha (12/13) signalling events	REAC:R-HSA-416482	0.0282994	1.54822	79	717	16	10658	ARHGEF12,MCF2L,SOS1,ADRA1D,ARHGEF10,ARHGEF17,ARHGEF26,GNG11,ARHGEF3,FGD4,GNA12,NGEF,RHOA,ITSN1,TRIO,GNB4
TF	Factor: ETF; motif: GVGGMGG; match class: 1	TF:M00695_1	5.52002e-23	22.2581	7013	1172	584	19922	ARMC9,ID1,EFNA4,HS6ST1,EN2,GRM8,MBOAT2,PSMD3,PLEKHO1,TGIF1,GPR135,C2CD4A,HDAC7,NUDT4,RORA,SGPP2,SRGAP1,ARHGEF12,ZMIZ1,PIP4K2A,SLC25A24,BDNF,FOXK2,HMGN1,NCCRP1,TNPO1,SLMAP,MIXL1,DTNA,KLF11,DENND4A,ADAM12,LOXL4,ST7,ZMYND11,AUTS2,CLYBL,ID2,CIB2,SORBS3,MGLL,DGKI,PGM2,ESR1,LDB1,BAZ1A,MAP3K4,STIM1,MYO10,FNDC3A,CMTM3,NEK9,BCL2,SLC12A8,SERTAD2,TCF7L2,PKM2,EPC1,BTG1,DBN1,OSBPL10,C11ORF95,BCL2L11,VPS13D,DA…
TF	Factor: E2F; motif: GGCGSG; match class: 1	TF:M00803_1	6.29957e-20	19.2007	10270	1172	767	19922	ARMC9,ZIC1,ID1,EFNA4,ESYT1,HS6ST1,EN2,GRM8,MBOAT2,PSMD3,PLEKHO1,TGIF1,GPR135,HDAC7,NUDT4,RORA,SGPP2,SRGAP1,ARHGEF12,ZMIZ1,PIP4K2A,SLC25A24,PRR7,HVCN1,SLC12A6,SLC27A1,NAB2,FOXK2,HMGN1,DNAH11,ADAM17,ARHGAP20,LDHA,TNPO1,LMNA,SLMAP,MIXL1,MCPH1,ARAP1,DTNA,KLF11,DENND4A,ADAM12,ST7,ZMYND11,AUTS2,CLYBL,ATP2C1,GSTP1,ID2,CIB2,SORBS3,MGLL,DGKI,PGM2,RAB43,LDB1,BAZ1A,MAP3K4,KLF6,STIM1,TMOD3,MYO10,FNDC3A,ART5,…
TF	Factor: AP2; motif: GCCYGSGGSN; match class: 1	TF:M08867_1	1.00735e-18	17.9968	5175	1172	450	19922	ID1,ITGA5,HS6ST1,EN2,GRM8,PLEKHO1,TGIF1,HDAC7,RORA,SGPP2,SRGAP1,ARHGEF12,ZMIZ1,PIP4K2A,SLC27A1,FOXK2,HMGN1,ADAM17,ARHGAP20,TNPO1,MIXL1,ARAP1,DTNA,KLF11,DENND4A,LOXL4,ST7,ZMYND11,AUTS2,ATP2C1,CIB2,SORBS3,DGKI,RAB43,ESR1,LDB1,BAZ1A,FAM208B,KLF6,STIM1,MYO10,FNDC3A,ART5,CMTM3,NEK9,AKAP2,BCL2,SERTAD2,EPC1,DBN1,PLBD1,C11ORF95,BCL2L11,VPS13D,MYO15A,DAPK1,TSPAN11,CBLN1,GALNT7,SETD1B,WEE1,TNKS1BP1,DNAJA4,…
TF	Factor: Churchill; motif: CGGGNN; match class: 1	TF:M00986_1	1.09289e-17	16.9614	10351	1172	763	19922	ZIC1,ID1,EFNA4,ITGA5,PLOD1,HS6ST1,EN2,GRM8,MBOAT2,PSMD3,PLEKHO1,TGIF1,GPR135,HDAC7,NPM3,NUDT4,RORA,SGPP2,SRGAP1,TAPBP,ZMIZ1,PIP4K2A,RINL,HVCN1,SLC27A1,NAB2,FOXK2,HMGN1,DNAH11,ADAM17,ARHGAP20,NCCRP1,LDHA,TNPO1,PIP5KL1,SLMAP,MIXL1,MCPH1,CPNE8,ARAP1,DTNA,TGM2,KLF11,DENND4A,ADAM12,LOXL4,ST7,ZMYND11,AUTS2,ATP2C1,ANKRD53,GSTP1,ID2,RAB13,CIB2,MGLL,DGKI,PGM2,RAB43,LDB1,BAZ1A,FAM208B,MAP3K4,KLF6,STIM1,TMO…
TF	Factor: MOVO-B; motif: GNGGGGG; match class: 1	TF:M01104_1	1.15242e-17	16.9384	5586	1172	473	19922	ZIC1,EFNA4,ITGA5,HS6ST1,EN2,PLEKHO1,TGIF1,HDAC7,NUDT4,RORA,SRGAP1,TAPBP,ZMIZ1,HVCN1,SLC27A1,NAB2,HMGN1,ADAM17,TNPO1,PIP5KL1,SLMAP,MCPH1,CPNE8,ARAP1,DTNA,KLF11,DENND4A,ADAM12,LOXL4,ST7,ZMYND11,AUTS2,ATP2C1,ANKRD53,ID2,CIB2,MGLL,DGKI,RAB43,BAZ1A,KLF6,STIM1,TMOD3,MYO10,FNDC3A,ART5,CMTM3,SERTAD2,EPC1,BTG1,DBN1,OSBPL10,LGALS1,C11ORF95,BCL2L11,PCBD1,GFPT2,CBLN1,SETD1B,WEE1,TNKS1BP1,DNAJA4,TRPC4,BID,CCD…
TF	Factor: MAZ; motif: GGGMGGGGSSGGGGGGGGGGGG; match class: 1	TF:M09636_1	6.05922e-17	16.2176	14194	1172	967	19922	ARMC9,ZIC1,WSB2,CYP11A1,EFNA4,IQCA1,ITGA5,PLOD1,HS6ST1,EN2,GRM8,CASP8,MBOAT2,OLFML3,ZIC4,PSMD3,PLEKHO1,FRMD4A,TGIF1,GPR135,HDAC7,HOXD3,NPM3,NUDT4,RORA,SGPP2,SRGAP1,TAPBP,ARHGEF12,ZMIZ1,PIP4K2A,PAH,SLC25A24,PRR7,HVCN1,SLC12A6,SLC27A1,NAB2,BDNF,FOXK2,HMGN1,DNAH11,ADAM17,ARHGAP20,NCCRP1,RARG,LDHA,TNFRSF1A,TNPO1,LMNA,PIP5KL1,SLMAP,MIXL1,MCPH1,CPNE8,ARAP1,DTNA,TGM2,KLF11,DENND4A,ADAM12,LOXL4,ST7,ZMYND…
TF	Factor: RNF96; motif: BCCCGCRGCC; match class: 1	TF:M01199_1	2.03062e-16	15.6924	4291	1172	382	19922	ART3,HS6ST1,EN2,CASP8,MBOAT2,PLEKHO1,GPR135,NPM3,RORA,SGPP2,PIP4K2A,SLC25A24,NAB2,FOXK2,HMGN1,ARHGAP20,MIXL1,MCPH1,KLF11,DENND4A,ADAM12,LOXL4,ST7,ZMYND11,AUTS2,ATP2C1,ANKRD53,CIB2,MGLL,DGKI,ESR1,LDB1,BAZ1A,MAP3K4,KLF6,MYO10,FNDC3A,CMTM3,NEK9,BCL2,SLC12A8,SERTAD2,TCF7L2,PKM2,DBN1,OSBPL10,C11ORF95,BCL2L11,PCBD1,GFPT2,GALNT7,SETD1B,WEE1,TNKS1BP1,DNAJA4,NOP14,DNAJC1,PARVA,HLF,CCDC6,GTF2IRD1,PAPPA,ADG…
TF	Factor: Kaiso; motif: GCMGGGRGCRGS; match class: 1	TF:M03876_1	4.00555e-16	15.3973	9115	1172	685	19922	ID1,CYP11A1,ESYT1,ART3,HS6ST1,EN2,GRM8,MBOAT2,OLFML3,ZIC4,PLEKHO1,ZC3H12D,TGIF1,GPR135,HDAC7,NUDT4,RORA,SGPP2,SRGAP1,ZMIZ1,PIP4K2A,SLC25A24,HVCN1,SLC27A1,NAB2,FOXK2,HMGN1,ADAM17,ARHGAP20,LDHA,TNPO1,LMNA,SLMAP,MIXL1,MCPH1,CPNE8,DTNA,KLF11,DENND4A,LOXL4,ZMYND11,AUTS2,CLYBL,ATP2C1,ID2,RAB13,CIB2,SORBS3,MGLL,DGKI,PGM2,RAB43,ESR1,LDB1,BAZ1A,MAP3K4,KLF6,STIM1,MYO10,FNDC3A,ART5,CMTM3,KLHDC8A,SEZ6L2,AKAP…
TF	Factor: AP-2alpha; motif: NGCCYSNNGSN; match class: 1	TF:M01857_1	9.81356e-16	15.0082	4581	1172	399	19922	ID1,ITGA5,PLOD1,HS6ST1,GRM8,MBOAT2,PLEKHO1,TGIF1,HDAC7,RORA,SGPP2,SRGAP1,ZMIZ1,PIP4K2A,HVCN1,SLC27A1,FOXK2,ADAM17,TNPO1,LMNA,MIXL1,DTNA,KLF11,DENND4A,LOXL4,ZMYND11,AUTS2,ANKRD53,ID2,SORBS3,RAB43,LDB1,BAZ1A,KLF6,STIM1,FNDC3A,ART5,CMTM3,AKAP2,SERTAD2,TCF7L2,BTG1,DBN1,LGALS1,PLBD1,C11ORF95,MYO15A,GFPT2,GALNT7,SETD1B,WEE1,TNKS1BP1,DNAJA4,BID,NOP14,SLC16A1,NOL3,PARVA,OSMR,GTF2IRD1,TACC1,PACSIN3,EHBP1L…
TF	Factor: ZF5; motif: NRNGNGCGCGCWN; match class: 1	TF:M00333_1	1.50001e-15	14.8239	12490	1172	873	19922	MMACHC,ARMC9,ZIC1,ID1,EFNA4,ITGA5,ART3,PLOD1,HS6ST1,EN2,GRM8,MBOAT2,PSMD3,PLEKHO1,TGIF1,GPR135,C2CD4A,HDAC7,HOXD3,NPM3,NUDT4,RORA,SGPP2,SRGAP1,TAPBP,ARHGEF12,ZMIZ1,PIP4K2A,SLC25A24,HVCN1,SLC12A6,SLC27A1,NAB2,BDNF,FOXK2,HMGN1,DNAH11,ADAM17,SH3RF2,ARHGAP20,NCCRP1,RARG,LDHA,TNPO1,LMNA,PIP5KL1,SLMAP,MIXL1,MCPH1,CPNE8,ARAP1,DTNA,TGM2,KLF11,LDLRAD4,ADAM12,LOXL4,ST7,ZMYND11,AUTS2,CLYBL,ATP2C1,ANKRD53,GS…
TF	Factor: E2F-1; motif: NGGGCGGGARV; match class: 1	TF:M07206_1	9.25162e-15	14.0338	10898	1172	782	19922	ARMC9,ZIC1,WSB2,EFNA4,ESYT1,PLOD1,HS6ST1,EN2,GRM8,CASP8,MBOAT2,OLFML3,PSMD3,PLEKHO1,TGIF1,GPR135,HDAC7,NPM3,NUDT4,RORA,SGPP2,SRGAP1,ARHGEF12,ZMIZ1,PIP4K2A,HVCN1,SLC27A1,NAB2,BDNF,FOXK2,HMGN1,DNAH11,ADAM17,SH3RF2,ARHGAP20,NCCRP1,RARG,LDHA,TNPO1,LMNA,PIP5KL1,SLMAP,MCPH1,CPNE8,DTNA,TGM2,KLF11,DENND4A,ADAM12,ST7,ZMYND11,AUTS2,CLYBL,ATP2C1,ANKRD53,GSTP1,MAML2,ID2,CIB2,SORBS3,MGLL,DGKI,RAB43,LDB1,BAZ1A…
TF	Factor: Sp2; motif: TGGGCGCGCCCA; match class: 1	TF:M06948_1	1.2648e-13	12.898	6187	1172	495	19922	ZIC1,ID1,WSB2,EFNA4,ITGA5,PLOD1,HS6ST1,EN2,CASP8,MBOAT2,PLEKHO1,TGIF1,GPR135,HDAC7,NUDT4,RORA,SGPP2,TAPBP,HVCN1,SLC12A6,FOXK2,HMGN1,ADAM17,ARHGAP20,NCCRP1,LDHA,LMNA,SLMAP,MIXL1,ARAP1,TGM2,KLF11,DENND4A,ADAM12,LOXL4,ST7,AUTS2,CLYBL,ATP2C1,RAB13,CIB2,SORBS3,MGLL,DGKI,RAB43,FAM208B,STIM1,MYO10,FNDC3A,ART5,SEZ6L2,AKAP2,PPT2,SERTAD2,KCNH1,PKM2,BTG1,DBN1,OSBPL10,PLBD1,C11ORF95,VWA1,BCL2L11,PIK3R3,TSPAN…
TF	Factor: AP-2; motif: GSCCSCRGGCNRNRNN; match class: 1	TF:M00800_1	2.49152e-13	12.6035	4248	1172	367	19922	ZIC1,ID1,HS6ST1,GRM8,MBOAT2,PSMD3,PLEKHO1,TGIF1,GPR135,HDAC7,RORA,SGPP2,SRGAP1,ZMIZ1,PIP4K2A,SLC27A1,NAB2,FOXK2,MIXL1,ARAP1,DTNA,KLF11,DENND4A,ADAM12,MGLL,DGKI,ESR1,LDB1,BAZ1A,KLF6,CMTM3,NEK9,BCL2,SERTAD2,DBN1,LGALS1,C11ORF95,BCL2L11,MYO15A,DAPK1,GFPT2,CBLN1,GALNT7,WEE1,TNKS1BP1,DNAJA4,NOP14,C15ORF61,PARVA,CCDC6,GTF2IRD1,TACC1,PAPPA,ADGRA3,MYO1C,PPP2R2C,TMEM132E,TRIL,MLLT1,FKBP1B,FZD2,NTNG2,CADPS…
TF	Factor: E2F-3; motif: GGCGGGN; match class: 1	TF:M02089_1	3.66598e-13	12.4358	9353	1172	686	19922	ZIC1,EFNA4,ITGA5,HS6ST1,EN2,GRM8,MBOAT2,OLFML3,PLEKHO1,TGIF1,GPR135,C2CD4A,HDAC7,NPM3,NUDT4,RORA,SGPP2,SRGAP1,TAPBP,ARHGEF12,PIP4K2A,HVCN1,SLC27A1,NAB2,FOXK2,HMGN1,ADAM17,RARG,TNPO1,PIP5KL1,SLMAP,MIXL1,CPNE8,ARAP1,DTNA,TGM2,KLF11,DENND4A,ADAM12,LOXL4,ST7,ZMYND11,AUTS2,CLYBL,ATP2C1,ANKRD53,GSTP1,ID2,CIB2,SORBS3,MGLL,DGKI,PGM2,RAB43,BAZ1A,MAP3K4,KLF6,STIM1,MYO10,FNDC3A,ART5,CMTM3,SEZ6L2,AKAP2,PPT2,…
TF	Factor: Egr-1; motif: GCGCATGCG; match class: 1	TF:M04869_1	5.93613e-13	12.2265	10265	1172	738	19922	ARMC9,ZIC1,ID1,EFNA4,ART3,HS6ST1,EN2,GRM8,MBOAT2,ZIC4,PLEKHO1,TGIF1,GPR135,C2CD4A,HDAC7,NUDT4,RORA,SRGAP1,TAPBP,ARHGEF12,ZMIZ1,PIP4K2A,SLC25A24,HVCN1,SLC27A1,NAB2,BDNF,FOXK2,HMGN1,DNAH11,ARHGAP20,RARG,TNPO1,PIP5KL1,MIXL1,MCPH1,DTNA,TGM2,KLF11,DENND4A,ADAM12,LOXL4,ST7,ZMYND11,AUTS2,CLYBL,ATP2C1,ANKRD53,ID2,CIB2,SORBS3,MGLL,DGKI,RAB43,LDB1,BAZ1A,FAM208B,KLF6,PTCD3,STIM1,TMOD3,MYO10,FNDC3A,ART5,CMTM…
TF	Factor: ETF; motif: CCCCGCCCCYN; match class: 1	TF:M07039_1	6.96122e-13	12.1573	13706	1172	927	19922	ARMC9,ZIC1,KLF12,ID1,CYP11A1,EFNA4,IQCA1,ESYT1,ITGA5,ART3,PLOD1,HS6ST1,EN2,GRM8,MBOAT2,OLFML3,ZIC4,PSMD3,PLEKHO1,ZC3H12D,TGIF1,GPR135,HDAC7,HOXD3,EVA1A,NPM3,NUDT4,RORA,SGPP2,TAPBP,ARHGEF12,PIP4K2A,SLC25A24,PRR7,HVCN1,SLC12A6,SLC27A1,NAB2,BDNF,FOXK2,HMGN1,DNAH11,ADAM17,ARHGAP20,NCCRP1,RARG,TNPO1,LMNA,PIP5KL1,SLMAP,MIXL1,MCPH1,CPNE8,ARAP1,DTNA,TGM2,KLF11,DENND4A,ADAM12,LOXL4,ST7,ZMYND11,AUTS2,CLYBL…
TF	Factor: AP-2; motif: MKCCCSCNGGCG; match class: 1	TF:M00189_1	8.93151e-13	12.0491	6042	1172	482	19922	CYP11A1,EFNA4,ITGA5,EN2,MBOAT2,ZIC4,PLEKHO1,FRMD4A,TGIF1,GPR135,HDAC7,RORA,TAPBP,ZMIZ1,PIP4K2A,HVCN1,SLC27A1,NAB2,FOXK2,HMGN1,RARG,PIP5KL1,SLMAP,MIXL1,ARAP1,DTNA,KLF11,DENND4A,LOXL4,ST7,ZMYND11,AUTS2,CLYBL,ATP2C1,ANKRD53,GSTP1,CIB2,SORBS3,MGLL,DGKI,RAB43,ESR1,LDB1,BAZ1A,KLF6,STIM1,TMOD3,MYO10,FNDC3A,ART5,AKAP2,PPT2,BCL2,SLC12A8,SERTAD2,KCNH1,TCF7L2,EPC1,BTG1,DBN1,C11ORF95,VWA1,BCL2L11,VPS13D,DAPK…
TF	Factor: ZF5; motif: GSGCGCGR; match class: 1	TF:M00716_1	2.18473e-12	11.6606	14186	1172	950	19922	MMACHC,ARMC9,ZIC1,KLF12,ID1,EFNA4,IQCA1,ITGA5,PLOD1,HS6ST1,EN2,GRM8,MBOAT2,OLFML3,ZIC4,PSMD3,PLEKHO1,TGIF1,GPR135,C2CD4A,HDAC7,HOXD3,NUDT4,RORA,SGPP2,SRGAP1,TAPBP,ARHGEF12,ZMIZ1,PIP4K2A,PAH,SLC25A24,PRR7,HVCN1,SLC12A6,SLC27A1,NAB2,BDNF,FOXK2,HMGN1,DNAH11,ADAM17,ARHGAP20,NCCRP1,RARG,LDHA,TNPO1,LMNA,PIP5KL1,SLMAP,MIXL1,MCPH1,CPNE8,ARAP1,DTNA,TGM2,KLF11,DENND4A,ADAM12,LOXL4,ST7,ZMYND11,AUTS2,CLYBL,A…
TF	Factor: WT1; motif: CGCCCCCNCN; match class: 1	TF:M02036_1	3.27271e-12	11.4851	5288	1172	431	19922	EFNA4,ITGA5,PLOD1,HS6ST1,EN2,GRM8,MBOAT2,OLFML3,PLEKHO1,TGIF1,GPR135,HDAC7,NUDT4,RORA,SGPP2,SRGAP1,TAPBP,ZMIZ1,PIP4K2A,PRR7,HVCN1,SLC27A1,NAB2,FOXK2,HMGN1,ADAM17,ARHGAP20,PIP5KL1,SLMAP,MIXL1,CPNE8,TGM2,KLF11,DENND4A,LOXL4,ST7,AUTS2,ANKRD53,ID2,CIB2,MGLL,RAB43,ESR1,KLF6,STIM1,FNDC3A,ART5,CMTM3,SERTAD2,TCF7L2,EPC1,GIPR,BTG1,DBN1,LGALS1,C11ORF95,VWA1,BCL2L11,VPS13D,PCBD1,GFPT2,CBLN1,GALNT7,SETD1B,TN…
TF	Factor: KROX; motif: CCCGCCCCCRCCCC; match class: 1	TF:M00982_1	3.85239e-12	11.4143	3513	1172	312	19922	ITGA5,HS6ST1,EN2,OLFML3,PLEKHO1,GPR135,HDAC7,NUDT4,SGPP2,TAPBP,HVCN1,SLC27A1,NAB2,BDNF,FOXK2,HMGN1,ARHGAP20,RARG,PIP5KL1,MIXL1,CPNE8,ARAP1,TGM2,KLF11,DENND4A,LOXL4,AUTS2,MAML2,ID2,MGLL,RAB43,ESR1,STIM1,MYO10,FNDC3A,ART5,CMTM3,SERTAD2,TCF7L2,GIPR,BTG1,DBN1,C11ORF95,VWA1,PCBD1,GFPT2,CBLN1,GALNT7,SETD1B,TNKS1BP1,DNAJA4,SLC16A1,PARVA,HLF,GTF2IRD1,EHBP1L1,XKR6,SPRY1,MYO1C,PPP2R2C,TMEM132E,IGF1R,MLLT1,…
TF	Factor: GKLF; motif: NNRRGRRNGNSNNN; match class: 1	TF:M07040_1	5.75417e-12	11.24	8187	1172	611	19922	ZIC1,ID1,EFNA4,IQCA1,ITGA5,EN2,GRM8,MBOAT2,ZIC4,PLEKHO1,TGIF1,HDAC7,HOXD3,EVA1A,NPM3,NUDT4,RORA,SGPP2,SRGAP1,TAPBP,ARHGEF12,PIP4K2A,SLC25A24,HVCN1,SLC12A6,SLC27A1,NAB2,BDNF,FOXK2,HMGN1,ADAM17,NCCRP1,RARG,LDHA,LMNA,PIP5KL1,MIXL1,MCPH1,CPNE8,ARAP1,DENND4A,ADAM12,LOXL4,ST7,ZMYND11,AUTS2,CLYBL,ATP2C1,GSTP1,ID2,RAB13,CIB2,SORBS3,MGLL,DGKI,RAB43,LDB1,BAZ1A,MAP3K4,KLF6,TMOD3,MYO10,ART5,CMTM3,KLHDC8A,SEZ…
TF	Factor: WT1; motif: NNGGGNGGGSGN; match class: 1	TF:M07436_1	7.31482e-12	11.1358	2401	1172	232	19922	ZIC1,EFNA4,IQCA1,ITGA5,MBOAT2,OLFML3,PLEKHO1,TAPBP,PRR7,HVCN1,NAB2,BDNF,HMGN1,RARG,ADAM12,LOXL4,AUTS2,ID2,RAB43,HAPLN2,LDB1,FNDC3A,CMTM3,KLHDC8A,TCF7L2,DBN1,PCBD1,TSPAN11,GFPT2,SETD1B,TNKS1BP1,KIRREL3,GTF2IRD1,PACSIN3,EHBP1L1,XKR6,SPRY1,MYO1C,TMEM132E,MLLT1,FKBP1B,FZD2,NTNG2,ZMYND8,FAM69A,BAIAP2L1,MPP6,FCHSD2,BMI1,POGZ,JAM2,IRF1,CAMTA1,DLL1,SNTG2,CPA5,PTCH1,UBR5,CYBA,GPM6A,PRKG1,CHAT,CCDC3,PDE4B,…
TF	Factor: BEN; motif: CAGCGRNV; match class: 1	TF:M01240_1	9.40801e-12	11.0265	13284	1172	900	19922	ARMC9,ZIC1,KLF12,ID1,CYP11A1,EFNA4,ESYT1,ITGA5,ART3,PLOD1,HS6ST1,EN2,GRM8,MBOAT2,ZIC4,PSMD3,PLEKHO1,FRMD4A,TGIF1,GPR135,C2CD4A,HDAC7,HOXD3,NPM3,NUDT4,RORA,SGPP2,SRGAP1,TAPBP,ARHGEF12,ZMIZ1,PIP4K2A,PAH,SLC25A24,PRR7,HVCN1,SLC27A1,NAB2,BDNF,FOXK2,HMGN1,DNAH11,ADAM17,ARHGAP20,NCCRP1,LDHA,TNFRSF1A,TNPO1,LMNA,PIP5KL1,MIXL1,MCPH1,CPNE8,ARAP1,DTNA,KLF11,DENND4A,ADAM12,LOXL4,ST7,ZMYND11,SOD3,AUTS2,CLYBL,…
TF	Factor: E2F-4; motif: NNTTCCCGCCNN; match class: 1	TF:M04823_1	2.29192e-11	10.6398	7888	1172	590	19922	ARMC9,ZIC1,WSB2,EFNA4,ESYT1,PLOD1,HS6ST1,EN2,GRM8,CASP8,MBOAT2,OLFML3,PSMD3,PLEKHO1,TGIF1,ANGPT1,GPR135,HDAC7,NPM3,NUDT4,RORA,SGPP2,SRGAP1,ARHGEF12,PIP4K2A,HVCN1,BDNF,FOXK2,HMGN1,ADAM17,SH3RF2,ARHGAP20,NCCRP1,RARG,LDHA,TNPO1,LMNA,PIP5KL1,SLMAP,MCPH1,CPNE8,TGM2,KLF11,DENND4A,ADAM12,ST7,ZMYND11,AUTS2,ATP2C1,ANKRD53,GSTP1,MAML2,ID2,CIB2,SORBS3,MGLL,DGKI,PGM2,RAB43,LDB1,BAZ1A,MAP3K4,STIM1,MYO10,ART5,…
TF	Factor: GCMa:Erg; motif: ATGCGGGCGGAARKG; match class: 1	TF:M08487_1	8.37625e-11	10.077	8800	1172	642	19922	ARMC9,ZIC1,EFNA4,IQCA1,ITGA5,HS6ST1,EN2,GRM8,MBOAT2,OLFML3,ZIC4,PLEKHO1,TGIF1,HDAC7,HOXD3,NPM3,NUDT4,RORA,SGPP2,SRGAP1,ARHGEF12,ZMIZ1,PIP4K2A,PRR7,HVCN1,SLC27A1,NAB2,BDNF,FOXK2,HMGN1,ADAM17,SH3RF2,NCCRP1,RARG,TNFRSF1A,TNPO1,LMNA,PIP5KL1,SLMAP,CPNE8,ARAP1,DTNA,TGM2,KLF11,DENND4A,ADAM12,ZMYND11,AUTS2,CLYBL,ANKRD53,MAML2,ID2,THBS2,RAB43,LDB1,BAZ1A,MAP3K4,KLF6,PTCD3,STIM1,TMOD3,MYO10,SEZ6L2,BCL2,SLC1…
TF	Factor: E2F-3:HES-7; motif: NNNSGCGCSNNNNNCRCGYGNN; match class: 1	TF:M08526_1	4.6245e-10	9.33494	15129	1172	989	19922	MMACHC,ARMC9,ZIC1,ID1,EFNA4,ESYT1,ITGA5,ART3,PLOD1,HS6ST1,EN2,GRM8,MBOAT2,ZIC4,PSMD3,PLEKHO1,TGIF1,GPR135,C2CD4A,HDAC7,HOXD3,NPM3,NUDT4,RORA,SGPP2,SRGAP1,KIAA1217,TAPBP,ARHGEF12,ZMIZ1,PIP4K2A,PAH,RINL,SLC25A24,PRR7,HVCN1,SLC12A6,SLC27A1,NAB2,BDNF,FOXK2,HMGN1,DNAH11,ADAM17,SH3RF2,ARHGAP20,NCCRP1,RARG,LDHA,TNPO1,LMNA,PIP5KL1,SLMAP,MIXL1,MCPH1,CPNE8,ARAP1,DTNA,TGM2,KLF11,DENND4A,ADAM12,LOXL4,ST7,ZMY…
TF	Factor: GKLF; motif: NNNRGGNGNGGSN; match class: 1	TF:M07289_1	8.25342e-10	9.08337	10617	1172	743	19922	ZIC1,ID1,CYP11A1,EFNA4,IQCA1,ITGA5,PLOD1,HS6ST1,GRM8,MBOAT2,OLFML3,ZIC4,PLEKHO1,TGIF1,HDAC7,HOXD3,NPM3,NUDT4,RORA,SGPP2,TAPBP,ARHGEF12,PRR7,HVCN1,SLC12A6,SLC27A1,NAB2,BDNF,HMGN1,ADAM17,SH3RF2,ARHGAP20,NCCRP1,RARG,TNFRSF1A,TNPO1,LMNA,PIP5KL1,SLMAP,MIXL1,MCPH1,CPNE8,ARAP1,DTNA,TGM2,KLF11,DENND4A,ADAM12,LOXL4,ST7,ZMYND11,AUTS2,CLYBL,ATP2C1,ANKRD53,GSTP1,MAML2,ID2,RAB13,THBS2,CIB2,SORBS3,DGKI,RAB43,P…
TF	Factor: E2F-4; motif: NGGCGGGAARN; match class: 1	TF:M07084_1	1.32637e-09	8.87734	5447	1172	429	19922	EFNA4,PLOD1,EN2,GRM8,CASP8,PLEKHO1,TGIF1,GPR135,HDAC7,NPM3,RORA,SGPP2,SRGAP1,ARHGEF12,PIP4K2A,HVCN1,BDNF,FOXK2,HMGN1,ADAM17,SH3RF2,ARHGAP20,NCCRP1,RARG,LDHA,TNPO1,LMNA,SLMAP,MCPH1,TGM2,KLF11,DENND4A,ST7,ZMYND11,AUTS2,ATP2C1,GSTP1,MAML2,ID2,CIB2,MGLL,DGKI,MAP3K4,BCL2,SERTAD2,PKM2,EPC1,BTG1,OSBPL10,C11ORF95,BCL2L11,DAPK1,PCBD1,TSPAN11,GFPT2,CBLN1,WEE1,DNAJA4,KIRREL3,DNAJC1,PARVA,HLF,CCDC6,OSMR,TACC…
TF	Factor: Egr-1; motif: GCGGGGGCGG; match class: 1	TF:M07354_1	2.48647e-09	8.60442	3555	1172	303	19922	ITGA5,PLOD1,HS6ST1,EN2,MBOAT2,OLFML3,PLEKHO1,GPR135,NUDT4,SGPP2,TAPBP,ZMIZ1,PRR7,HVCN1,SLC27A1,NAB2,FOXK2,HMGN1,ADAM17,ARHGAP20,PIP5KL1,CPNE8,TGM2,KLF11,DENND4A,LOXL4,AUTS2,CLYBL,ANKRD53,MGLL,RAB43,KLF6,STIM1,FNDC3A,ART5,CMTM3,BCL2,SERTAD2,TCF7L2,EPC1,GIPR,DBN1,LGALS1,C11ORF95,VWA1,BCL2L11,PCBD1,CBLN1,GALNT7,SETD1B,TNKS1BP1,DNAJA4,BID,SLC16A1,TACC1,EHBP1L1,SPRY1,MYO1C,PPP2R2C,TMEM132E,MLLT1,FZD2,…
TF	Factor: MAZ; motif: GGGGAGGG; match class: 1	TF:M00649_1	4.33838e-09	8.36267	4167	1172	343	19922	EFNA4,MBOAT2,TGIF1,HDAC7,RORA,SGPP2,TAPBP,HVCN1,SLC12A6,NAB2,BDNF,HMGN1,RARG,LMNA,PIP5KL1,MCPH1,CPNE8,ARAP1,DENND4A,AUTS2,ATP2C1,GSTP1,ID2,SORBS3,LDB1,BAZ1A,FAM208B,MAP3K4,KLF6,ART5,CMTM3,KLHDC8A,SEZ6L2,AKAP2,BCL2,SLC12A8,TCF7L2,DBN1,VWA1,VPS13D,PCBD1,GFPT2,SETD1B,TNKS1BP1,BID,SLC16A1,NOL3,HLF,GTF2IRD1,TACC1,PAPPA,PACSIN3,EHBP1L1,XKR6,SPRY1,MYO1C,EXOC4,PPP2R2C,TMEM132E,IGF1R,FGF20,MLLT1,FKBP1B,FZ…
TF	Factor: EGR1; motif: NACGCCCACGCANW; match class: 1	TF:M03896_1	5.69337e-09	8.24463	2109	1172	200	19922	ID1,HS6ST1,EN2,PLEKHO1,RORA,PIP4K2A,HVCN1,SLC27A1,NAB2,FOXK2,HMGN1,ARHGAP20,KLF11,DENND4A,AUTS2,ATP2C1,MGLL,LDB1,KLF6,STIM1,FNDC3A,MCF2L,SERTAD2,BTG1,DBN1,VWA1,PCBD1,BID,EHBP1L1,SPRY1,PPP2R2C,TMEM132E,MLLT1,FAM69A,GMDS,MPP6,SLC25A25,CCND3,HEG1,FCHSD2,BMI1,POGZ,IRF1,CAMTA1,YAP1,DLL1,HRH3,PTCH1,SDK1,DEPDC7,ADRA1D,RUNX1T1,DOK7,HS3ST2,GPR153,TMEM181,LRIG3,GFI1,PFKP,DAP,ARHGEF10,PARD3,IRX5,KLF5,IFNGR2…
TF	Factor: AP-2beta; motif: GCNNNGGSCNGVGGGN; match class: 1	TF:M01858_1	1.26211e-08	7.8989	3104	1172	269	19922	EFNA4,MBOAT2,PLEKHO1,TGIF1,GPR135,HDAC7,NPM3,PIP4K2A,PAH,HVCN1,SLC27A1,FOXK2,HMGN1,ADAM17,MIXL1,ARAP1,KLF11,LOXL4,ST7,ZMYND11,AUTS2,ATP2C1,GSTP1,ID2,CIB2,RAB43,BAZ1A,KLF6,SEZ6L2,PPT2,SLC12A8,SERTAD2,DBN1,LGALS1,C11ORF95,VPS13D,DAPK1,TSPAN11,GFPT2,GALNT7,SETD1B,WEE1,GTF2IRD1,TACC1,ADGRA3,PACSIN3,SPRY1,PPP2R2C,IGF1R,MLLT1,FZD2,NTNG2,CADPS,FAM69A,MPP6,HEG1,SOS1,BMI1,POGZ,CAMTA1,E2F7,ABCA3,NOD1,DLL1,…
TF	Factor: E2F-1; motif: TTTGGCGCCAAA; match class: 1	TF:M04516_1	1.76879e-08	7.75232	10236	1172	714	19922	MMACHC,ZIC1,ID1,CYP11A1,ESYT1,ITGA5,HS6ST1,EN2,GRM8,MBOAT2,OLFML3,PLEKHO1,GPR135,C2CD4A,HDAC7,HOXD3,NPM3,NUDT4,RORA,SGPP2,SRGAP1,TAPBP,ARHGEF12,ZMIZ1,PIP4K2A,SLC25A24,PRR7,HVCN1,SLC12A6,NAB2,BDNF,FOXK2,HMGN1,DNAH11,ADAM17,ARHGAP20,RARG,LDHA,TNFRSF1A,PIP5KL1,SLMAP,MIXL1,MCPH1,CPNE8,ARAP1,DTNA,TGM2,KLF11,DENND4A,ADAM12,LOXL4,ST7,ZMYND11,ATP2C1,GSTP1,ID2,CIB2,SORBS3,DGKI,PGM2,FAM208B,MAP3K4,PTCD3,TM…
TF	Factor: CKROX; motif: SCCCTCCCC; match class: 1	TF:M01175_1	2.15046e-08	7.66747	2687	1172	239	19922	EFNA4,MBOAT2,TGIF1,HDAC7,SGPP2,TAPBP,NAB2,BDNF,HMGN1,LMNA,PIP5KL1,MCPH1,ARAP1,DENND4A,AUTS2,ATP2C1,GSTP1,ID2,SORBS3,LDB1,BAZ1A,KLF6,ART5,CMTM3,KLHDC8A,SEZ6L2,AKAP2,TCF7L2,DBN1,VWA1,GFPT2,SETD1B,TNKS1BP1,BID,SLC16A1,NOL3,GTF2IRD1,TACC1,PACSIN3,SPRY1,EXOC4,IGF1R,MLLT1,FKBP1B,FZD2,NTNG2,FAM69A,BAIAP2L1,MPP6,CCND3,SOS1,BMI1,POGZ,CAMTA1,RTKN2,DLL1,SNTG2,HRH3,PIM1,PTCH1,UBR5,CYBA,CHAT,ECE1,DOK7,PSD2,CR…
TF	Factor: BTEB3; motif: BNRNGGGAGGNGT; match class: 1	TF:M01865_1	2.71807e-08	7.56574	4225	1172	343	19922	ID1,EFNA4,IQCA1,EN2,MBOAT2,PLEKHO1,TGIF1,HDAC7,HOXD3,NUDT4,RORA,SRGAP1,TAPBP,SLC12A6,BDNF,HMGN1,NCCRP1,RARG,LMNA,PIP5KL1,MIXL1,MCPH1,DTNA,KLF11,AUTS2,CLYBL,RAB13,DGKI,LDB1,STIM1,MYO10,FNDC3A,ART5,CMTM3,SEZ6L2,PPT2,SERTAD2,TCF7L2,PKM2,BTG1,DBN1,OSBPL10,CBLN1,GALNT7,TRPC4,BID,KIRREL3,OSMR,GTF2IRD1,PACSIN3,EHBP1L1,SPRY1,MYO1C,ATP2B4,ISL2,PPP2R2C,TMEM132E,TRIL,IGF1R,FGF20,MLLT1,FZD2,CADPS,ZMYND8,FAM6…
TF	Factor: PLAG1; motif: CCCCCKWNNNGGSCCC; match class: 1	TF:M01973_1	2.83031e-08	7.54817	2411	1172	219	19922	ITGA5,HS6ST1,ZIC4,HDAC7,RORA,PIP4K2A,HVCN1,SLC27A1,NAB2,HMGN1,RARG,ZMYND11,AUTS2,CLYBL,GSTP1,ID2,CIB2,HAPLN2,ESR1,FNDC3A,SERTAD2,TCF7L2,DBN1,C11ORF95,PCBD1,CBLN1,ZNF236,SETD1B,TNKS1BP1,BID,NOP14,GTF2IRD1,TACC1,PAPPA,PACSIN3,XKR6,MYO1C,ATP2B4,PPP2R2C,IGF1R,MLLT1,FZD2,NTNG2,FAM69A,POGZ,IRF1,YAP1,HRH3,PIM1,THSD7A,FDFT1,CHAT,RUNX1T1,DOK7,PSD2,HS3ST2,GPR153,FMNL2,MGST2,DAP,ARHGEF10,CREBBP,IFNGR2,SDK2,…
TF	Factor: TFAP2A; motif: NGCCCYNNGGGCN; match class: 1	TF:M04148_1	3.04818e-08	7.51596	9640	1172	678	19922	ZIC1,ID1,CYP11A1,EFNA4,IQCA1,ITGA5,PLOD1,HS6ST1,EN2,PSMD3,PLEKHO1,GPR135,HDAC7,NUDT4,RORA,SGPP2,SRGAP1,TAPBP,ARHGEF12,TRIM54,ZMIZ1,PIP4K2A,RINL,SLC25A24,HVCN1,NAB2,FOXK2,HMGN1,DNAH11,SH3RF2,ARHGAP20,NCCRP1,LDHA,LMNA,PIP5KL1,SLMAP,MIXL1,CPNE8,DTNA,KLF11,ADAM12,LOXL4,ST7,ZMYND11,AUTS2,CLYBL,ATP2C1,ANKRD53,GSTP1,CIB2,SORBS3,MGLL,DGKI,PGM2,BAZ1A,FAM208B,PTCD3,STIM1,MYO10,MCF2L,ART5,SEZ6L2,PPT2,BCL2,S…
TF	Factor: MAZ; motif: NKGGGAGGGGRGGR; match class: 1	TF:M02023_1	3.93142e-08	7.40545	3136	1172	269	19922	ZIC1,EFNA4,MBOAT2,PLEKHO1,TGIF1,RORA,SLC27A1,NAB2,BDNF,HMGN1,RARG,CPNE8,LOXL4,ATP2C1,GSTP1,MAML2,ID2,RAB13,RAB43,MAP3K4,ART5,CMTM3,KLHDC8A,SEZ6L2,AKAP2,PPT2,TCF7L2,PKM2,DBN1,OSBPL10,VWA1,CACYBP,PCBD1,GFPT2,CBLN1,BID,KIRREL3,SLC16A1,HLF,GTF2IRD1,PACSIN3,XKR6,SPRY1,MYO1C,PPP2R2C,IGF1R,MLLT1,FAM69A,GMDS,BAIAP2L1,MPP6,SLC25A25,FCHSD2,BMI1,POGZ,TTBK1,CAMTA1,DLL1,SNTG2,CSMD1,PIM1,PTCH1,UBR5,PRKG1,DOK7,…
TF	Factor: Sp1; motif: NNGGGGCGGGGNN; match class: 1	TF:M00932_1	5.19804e-08	7.28416	6018	1172	457	19922	ZIC1,EFNA4,HS6ST1,GRM8,MBOAT2,PLEKHO1,TGIF1,HDAC7,NPM3,NUDT4,RORA,TAPBP,PIP4K2A,HVCN1,SLC27A1,NAB2,FOXK2,HMGN1,ADAM17,TNPO1,PIP5KL1,MIXL1,ARAP1,DTNA,KLF11,DENND4A,ADAM12,LOXL4,AUTS2,CLYBL,ATP2C1,ANKRD53,GSTP1,ID2,CIB2,SORBS3,RAB43,LDB1,STIM1,MYO10,FNDC3A,ART5,CMTM3,KLHDC8A,SEZ6L2,AKAP2,SLC12A8,SERTAD2,KCNH1,TCF7L2,EPC1,DBN1,LGALS1,C11ORF95,VWA1,VPS13D,PCBD1,GFPT2,CBLN1,GALNT7,TNKS1BP1,TRPC4,BID,P…
TF	Factor: CTCF; motif: NCCRSTAGGGGGCGC; match class: 1	TF:M08911_1	6.26337e-08	7.20319	3920	1172	321	19922	EFNA4,GRM8,OLFML3,ZIC4,PLEKHO1,TGIF1,RORA,ZMIZ1,FOXK2,HMGN1,DNAH11,ADAM17,TNFRSF1A,SLMAP,MIXL1,CPNE8,DTNA,TGM2,ADAM12,ST7,ZMYND11,ANKRD53,CIB2,STIM1,MYO10,FNDC3A,CMTM3,AKAP2,BCL2,SERTAD2,KCNH1,TCF7L2,EPC1,DBN1,LGALS1,C11ORF95,VWA1,BCL2L11,VPS13D,CBLN1,TRPC4,PARVA,HLF,SPRY1,PPP2R2C,TMEM132E,TRIL,IGF1R,MLLT1,FAM69A,BAIAP2L1,MPP6,SOS1,FCHSD2,BMI1,POGZ,ALK,IRF1,CAMTA1,FBXO10,YAP1,ABCA3,SNTG2,HRH3,MYO…
TF	Factor: AP-2gamma:Elk-1; motif: NGCCKNRGGSGRCGGAAGTG; match class: 1	TF:M08441_1	8.95877e-08	7.04775	12802	1172	855	19922	ARMC9,ZIC1,ID1,WSB2,EFNA4,ESYT1,ITGA5,ART3,HS6ST1,EN2,GRM8,CASP8,MBOAT2,OLFML3,ZIC4,PSMD3,PLEKHO1,ZC3H12D,TGIF1,GPR135,HDAC7,HOXD3,NUDT4,RORA,SGPP2,SRGAP1,ARHGEF12,ZMIZ1,PIP4K2A,PAH,SLC25A24,PRR7,HVCN1,BDNF,FOXK2,HMGN1,DNAH11,ADAM17,NCCRP1,RARG,LDHA,TNPO1,LMNA,PIP5KL1,MIXL1,MCPH1,ARAP1,DTNA,TGM2,KLF11,DENND4A,ADAM12,LOXL4,ST7,ZMYND11,AUTS2,ATP2C1,ANKRD53,GSTP1,RAB13,THBS2,CIB2,SORBS3,MGLL,DGKI,PG…
TF	Factor: WT1; motif: GNGGGGGCGGGG; match class: 1	TF:M03893_1	1.6304e-07	6.7877	3966	1172	322	19922	EFNA4,EN2,GRM8,MBOAT2,OLFML3,PLEKHO1,TGIF1,GPR135,RORA,SGPP2,TAPBP,HVCN1,SLC27A1,NAB2,FOXK2,HMGN1,ADAM17,ARHGAP20,MIXL1,CPNE8,TGM2,KLF11,DENND4A,LOXL4,ST7,AUTS2,ANKRD53,ID2,RAB43,STIM1,MYO10,FNDC3A,ART5,CMTM3,SERTAD2,TCF7L2,GIPR,BTG1,DBN1,LGALS1,C11ORF95,VWA1,PCBD1,GFPT2,CBLN1,GALNT7,TNKS1BP1,DNAJA4,BID,SLC16A1,HLF,GTF2IRD1,TACC1,ADGRA3,EHBP1L1,XKR6,SPRY1,MYO1C,PER1,PPP2R2C,TMEM132E,IGF1R,MLLT1,F…
TF	Factor: EGR; motif: CGCCCCCGCNN; match class: 1	TF:M08878_1	1.7145e-07	6.76586	3223	1172	272	19922	ITGA5,EN2,OLFML3,PLEKHO1,GPR135,NUDT4,SGPP2,TAPBP,ZMIZ1,PRR7,HVCN1,SLC27A1,NAB2,HMGN1,ADAM17,ARHGAP20,PIP5KL1,SLMAP,CPNE8,ARAP1,KLF11,DENND4A,LOXL4,AUTS2,ATP2C1,MGLL,RAB43,KLF6,STIM1,FNDC3A,ART5,CMTM3,SERTAD2,TCF7L2,EPC1,GIPR,DBN1,LGALS1,C11ORF95,VWA1,BCL2L11,PCBD1,CBLN1,GALNT7,SETD1B,TNKS1BP1,DNAJA4,BID,SLC16A1,TACC1,EHBP1L1,MYO1C,PPP2R2C,TMEM132E,MLLT1,FZD2,NTNG2,FAM69A,GMDS,MPP6,SLC25A25,HEG1,…
TF	Factor: E2F-1; motif: WWTGGCGCCAAA; match class: 1	TF:M04515_1	1.82379e-07	6.73903	12236	1172	822	19922	MMACHC,ARMC9,ZIC1,ID1,WSB2,CYP11A1,EFNA4,ESYT1,ITGA5,HS6ST1,EN2,GRM8,MBOAT2,OLFML3,PSMD3,PLEKHO1,TGIF1,GPR135,C2CD4A,HDAC7,HOXD3,NPM3,NUDT4,RORA,SGPP2,SRGAP1,TAPBP,ARHGEF12,ZMIZ1,PIP4K2A,SLC25A24,PRR7,HVCN1,SLC12A6,NAB2,BDNF,FOXK2,HMGN1,DNAH11,ADAM17,ARHGAP20,NCCRP1,RARG,LDHA,TNFRSF1A,TNPO1,LMNA,PIP5KL1,SLMAP,MIXL1,MCPH1,CPNE8,ARAP1,DTNA,TGM2,KLF11,DENND4A,ADAM12,LOXL4,ST7,ZMYND11,AUTS2,ATP2C1,AN…
TF	Factor: Sp1; motif: GGGGCGGGGC; match class: 1	TF:M00931_1	1.86822e-07	6.72857	5876	1172	445	19922	ZIC1,HS6ST1,GRM8,MBOAT2,PLEKHO1,TGIF1,HDAC7,NPM3,NUDT4,RORA,TAPBP,PIP4K2A,HVCN1,SLC27A1,NAB2,FOXK2,HMGN1,ADAM17,PIP5KL1,MIXL1,CPNE8,DTNA,TGM2,KLF11,DENND4A,ADAM12,LOXL4,ZMYND11,AUTS2,CLYBL,ATP2C1,ANKRD53,GSTP1,ID2,CIB2,SORBS3,RAB43,STIM1,MYO10,FNDC3A,ART5,CMTM3,SEZ6L2,AKAP2,SLC12A8,SERTAD2,KCNH1,TCF7L2,EPC1,DBN1,LGALS1,C11ORF95,VWA1,VPS13D,PCBD1,GFPT2,CBLN1,GALNT7,TNKS1BP1,BID,PARVA,CCDC6,GTF2IRD…
TF	Factor: E2F-4; motif: GCGGGAAANA; match class: 1	TF:M02090_1	2.44044e-07	6.61253	6381	1172	476	19922	MMACHC,ZIC1,EFNA4,ESYT1,HS6ST1,GRM8,CASP8,PSMD3,PLEKHO1,FRMD4A,TGIF1,HDAC7,RORA,ZMIZ1,HVCN1,NAB2,BDNF,HMGN1,ADAM17,SH3RF2,ARHGAP20,NCCRP1,RARG,TNFRSF1A,SLMAP,MIXL1,CPNE8,TGM2,KLF11,DENND4A,ADAM12,AUTS2,ATP2C1,ANKRD53,GSTP1,MAML2,ID2,CIB2,SORBS3,MGLL,DGKI,PGM2,RAB43,BAZ1A,FAM208B,MAP3K4,MYO10,FNDC3A,ART5,SEZ6L2,AKAP2,PPT2,SERTAD2,TCF7L2,PKM2,EPC1,GIPR,BTG1,LGALS1,C11ORF95,BCL2L11,PIK3R3,PCBD1,TSPA…
TF	Factor: TF3C-beta; motif: CCNGGAGGGCTTCCTGGAGGAG; match class: 1	TF:M04863_1	3.26664e-07	6.4859	8557	1172	608	19922	MMACHC,ZIC1,ID1,EFNA4,PLOD1,HS6ST1,EN2,MBOAT2,GPR135,HDAC7,SRGAP1,TAPBP,TRIM54,PIP4K2A,SLC25A24,PRR7,HVCN1,HMGN1,DNAH11,ADAM17,ARHGAP20,NCCRP1,RARG,TNPO1,LMNA,PIP5KL1,SLMAP,MIXL1,MCPH1,CPNE8,KLF11,DENND4A,LOXL4,ST7,ZMYND11,SOD3,AUTS2,ATP2C1,ANKRD53,GSTP1,ID2,RAB13,CIB2,SORBS3,MGLL,DGKI,RAB43,LDB1,BAZ1A,MAP3K4,KLF6,STIM1,MYO10,ART5,CMTM3,PPT2,BCL2,SLC12A8,SERTAD2,KCNH1,TCF7L2,PKM2,RGS12,DBN1,OSBPL…
TF	Factor: Sp1; motif: NGGGGCGGGGN; match class: 1	TF:M07395_1	5.33064e-07	6.27322	6332	1172	471	19922	ZIC1,PLOD1,HS6ST1,GRM8,MBOAT2,PLEKHO1,TGIF1,GPR135,HDAC7,NPM3,NUDT4,RORA,TAPBP,PIP4K2A,HVCN1,SLC27A1,NAB2,FOXK2,HMGN1,ADAM17,ARHGAP20,PIP5KL1,CPNE8,DTNA,TGM2,KLF11,DENND4A,ADAM12,LOXL4,ZMYND11,AUTS2,CLYBL,ANKRD53,GSTP1,ID2,CIB2,SORBS3,RAB43,MAP3K4,STIM1,MYO10,FNDC3A,ART5,CMTM3,SEZ6L2,AKAP2,SERTAD2,KCNH1,TCF7L2,EPC1,DBN1,LGALS1,C11ORF95,VWA1,BCL2L11,VPS13D,PCBD1,GFPT2,CBLN1,GALNT7,TNKS1BP1,DNAJA4,…
TF	Factor: E2F-1:HES-7; motif: GGCRCGTGSYNNWNGGCGCSM; match class: 1	TF:M08525_1	5.71856e-07	6.24271	15428	1172	991	19922	MMACHC,ARMC9,ZIC1,ID1,EFNA4,ITGA5,ART3,PLOD1,HS6ST1,EN2,GRM8,CASP8,MBOAT2,ZIC4,PSMD3,PLEKHO1,TGIF1,GPR135,C2CD4A,HDAC7,NPM3,NUDT4,RORA,SGPP2,SRGAP1,TAPBP,ARHGEF12,ZMIZ1,PIP4K2A,PAH,RINL,SLC25A24,PRR7,HVCN1,SLC27A1,NAB2,BDNF,FOXK2,HMGN1,DNAH11,ADAM17,ARHGAP20,NCCRP1,LDHA,TNFRSF1A,TNPO1,LMNA,PIP5KL1,SLMAP,MIXL1,MCPH1,CPNE8,ARAP1,DTNA,TGM2,KLF11,LDLRAD4,DENND4A,ADAM12,LOXL4,ST7,ZMYND11,AUTS2,CLYBL,A…
TF	Factor: ZNF692; motif: SYNGGSCCCASCCNC; match class: 1	TF:M09734_1	8.77749e-07	6.05663	6272	1172	466	19922	ZIC1,CYP11A1,IQCA1,ESYT1,ITGA5,EN2,MBOAT2,OLFML3,TGIF1,HDAC7,SGPP2,ARHGEF12,ZMIZ1,PRR7,HVCN1,SLC27A1,NAB2,HMGN1,DNAH11,RARG,TNPO1,LMNA,CPNE8,ARAP1,KLF11,DENND4A,LOXL4,ANKRD53,RAB13,SORBS3,MGLL,RAB43,HAPLN2,LDB1,FNDC3A,ART5,CMTM3,KLHDC8A,SEZ6L2,AKAP2,PPT2,BCL2,SERTAD2,TCF7L2,PKM2,GIPR,BTG1,DBN1,OSBPL10,LGALS1,C11ORF95,VWA1,DAPK1,GFPT2,CBLN1,SETD1B,WEE1,TNKS1BP1,DNAJA4,BID,SLC16A1,PARVA,HLF,GTF2IRD…
TF	Factor: BTEB1; motif: GGGGGCGGGGCNGSGGGNGS; match class: 1	TF:M09723_1	1.57297e-06	5.80328	5960	1172	445	19922	ZIC1,EFNA4,ITGA5,HS6ST1,EN2,GRM8,MBOAT2,PLEKHO1,TGIF1,HDAC7,NUDT4,RORA,SGPP2,TAPBP,HVCN1,SLC27A1,NAB2,BDNF,FOXK2,HMGN1,ADAM17,RARG,TNPO1,ARAP1,DTNA,KLF11,DENND4A,LOXL4,ST7,AUTS2,CLYBL,ANKRD53,MAML2,ID2,RAB13,CIB2,RAB43,BAZ1A,MYO10,FNDC3A,ART5,CMTM3,SEZ6L2,SLC12A8,SERTAD2,TCF7L2,GIPR,DBN1,LGALS1,VWA1,VPS13D,CACYBP,PCBD1,TSPAN11,GFPT2,CBLN1,TNKS1BP1,DNAJA4,BID,DNAJC1,HLF,GTF2IRD1,PACSIN3,EHBP1L1,XK…
TF	Factor: ZBP89; motif: CCCCKCCCCCNN; match class: 1	TF:M07397_1	1.91187e-06	5.71854	2944	1172	248	19922	EFNA4,GRM8,MBOAT2,PLEKHO1,TGIF1,RORA,TAPBP,HVCN1,SLC27A1,NAB2,BDNF,HMGN1,ADAM17,RARG,ARAP1,KLF11,LOXL4,AUTS2,ID2,RAB43,KLF6,MYO10,FNDC3A,CMTM3,SEZ6L2,TCF7L2,DBN1,LGALS1,PCBD1,TSPAN11,CBLN1,SETD1B,TNKS1BP1,BID,KIRREL3,HLF,GTF2IRD1,PACSIN3,EHBP1L1,XKR6,SPRY1,MYO1C,MLLT1,FZD2,FAM69A,BAIAP2L1,MPP6,CCND3,FCHSD2,BMI1,POGZ,ALK,IRF1,CAMTA1,DLL1,SNTG2,HRH3,PIM1,PTCH1,UBR5,CYBA,PRKG1,DOK7,LRRC17,GPR153,PFK…
TF	Factor: WT1; motif: NGCGGGGGGGTSMMCYN; match class: 1	TF:M05327_1	2.00362e-06	5.69819	1779	1172	166	19922	ITGA5,HS6ST1,EN2,PLEKHO1,HVCN1,SLC27A1,HMGN1,ARHGAP20,DENND4A,ZMYND11,AUTS2,ATP2C1,ID2,DGKI,BAZ1A,BCL2,SERTAD2,PKM2,OSBPL10,C11ORF95,TSPAN11,CBLN1,SETD1B,BID,PARVA,HLF,GTF2IRD1,PACSIN3,EHBP1L1,XKR6,SPRY1,MYO1C,IGF1R,MLLT1,NTNG2,MPP6,SLC25A25,BMI1,POGZ,CAMTA1,DLL1,PTCH1,CCDC3,NCOA3,ECE1,DEPDC7,ADRA1D,DOK7,KLHDC9,GDNF,OSBPL5,GPR153,TMEM181,CUEDC1,DAP,WIPF1,ARHGEF10,PARD3,IRX5,CREBBP,PPP3R1,KBTBD11,…
TF	Factor: SP1; motif: CCCCKCCCCC; match class: 1	TF:M02281_1	2.11839e-06	5.67399	2555	1172	221	19922	EFNA4,GRM8,MBOAT2,PLEKHO1,RORA,TAPBP,HVCN1,SLC27A1,NAB2,BDNF,HMGN1,ADAM17,RARG,ARAP1,KLF11,ADAM12,LOXL4,AUTS2,ID2,RAB43,KLF6,MYO10,FNDC3A,CMTM3,SEZ6L2,TCF7L2,DBN1,LGALS1,PCBD1,CBLN1,TNKS1BP1,BID,KIRREL3,HLF,GTF2IRD1,PACSIN3,EHBP1L1,XKR6,SPRY1,MYO1C,MLLT1,FZD2,FAM69A,BAIAP2L1,MPP6,CCND3,BMI1,POGZ,ALK,IRF1,CAMTA1,DLL1,SNTG2,HRH3,PIM1,PTCH1,UBR5,CYBA,DOK7,LRRC17,GPR153,PFKP,CUEDC1,DAP,ARHGEF10,MTHFR…
TF	Factor: Sp1; motif: NGGGGGCGGGGYN; match class: 1	TF:M00196_1	2.20071e-06	5.65744	5894	1172	440	19922	ZIC1,EFNA4,PLOD1,HS6ST1,GRM8,MBOAT2,PLEKHO1,TGIF1,GPR135,HDAC7,NPM3,NUDT4,RORA,TAPBP,PIP4K2A,HVCN1,SLC27A1,NAB2,FOXK2,HMGN1,ADAM17,ARHGAP20,PIP5KL1,DTNA,KLF11,DENND4A,ADAM12,LOXL4,AUTS2,CLYBL,ANKRD53,GSTP1,ID2,CIB2,SORBS3,RAB43,STIM1,MYO10,FNDC3A,ART5,CMTM3,SEZ6L2,AKAP2,SERTAD2,KCNH1,TCF7L2,EPC1,DBN1,LGALS1,C11ORF95,BCL2L11,VPS13D,PCBD1,GFPT2,CBLN1,GALNT7,TNKS1BP1,BID,PARVA,CCDC6,GTF2IRD1,ADGRA3,…
TF	Factor: AP-2; motif: SNNNCCNCAGGCN; match class: 1	TF:M00915_1	2.25556e-06	5.64675	4546	1172	354	19922	HS6ST1,EN2,PLEKHO1,HDAC7,RORA,ZMIZ1,PIP4K2A,HVCN1,SLC27A1,NAB2,HMGN1,ARHGAP20,PIP5KL1,MIXL1,ARAP1,DTNA,KLF11,DENND4A,LOXL4,ST7,ZMYND11,ATP2C1,GSTP1,SORBS3,RAB43,LDB1,BAZ1A,FAM208B,KLF6,STIM1,FNDC3A,CMTM3,SEZ6L2,SLC12A8,SERTAD2,TCF7L2,DBN1,C11ORF95,VWA1,VPS13D,MYO15A,TSPAN11,CBLN1,GALNT7,WEE1,TNKS1BP1,NOP14,OSMR,GTF2IRD1,TACC1,ADGRA3,PACSIN3,MYO1C,HFM1,PPP2R2C,TMEM132E,TRIL,IGF1R,MLLT1,NTNG2,CADPS…
TF	Factor: WT1; motif: SMCNCCNSC; match class: 1	TF:M01118_1	4.96676e-06	5.30393	2754	1172	233	19922	EFNA4,ITGA5,PLOD1,PLEKHO1,TGIF1,HDAC7,RORA,TAPBP,HVCN1,NAB2,BDNF,HMGN1,RARG,LDHA,LMNA,CPNE8,ADAM12,LOXL4,ST7,ZMYND11,CLYBL,ID2,RAB43,LDB1,BAZ1A,KLF6,MYO10,ART5,SEZ6L2,BCL2,SERTAD2,TCF7L2,PKM2,DBN1,LGALS1,SETD1B,TNKS1BP1,BID,KIRREL3,NOP14,GTF2IRD1,PACSIN3,EHBP1L1,XKR6,SPRY1,PPP2R2C,TMEM132E,IGF1R,MLLT1,FZD2,CADPS,FAM69A,BAIAP2L1,MPP6,CCND3,FCHSD2,BMI1,POGZ,CAMTA1,RTKN2,ABCA3,CSMD1,PIM1,UBR5,CYBA,P…
TF	Factor: SP1:SP3; motif: CCSCCCCCYCC; match class: 1	TF:M01219_1	8.90006e-06	5.05061	2948	1172	245	19922	EFNA4,MBOAT2,HDAC7,NUDT4,HVCN1,SLC27A1,NAB2,BDNF,FOXK2,HMGN1,DNAH11,ADAM17,MIXL1,TGM2,KLF11,ADAM12,LOXL4,ZMYND11,AUTS2,ID2,RAB43,FNDC3A,ART5,CMTM3,SEZ6L2,BCL2,SERTAD2,TCF7L2,GIPR,DBN1,LGALS1,C11ORF95,PCBD1,GFPT2,CBLN1,GALNT7,TNKS1BP1,DNAJA4,KIRREL3,SLC16A1,CCDC6,GTF2IRD1,ADGRA3,XKR6,MYO1C,PPP2R2C,TMEM132E,IGF1R,MLLT1,FZD2,FAM69A,BAIAP2L1,FCHSD2,BMI1,POGZ,ALK,CAMTA1,DLL1,SNTG2,HRH3,PTCH1,UBR5,FAM1…
TF	Factor: E2F-1:Elk-1; motif: SGCGCSNNAMCGGAAGT; match class: 1	TF:M08205_1	1.48914e-05	4.82707	10467	1172	710	19922	MMACHC,ARMC9,ID1,PLOD1,HS6ST1,EN2,GRM8,CASP8,MBOAT2,OLFML3,ZIC4,PLEKHO1,TGIF1,GPR135,HDAC7,NPM3,NUDT4,RORA,SGPP2,SRGAP1,ARHGEF12,PIP4K2A,SLC25A24,SLC12A6,SLC27A1,NAB2,BDNF,FOXK2,HMGN1,DNAH11,ADAM17,ARHGAP20,RARG,TNPO1,PIP5KL1,SLMAP,MIXL1,MCPH1,CPNE8,DTNA,KLF11,DENND4A,ADAM12,LOXL4,ST7,ZMYND11,AUTS2,ANKRD53,GSTP1,ID2,SORBS3,MGLL,DGKI,PGM2,RAB43,ESR1,BAZ1A,FAM208B,MAP3K4,KLF6,PTCD3,STIM1,TMOD3,MYO1…
TF	Factor: Egr-1; motif: NNNNNGYGKGGGNGGGNN; match class: 0	TF:M09603_0	2.34346e-05	4.63014	3292	1172	266	19922	ZIC1,EFNA4,ITGA5,ZC3H12D,GPR135,NPM3,RORA,SLC27A1,BDNF,ARHGAP20,RARG,LMNA,MIXL1,CPNE8,TGM2,LOXL4,ST7,ANKRD53,MAML2,CIB2,PGM2,RAB43,KLF6,ART5,CMTM3,PPT2,SERTAD2,TCF7L2,GIPR,LGALS1,C11ORF95,TSPAN11,GFPT2,CBLN1,TNKS1BP1,BID,C15ORF61,HLF,GTF2IRD1,TACC1,PAPPA,XKR6,USP4,PER1,TMEM132E,VPS13B,MLLT1,GMDS,SLC25A25,CCND3,FCHSD2,BMI1,JAM2,ALK,IRF1,CAMTA1,YAP1,WDR25,DLL1,SNTG2,PIM1,AMPD2,KLHL3,PTCH1,UBR5,PLK2…
TF	Factor: Sp1; motif: GGNDGGRGGCGGGG; match class: 1	TF:M04953_1	3.15286e-05	4.50129	4076	1172	317	19922	ZIC1,EFNA4,ITGA5,GRM8,MBOAT2,PLEKHO1,HDAC7,RORA,ZMIZ1,HVCN1,SLC27A1,NAB2,BDNF,HMGN1,ADAM17,RARG,TNPO1,CPNE8,ARAP1,KLF11,LOXL4,ST7,AUTS2,ID2,CIB2,RAB43,LDB1,KLF6,MYO10,FNDC3A,CMTM3,SEZ6L2,PPT2,BCL2,SERTAD2,TCF7L2,DBN1,LGALS1,BCL2L11,PCBD1,TSPAN11,CBLN1,TNKS1BP1,BID,KIRREL3,HLF,GTF2IRD1,PACSIN3,EHBP1L1,XKR6,SPRY1,MYO1C,ATP2B4,TRIL,IGF1R,MLLT1,FKBP1B,FZD2,FAM69A,BAIAP2L1,MPP6,HEG1,FCHSD2,BMI1,POGZ,A…
TF	Factor: p300; motif: ACNTCCG; match class: 1	TF:M04826_1	3.70374e-05	4.43136	15368	1172	979	19922	MMACHC,ARMC9,ZIC1,KLF12,ID1,EFNA4,IQCA1,ITGA5,ART3,PLOD1,HS6ST1,EN2,GRM8,MBOAT2,OLFML3,PSMD3,PLEKHO1,ZC3H12D,FRMD4A,TGIF1,GPR135,C2CD4A,HDAC7,HOXD3,EVA1A,NPM3,NUDT4,RORA,SGPP2,CPA2,SRGAP1,TAPBP,ARHGEF12,ZMIZ1,PIP4K2A,PAH,RINL,SLC25A24,PRR7,HVCN1,SLC12A6,SLC27A1,NAB2,BDNF,FOXK2,HMGN1,DNAH11,ADAM17,ARHGAP20,NCCRP1,RARG,LDHA,TNPO1,SLMAP,MIXL1,MCPH1,CPNE8,ARAP1,DTNA,TGM2,KLF11,LDLRAD4,DENND4A,ADAM12,…
TF	Factor: Egr-1; motif: CCGCCCMCG; match class: 1	TF:M04797_1	3.95405e-05	4.40296	1563	1172	145	19922	PLOD1,HS6ST1,MBOAT2,GPR135,RORA,HVCN1,SLC27A1,NAB2,FOXK2,HMGN1,MIXL1,TGM2,KLF11,DENND4A,AUTS2,ANKRD53,RAB43,STIM1,FNDC3A,ART5,DBN1,PCBD1,TNKS1BP1,PARVA,EHBP1L1,MYO1C,PPP2R2C,TMEM132E,MLLT1,FZD2,GMDS,MPP6,FCHSD2,POGZ,IRF1,CAMTA1,FBXO10,WDR25,DLL1,SNTG2,PIM1,SERGEF,PTCH1,SDK1,ECE1,DEPDC7,GPR153,DAP,IFNGR2,PPP3R1,KBTBD11,DENND4C,LRRN1,EEFSEC,ASB13,CD276,LEPROT,SLC2A4RG,PKDCC,TBCD,CEP95,CPEB1,HSDL1,S…
TF	Factor: Egr-1; motif: NGCGTGCGY; match class: 1	TF:M04950_1	4.94273e-05	4.30603	5548	1172	410	19922	MMACHC,ID1,EFNA4,HS6ST1,EN2,ZIC4,PLEKHO1,ZC3H12D,TGIF1,GPR135,NPM3,NUDT4,RORA,SRGAP1,ZMIZ1,PIP4K2A,NAB2,HMGN1,ARHGAP20,RARG,LDHA,MIXL1,TGM2,DENND4A,ADAM12,LOXL4,AUTS2,ID2,CIB2,MGLL,RAB43,LDB1,MAP3K4,STIM1,MYO10,MCF2L,ART5,CMTM3,BCL2,SERTAD2,TCF7L2,BTG1,OSBPL10,C11ORF95,VWA1,BCL2L11,DAPK1,CACYBP,PCBD1,CBLN1,WEE1,TNKS1BP1,DNAJA4,TRPC4,BID,NOP14,SLC16A1,C15ORF61,HLF,OSMR,TACC1,ADGRA3,EHBP1L1,SPRY1,U…
TF	Factor: AP-2alpha; motif: NSCCNCRGGSN; match class: 1	TF:M07348_1	5.51994e-05	4.25807	2934	1172	240	19922	ID1,EN2,RORA,SGPP2,ZMIZ1,PIP4K2A,SLC27A1,ADAM17,ARHGAP20,PIP5KL1,DENND4A,LOXL4,ST7,ZMYND11,AUTS2,SORBS3,LDB1,KLF6,STIM1,NEK9,AKAP2,EPC1,DBN1,LGALS1,PLBD1,C11ORF95,MYO15A,GFPT2,GALNT7,SETD1B,WEE1,SLC16A1,PARVA,OSMR,PACSIN3,EHBP1L1,ZNF773,ISL2,TMEM132E,IGF1R,NTNG2,HEG1,SOS1,BMI1,POGZ,YAP1,TTC23,PIM1,SDK1,FAM193B,LARS2,DEPDC7,DOK7,KLHDC9,HS3ST2,ATOX1,CRTAC1,GPR153,FMNL2,SEMA5B,CUEDC1,PARD3,IRX5,CREB…
TF	Factor: LRF; motif: GGGGKYNNB; match class: 1	TF:M01100_1	5.56032e-05	4.2549	2757	1172	228	19922	EFNA4,ITGA5,HS6ST1,EN2,MBOAT2,ZIC4,RORA,SGPP2,SRGAP1,TAPBP,NAB2,FOXK2,HMGN1,SH3RF2,TNPO1,LOXL4,ATP2C1,ANKRD53,CMTM3,SERTAD2,KCNH1,EPC1,DBN1,C11ORF95,VPS13D,ZNF236,NOP14,SLC16A1,TACC1,PACSIN3,EHBP1L1,XKR6,HFM1,SDCCAG8,TRIL,IGF1R,MLLT1,FZD2,CADPS,BAIAP2L1,MPP6,HEG1,FCHSD2,BMI1,TTBK1,ABCA3,DLL1,HRH3,MYO15B,PTCH1,CYBA,PREX2,PRKG1,SDK1,ACTA1,NCOA3,ECE1,DOK7,PSD2,OSBPL5,MYOM2,GPR153,TMEM181,PFKP,CUEDC1…
TF	Factor: HSF4; motif: CTGCMRN; match class: 1	TF:M07322_1	5.57008e-05	4.25414	11877	1172	787	19922	ZIC1,KLF12,WSB2,CYP11A1,EFNA4,ART3,HS6ST1,EN2,GRM8,OLFML3,PSMD3,PLEKHO1,ZC3H12D,FRMD4A,TGIF1,GPR135,C2CD4A,HDAC7,RORA,SGPP2,TAPBP,ARHGEF12,TRIM54,ZMIZ1,PIP4K2A,RINL,SLC25A24,PRR7,SLC27A1,NAB2,FOXK2,HMGN1,DNAH11,SH3RF2,ARHGAP20,NCCRP1,RARG,LDHA,TNFRSF1A,TNPO1,LMNA,PIP5KL1,MCPH1,CPNE8,ARAP1,DTNA,KLF11,LDLRAD4,DENND4A,LOXL4,ST7,ZMYND11,ATP2C1,ANKRD53,GSTP1,ID2,RAB13,THBS2,SPRED2,CIB2,MGLL,DGKI,PGM2,…
TF	Factor: EGR1; motif: NCNCCGCCCCCGCN; match class: 1	TF:M07208_1	8.10188e-05	4.09141	2187	1172	188	19922	ZIC1,EFNA4,OLFML3,PLEKHO1,TGIF1,NUDT4,HVCN1,SLC27A1,NAB2,BDNF,HMGN1,ARHGAP20,DTNA,KLF11,DENND4A,LOXL4,ST7,AUTS2,FNDC3A,CMTM3,TCF7L2,GIPR,DBN1,LGALS1,C11ORF95,PCBD1,GALNT7,SETD1B,TNKS1BP1,TRPC4,PAPPA,EHBP1L1,XKR6,SPRY1,MYO1C,ISL2,PPP2R2C,FZD2,BAIAP2L1,CCND3,FCHSD2,BMI1,POGZ,ALK,CAMTA1,DLL1,HRH3,PIM1,PTCH1,SDK1,DOK7,GPR153,TMEM181,GFI1,PFKP,DAAM1,DAP,PARD3,CREBBP,IFNGR2,SDK2,GSTM2,PPP3R1,KBTBD11,GS…
TF	Factor: NF-KAPPAB1; motif: NGGKRNTTYCCCN; match class: 1	TF:M08952_1	8.63552e-05	4.06371	3474	1172	275	19922	MMACHC,IQCA1,ITGA5,GRM8,ZC3H12D,ANGPT1,HOXD3,NUDT4,TAPBP,ZMIZ1,PIP4K2A,RINL,HVCN1,BDNF,HMGN1,ARHGAP20,NCCRP1,LMNA,SLMAP,KLF11,ANKRD53,GSTP1,MAML2,ID2,SORBS3,HAPLN2,ESR1,BAZ1A,FAM208B,STIM1,DBN1,OSBPL10,LGALS1,C11ORF95,BCL2L11,PIK3R3,GFPT2,SETD1B,BID,SLC16A1,HLF,OSMR,GTF2IRD1,ADGRA3,PACSIN3,EHBP1L1,XKR6,SPRY1,MYO1C,PER1,PPP2R2C,IGF1R,TRIM31,STAT2,NTNG2,ZMYND8,FAM69A,FCHSD2,BMI1,IRF1,CAMTA1,MT1X,NO…
TF	Factor: NF-E4; motif: CHCCCTCKCCWG; match class: 0	TF:M02105_0	0.000101334	3.99425	2338	1172	198	19922	ZIC1,CYP11A1,ITGA5,PLOD1,MBOAT2,TGIF1,NPM3,TRIM54,SLC12A6,NAB2,SH3RF2,NCCRP1,PIP5KL1,SLMAP,MCPH1,CPNE8,ADAM12,LOXL4,AUTS2,GSTP1,MGLL,FAM208B,STIM1,MYO10,FNDC3A,CMTM3,TCF7L2,C11ORF95,VWA1,GFPT2,ZNF236,TRPC4,GTF2IRD1,PACSIN3,EHBP1L1,EXOC4,NTNG2,ZMYND8,FAM69A,HEG1,SOS1,JAM2,TTBK1,CAMTA1,E2F7,PPP2R2B,YAP1,ABCA3,NOD1,DLL1,SNTG2,TTC23,MYO15B,KLHL3,ACTA1,CCDC3,NCOA3,ECE1,RUNX1T1,OSBPL5,TMTC2,CUEDC1,TMEM…
TF	Factor: Sp1; motif: CCCCGCCCCN; match class: 1	TF:M00933_1	0.000114693	3.94046	5157	1172	383	19922	ZIC1,EFNA4,GRM8,MBOAT2,PLEKHO1,TGIF1,HDAC7,NUDT4,RORA,TAPBP,HVCN1,SLC27A1,NAB2,BDNF,HMGN1,ADAM17,PIP5KL1,ARAP1,DTNA,KLF11,DENND4A,LOXL4,ST7,AUTS2,ANKRD53,GSTP1,ID2,CIB2,SORBS3,RAB43,LDB1,KLF6,MYO10,FNDC3A,ART5,CMTM3,SEZ6L2,SERTAD2,TCF7L2,DBN1,LGALS1,PCBD1,GFPT2,CBLN1,GALNT7,TNKS1BP1,TRPC4,BID,HLF,CCDC6,GTF2IRD1,PACSIN3,EHBP1L1,SPRY1,MYO1C,PPP2R2C,TMEM132E,MLLT1,FKBP1B,FZD2,FAM69A,GMDS,BAIAP2L1,MP…
TF	Factor: RREB-1; motif: GGGWCSA; match class: 1	TF:M05439_1	0.00014283	3.84518	3206	1172	256	19922	ZIC1,EFNA4,EN2,MBOAT2,PSMD3,TGIF1,SGPP2,SLC25A24,PRR7,HVCN1,SLC27A1,BDNF,HMGN1,ARHGAP20,TNPO1,SLMAP,MCPH1,KLF11,ADAM12,CLYBL,ATP2C1,MGLL,RAB43,BAZ1A,MYO10,ART5,SEZ6L2,EPC1,PLBD1,CACYBP,GFPT2,CBLN1,WEE1,TNKS1BP1,NOP14,HLF,ADGRA3,SPRY1,USP4,TMEM132E,FAM69A,SOS1,FCHSD2,POGZ,ALK,IRF1,CAMTA1,DLL1,HEXB,PIM1,FAR2,PRKG1,NID2,ACTA1,NCOA3,PDE4B,RUNX1T1,DOK7,TMTC2,PFKP,DAAM1,PRICKLE2,ARHGEF10,MTHFR,PARD3,IR…
TF	Factor: Egr-1; motif: GCGGGGGCGG; match class: 1	TF:M01873_1	0.000145446	3.8373	2671	1172	220	19922	HS6ST1,EN2,OLFML3,PLEKHO1,SGPP2,ZMIZ1,HVCN1,SLC27A1,NAB2,HMGN1,ADAM17,ARHGAP20,PIP5KL1,CPNE8,KLF11,DENND4A,LOXL4,AUTS2,MGLL,KLF6,STIM1,FNDC3A,CMTM3,BCL2,SERTAD2,TCF7L2,GIPR,DBN1,C11ORF95,VWA1,PCBD1,CBLN1,GALNT7,TNKS1BP1,DNAJA4,TACC1,EHBP1L1,SPRY1,MYO1C,PPP2R2C,TMEM132E,MLLT1,FZD2,NTNG2,GMDS,MPP6,SLC25A25,CCND3,HEG1,FCHSD2,BMI1,POGZ,ALK,CAMTA1,YAP1,DLL1,HRH3,PTCH1,SDK1,DEPDC7,ADRA1D,DOK7,HS3ST2,GP…
TF	Factor: NGFI-C; motif: WTGCGTGGGYGG; match class: 1	TF:M00244_1	0.000192777	3.71494	1757	1172	156	19922	ID1,PLEKHO1,NPM3,SGPP2,ZMIZ1,PRR7,HVCN1,SLC27A1,NAB2,ARHGAP20,MIXL1,DENND4A,CLYBL,ESR1,KLF6,FNDC3A,BTG1,DBN1,OSBPL10,VWA1,PCBD1,KIRREL3,C15ORF61,TACC1,ADGRA3,EHBP1L1,XKR6,MYO1C,TMEM132E,CADPS,CCND3,HEG1,FCHSD2,BMI1,POGZ,IRF1,YAP1,PIM1,PTCH1,ADRA1D,RUNX1T1,HS3ST2,GPR153,TMEM181,PFKP,DAP,PARD3,CREBBP,IFNGR2,PPP3R1,KBTBD11,LRRN1,WNT2,CAPN5,CD276,HAS3,LIMS2,ARHGEF17,EFNA3,ADAMTS10,PPP1R13L,PKDCC,TBCD…
TF	Factor: AP-2gamma; motif: GCCYNCRGSN; match class: 1	TF:M03811_1	0.000275927	3.55921	3808	1172	294	19922	ZIC1,HS6ST1,EN2,GRM8,MBOAT2,PLEKHO1,HDAC7,RORA,SGPP2,TAPBP,PIP4K2A,SLC25A24,PRR7,HVCN1,SLC27A1,FOXK2,HMGN1,DNAH11,LMNA,PIP5KL1,SLMAP,MIXL1,ARAP1,DTNA,KLF11,DENND4A,ADAM12,LOXL4,ST7,AUTS2,ANKRD53,GSTP1,RAB43,ESR1,LDB1,BAZ1A,KLF6,MYO10,FNDC3A,SLC12A8,SERTAD2,C11ORF95,VPS13D,CBLN1,ZNF236,WEE1,BID,TAF3,NOP14,HLF,GTF2IRD1,PAPPA,ADGRA3,PACSIN3,EHBP1L1,SPRY1,MYO1C,HFM1,TMEM132E,TRIL,MLLT1,NTNG2,PDE6B,MP…
TF	Factor: CNOT3; motif: GGCCGCGSSS; match class: 0	TF:M01253_0	0.000285399	3.54455	2753	1172	224	19922	HS6ST1,EN2,GRM8,TGIF1,GPR135,C2CD4A,HDAC7,NUDT4,PIP4K2A,SLC27A1,FOXK2,SLMAP,ARAP1,DTNA,CLYBL,ANKRD53,GSTP1,CIB2,SORBS3,DGKI,FNDC3A,NEK9,AKAP2,BCL2,TCF7L2,PKM2,BTG1,DAPK1,PCBD1,DNAJA4,BID,TACC1,ADGRA3,MLLT1,FZD2,MPP6,HEG1,TTBK1,CAMTA1,PIM1,SERGEF,THSD7A,FAR2,PTCH1,NCOA3,ECE1,ADRA1D,RUNX1T1,HS3ST2,EXOSC6,FMNL2,GFI1,DDHD2,PFKP,CUEDC1,DAP,WIPF1,KLF5,SDK2,UPP1,SLC16A14,FKBPL,SKIDA1,DNM1L,SLC25A38,PEX1…
TF	Factor: EGR-1; motif: TGCGTGGGCGK; match class: 1	TF:M01972_1	0.000333262	3.47721	1465	1172	134	19922	HS6ST1,NPM3,RORA,SRGAP1,ZMIZ1,PIP4K2A,HVCN1,SLC27A1,NAB2,HMGN1,ARHGAP20,RARG,DTNA,KLF11,DENND4A,AUTS2,FNDC3A,C11ORF95,VWA1,PCBD1,BID,C15ORF61,PARVA,TACC1,ADGRA3,EHBP1L1,XKR6,MYO1C,PPP2R2C,TMEM132E,CADPS,FAM69A,MPP6,CCND3,HEG1,FCHSD2,POGZ,IRF1,WDR25,PTCH1,PRKG1,DEPDC7,ADRA1D,RUNX1T1,GPR153,DAP,CREBBP,IFNGR2,PPP3R1,KBTBD11,LRRN1,ASB13,LIMS2,ARHGEF17,LEPROT,TCF7L1,MYL5,PKDCC,RPS6KA2,TBCD,ITGB5,CPEB1…
TF	Factor: GEMIN3; motif: NCWGGRARRGRGNGNG; match class: 1	TF:M09727_1	0.000485234	3.31405	3191	1172	252	19922	ZIC1,CYP11A1,IQCA1,ESYT1,MBOAT2,FRMD4A,HDAC7,NUDT4,SRGAP1,TAPBP,PRR7,FOXK2,RARG,LMNA,ARAP1,AUTS2,ATP2C1,GSTP1,ID2,SORBS3,PROCR,LDB1,MCF2L,SLC12A8,TCF7L2,PKM2,GIPR,BTG1,DBN1,OSBPL10,PLBD1,VWA1,ANKRD34A,SETD1B,KIRREL3,PARVA,CCDC6,GTF2IRD1,PAPPA,EHBP1L1,SDCCAG8,ATP2B4,PPP2R2C,TMEM132E,IGF1R,PDE6B,FAM69A,GMDS,JAM2,E2F7,WDR25,DLL1,SNTG2,MMP21,PTCH1,CCDC3,ECE1,PDE4B,RUNX1T1,PSD2,CRTAC1,EXOSC6,OSBPL5,CA…
TF	Factor: ZGPAT; motif: GRGGCWGNGGNG; match class: 0	TF:M09739_0	0.000584864	3.23294	5517	1172	401	19922	MMACHC,CYP11A1,ESYT1,ITGA5,HS6ST1,MBOAT2,PLEKHO1,ZC3H12D,TGIF1,HOXD3,NPM3,KIAA1217,TAPBP,PAH,SLC12A6,FOXK2,ADAM17,NCCRP1,RARG,LDHA,TNFRSF1A,SLMAP,MIXL1,CPNE8,DTNA,LDLRAD4,ADAM12,LOXL4,ST7,ZMYND11,SOD3,AUTS2,CLYBL,ATP2C1,GSTP1,RAB13,SPRED2,CIB2,MGLL,PROCR,ESR1,LDB1,BAZ1A,FAM208B,MAP3K4,MYO10,MCF2L,PPT2,SLC12A8,SERTAD2,TCF7L2,EPC1,DBN1,C11ORF95,PIK3R3,MYO15A,PCBD1,TSPAN11,GFPT2,CBLN1,PLIN1,SETD1B,T…
TF	Factor: E2F-3:FOXO6; motif: NAATGACACGCGCCCMC; match class: 1	TF:M08209_1	0.000603126	3.21959	7847	1172	544	19922	ZIC1,ID1,CYP11A1,EFNA4,ART3,PLOD1,PLEKHO1,ZC3H12D,TGIF1,C2CD4A,NUDT4,RORA,SRGAP1,TAPBP,ARHGEF12,ZMIZ1,PIP4K2A,PRR7,SLC27A1,NAB2,BDNF,FOXK2,HMGN1,SH3RF2,ARHGAP20,NCCRP1,RARG,PIP5KL1,DTNA,TGM2,KLF11,DENND4A,LOXL4,ZMYND11,SOD3,AUTS2,CLYBL,MAML2,SORBS3,MGLL,DGKI,PGM2,LDB1,KLF6,PTCD3,STIM1,TMOD3,MYO10,FNDC3A,CMTM3,KLHDC8A,NEK9,AKAP2,PPT2,BCL2,SLC12A8,PKM2,GIPR,BTG1,DBN1,OSBPL10,PLBD1,VWA1,BCL2L11,ANKR…
TF	Factor: E2F-4; motif: NTTTCSCGCC; match class: 1	TF:M07380_1	0.00075516	3.12196	8025	1172	554	19922	ARMC9,ZIC1,EFNA4,IQCA1,ESYT1,PLOD1,EN2,GRM8,CASP8,MBOAT2,OLFML3,PSMD3,PLEKHO1,TGIF1,GPR135,HDAC7,NPM3,NUDT4,RORA,SGPP2,SRGAP1,ARHGEF12,PIP4K2A,SLC25A24,HVCN1,NAB2,BDNF,FOXK2,HMGN1,ADAM17,RARG,LMNA,PIP5KL1,SLMAP,MCPH1,DTNA,TGM2,KLF11,DENND4A,ADAM12,ST7,ZMYND11,AUTS2,ATP2C1,GSTP1,MAML2,ID2,CIB2,DGKI,PGM2,LDB1,BAZ1A,MAP3K4,FNDC3A,ART5,CMTM3,SEZ6L2,PPT2,BCL2,SLC12A8,SERTAD2,KCNH1,TCF7L2,PKM2,EPC1,BTG…
TF	Factor: ELK1; motif: NACTTCCGSCGGAAGYN; match class: 1	TF:M03971_1	0.000889848	3.05068	7207	1172	504	19922	ARMC9,ZIC1,ID1,EFNA4,ITGA5,HS6ST1,EN2,GRM8,PSMD3,TGIF1,GPR135,C2CD4A,SGPP2,SRGAP1,TAPBP,ARHGEF12,PIP4K2A,HVCN1,HMGN1,ADAM17,LDHA,TNPO1,LMNA,SLMAP,MIXL1,ARAP1,ADAM12,ST7,AUTS2,CLYBL,ATP2C1,ANKRD53,GSTP1,SORBS3,DGKI,PGM2,LDB1,BAZ1A,FAM208B,TMOD3,MYO10,FNDC3A,CMTM3,AKAP2,PPT2,BCL2,SLC12A8,TCF7L2,OSBPL10,LGALS1,PLBD1,C11ORF95,VWA1,PIK3R3,PCBD1,TSPAN11,GFPT2,GALNT7,SETD1B,WEE1,TNKS1BP1,DNAJA4,TRPC4,BI…
TF	Factor: AP-2alpha; motif: GCCNNNRGS; match class: 0	TF:M00469_0	0.00117383	2.93039	1823	1172	157	19922	ITGA5,PLOD1,MBOAT2,ZC3H12D,TGIF1,GPR135,TAPBP,HMGN1,RARG,ARAP1,DTNA,ANKRD53,GSTP1,SORBS3,BAZ1A,TCF7L2,PKM2,VPS13D,DAPK1,PCBD1,CBLN1,NOP14,C15ORF61,XKR6,MLLT1,ZMYND8,CHUK,FCHSD2,BMI1,JAM2,TTBK1,FBXO10,YAP1,SERGEF,UBR5,NCOA3,EXOSC6,TMEM181,PFKP,DAAM1,SOX4,TMEM154,EEF1D,RNF216,DENND4C,CAMK1D,LRRN1,CMBL,UPP1,ULK4,PTK2B,RFK,RAVER2,CAPN5,PRDM8,SLC20A2,LIMS2,DLX4,TBC1D16,MPZL1,EPHA2,PPM1L,RAB32,DPP10,AT…
TF	Factor: Osx; motif: CCNCCCCCNNN; match class: 1	TF:M07329_1	0.00125242	2.90225	2479	1172	202	19922	PLOD1,GRM8,PLEKHO1,TGIF1,RORA,HVCN1,SLC27A1,HMGN1,KLF11,ADAM12,LOXL4,AUTS2,ANKRD53,GSTP1,RAB13,RAB43,FNDC3A,CMTM3,SLC12A8,TCF7L2,DBN1,LGALS1,C11ORF95,PCBD1,CBLN1,GALNT7,TNKS1BP1,NOP14,OSMR,GTF2IRD1,TACC1,PACSIN3,XKR6,MYO1C,PPP2R2C,IGF1R,MLLT1,FZD2,CADPS,ZMYND8,FCHSD2,BMI1,POGZ,ALK,CAMTA1,NOD1,SNTG2,HRH3,SERGEF,UBR5,CYBA,PRKG1,SDK1,NID2,CCDC3,NCOA3,PDE4B,DOK7,GPR153,FMNL2,PFKP,DAAM1,DAP,PLSCR1,MTH…
TF	Factor: Sp2; motif: GGSNNGGGGGCGGGGCCNGNGS; match class: 1	TF:M09658_1	0.00146185	2.8351	2031	1172	171	19922	HS6ST1,PLEKHO1,RORA,HVCN1,SLC27A1,NAB2,FOXK2,HMGN1,ARHGAP20,PIP5KL1,KLF11,LOXL4,AUTS2,ID2,CIB2,PGM2,RAB43,MYO10,FNDC3A,CMTM3,SEZ6L2,SERTAD2,DBN1,PCBD1,GFPT2,CBLN1,TNKS1BP1,GTF2IRD1,EHBP1L1,MYO1C,MLLT1,FZD2,FAM69A,GMDS,BAIAP2L1,MPP6,POGZ,ALK,CAMTA1,DLL1,HRH3,TTC23,PIM1,AMPD2,PTCH1,CYBA,GPR153,CUEDC1,DAP,MTHFR,KLF5,CREBBP,IFNGR2,PPP3R1,EEF1D,PEX10,EEFSEC,SLC20A2,C12ORF66,PHC2,CD276,ZFP36L2,ARHGEF17…
TF	Factor: E2F-1; motif: NNNSSCGCSAANN; match class: 1	TF:M07250_1	0.00161018	2.79313	5550	1172	400	19922	ARMC9,ZIC1,EFNA4,EN2,GRM8,MBOAT2,PSMD3,PLEKHO1,TGIF1,GPR135,HDAC7,SRGAP1,ARHGEF12,ZMIZ1,PIP4K2A,SLC25A24,HMGN1,TNFRSF1A,TNPO1,LMNA,SLMAP,ARAP1,DTNA,DENND4A,ADAM12,ST7,ZMYND11,AUTS2,SORBS3,MGLL,PGM2,LDB1,MAP3K4,STIM1,TMOD3,CMTM3,NEK9,SLC12A8,SERTAD2,KCNH1,EPC1,LGALS1,VWA1,BCL2L11,CACYBP,GFPT2,CBLN1,SETD1B,DNAJA4,KIRREL3,NOP14,C15ORF61,PARVA,HLF,TACC1,ADGRA3,PACSIN3,XKR6,ATP2B4,PPP2R2C,TMEM132E,TRI…
TF	Factor: Egr-1; motif: GCGGGGGCGG; match class: 0	TF:M01873_0	0.00180401	2.74376	4072	1172	306	19922	ARMC9,ZIC1,ID1,WSB2,EFNA4,ITGA5,MBOAT2,GPR135,HDAC7,NUDT4,RORA,TAPBP,PRR7,BDNF,FOXK2,RARG,LMNA,SLMAP,ARAP1,TGM2,ADAM12,ST7,CLYBL,ATP2C1,ANKRD53,MAML2,CIB2,PGM2,RAB43,ESR1,LDB1,BAZ1A,MYO10,ART5,KLHDC8A,EPC1,BTG1,OSBPL10,LGALS1,BCL2L11,TSPAN11,GFPT2,WEE1,BID,SLC16A1,PARVA,HLF,GTF2IRD1,PAPPA,ADGRA3,XKR6,ISL2,VPS13B,IGF1R,CHUK,FAM69A,JAM2,TTBK1,IRF1,E2F7,FBXO10,WDR25,NOD1,SNTG2,TTC23,PIM1,SERGEF,AMPD…
TF	Factor: GKLF; motif: CCTCCYN; match class: 1	TF:M01835_1	0.00228936	2.64029	10198	1172	679	19922	ARMC9,ZIC1,KLF12,ID1,WSB2,CYP11A1,EFNA4,IQCA1,ESYT1,ITGA5,ART3,PLOD1,GRM8,CASP8,MBOAT2,OLFML3,ZIC4,PSMD3,PLEKHO1,ZC3H12D,FRMD4A,TGIF1,HDAC7,NUDT4,HTR2A,SGPP2,SRGAP1,TAPBP,ARHGEF12,PIP4K2A,PAH,RINL,SLC25A24,PRR7,HVCN1,SLC12A6,NAB2,BDNF,ADAM17,SH3RF2,NCCRP1,RARG,LMNA,PIP5KL1,MIXL1,MCPH1,CPNE8,TGM2,KLF11,LOXL4,ZMYND11,SOD3,AUTS2,CLYBL,ATP2C1,ANKRD53,GSTP1,ID2,RAB13,CIB2,SORBS3,MGLL,PGM2,PROCR,HAPLN2…
TF	Factor: E2F-3:TBR2; motif: ANGTGYKANGGCGCSTTNNCRNNT; match class: 1	TF:M08207_1	0.0039333	2.40524	15641	1172	982	19922	MMACHC,ZIC1,KLF12,ID1,WSB2,CYP11A1,EFNA4,IQCA1,ESYT1,ITGA5,ART3,PLOD1,HS6ST1,EN2,GRM8,MBOAT2,ZIC4,PSMD3,PLEKHO1,TGIF1,GPR135,C2CD4A,HDAC7,HOXD3,NPM3,NUDT4,RORA,SGPP2,SRGAP1,TAPBP,ARHGEF12,ZMIZ1,PIP4K2A,RINL,SLC25A24,HVCN1,SLC12A6,IL1RL1,SLC27A1,NAB2,BDNF,FOXK2,HMGN1,DNAH11,ADAM17,SH3RF2,ARHGAP20,NCCRP1,RARG,LDHA,TNFRSF1A,TNPO1,LMNA,SLMAP,MIXL1,MCPH1,SH3D19,CPNE8,ARAP1,DTNA,KLF11,DENND4A,ADAM12,LO…
TF	Factor: MAZ; motif: CCCTCCCYCYN; match class: 1	TF:M07297_1	0.00433757	2.36275	669	1172	70	19922	HDAC7,NUDT4,TAPBP,NAB2,KLHDC8A,SEZ6L2,PKM2,BTG1,DBN1,OSBPL10,GTF2IRD1,PAPPA,PPP2R2C,FGF20,MLLT1,BAIAP2L1,BMI1,AMPD2,FAR2,UBR5,CCDC3,RUNX1T1,PSD2,CACNA1I,GPR153,MGST2,PRICKLE2,PARD3,PRRX1,CMBL,PRDM8,PAFAH1B1,PITPNC1,ELOVL1,MTA3,DLX4,GSK3B,CTDSP1,NFATC1,TNIK,ANK1,ATL2,MAZ,SLIT1,NEBL,THSD4,NFAM1,DCTD,MECOM,ATXN7L1,PRKAG2,PBX3,FOXP1,PSMD11,MAGI2,CNOT2,WWOX,TNFAIP8L3,DNMT3A,CHCHD10,DHRS3,GABRA2,PLEKHA…
TF	Factor: ERG; motif: ACCGGAWATCCGGT; match class: 1	TF:M03976_1	0.00558947	2.25263	8823	1172	595	19922	MMACHC,ARMC9,ZIC1,ID1,EFNA4,ESYT1,HS6ST1,GRM8,ZIC4,PSMD3,TGIF1,GPR135,C2CD4A,HDAC7,EVA1A,NPM3,RORA,SGPP2,TAPBP,ARHGEF12,ZMIZ1,PIP4K2A,HVCN1,SLC12A6,SLC27A1,NAB2,FOXK2,ADAM17,ARHGAP20,RARG,LDHA,PIP5KL1,MCPH1,CPNE8,DTNA,TGM2,KLF11,LDLRAD4,DENND4A,ADAM12,LOXL4,ST7,ZMYND11,AUTS2,ID2,MGLL,DGKI,PGM2,RAB43,BAZ1A,MAP3K4,KLF6,STIM1,TMOD3,FNDC3A,MCF2L,CMTM3,NEK9,AKAP2,PPT2,BCL2,KCNH1,TCF7L2,EPC1,GIPR,DBN1,…
TF	Factor: EGR1; motif: NGNGKGGGYGGNGS; match class: 1	TF:M09761_1	0.00564804	2.2481	1571	1172	136	19922	OLFML3,HVCN1,SLC27A1,NAB2,BDNF,HMGN1,ADAM17,ARHGAP20,DTNA,KLF11,DENND4A,AUTS2,FNDC3A,CMTM3,TCF7L2,GIPR,DBN1,C11ORF95,PCBD1,CBLN1,SETD1B,TNKS1BP1,EHBP1L1,SPRY1,MYO1C,PPP2R2C,IGF1R,FZD2,BAIAP2L1,CCND3,BMI1,POGZ,ALK,CAMTA1,DLL1,HRH3,PTCH1,GDNF,GFI1,PFKP,DAAM1,DAP,PARD3,CREBBP,IFNGR2,SDK2,GSTM2,KBTBD11,GSAP,EYA4,CAMK1D,UPP1,BAHCC1,EEFSEC,ZFP36L2,DDX43,LIMS2,LEPROT,COL9A3,PKDCC,MTA3,TBCD,CPEB1,AFF1,MA…
TF	Factor: Osx; motif: CCNCCCCCNNN; match class: 0	TF:M07329_0	0.00620832	2.20703	4363	1172	321	19922	ARMC9,ID1,EFNA4,ITGA5,HS6ST1,EN2,OLFML3,GPR135,HDAC7,NUDT4,SGPP2,PRR7,SLC12A6,NAB2,BDNF,ARHGAP20,RARG,LMNA,PIP5KL1,MIXL1,CPNE8,ARAP1,DTNA,TGM2,DENND4A,ST7,CLYBL,CIB2,MGLL,PGM2,ESR1,LDB1,KLF6,STIM1,MYO10,PPT2,BCL2,SERTAD2,EPC1,GIPR,VWA1,TSPAN11,WEE1,DNAJA4,SLC16A1,CCDC6,PAPPA,ADGRA3,EHBP1L1,SPRY1,USP4,HFM1,TMEM132E,VPS13B,FKBP1B,STAT2,PDE6B,FAM69A,BAIAP2L1,MPP6,CCND3,JAM2,TTBK1,IRF1,FBXO10,PPP2R2B…
TF	Factor: EGR1; motif: NGNGKGGGYGGNGS; match class: 0	TF:M09761_0	0.0067671	2.1696	3604	1172	272	19922	ZIC1,EFNA4,PLEKHO1,TGIF1,GPR135,NPM3,RORA,SGPP2,TAPBP,PRR7,RARG,LMNA,CPNE8,ARAP1,TGM2,LOXL4,ST7,ANKRD53,MAML2,ID2,CIB2,PGM2,RAB43,KLF6,MYO10,ART5,BCL2,SERTAD2,KCNH1,LGALS1,BCL2L11,TSPAN11,GFPT2,GALNT7,DNAJA4,TRPC4,BID,SLC16A1,HLF,CCDC6,GTF2IRD1,TACC1,PAPPA,ADGRA3,PACSIN3,XKR6,USP4,ISL2,TMEM132E,VPS13B,MLLT1,FAM69A,GMDS,SLC25A25,HEG1,FCHSD2,JAM2,TTBK1,IRF1,E2F7,FBXO10,YAP1,WDR25,SNTG2,PIM1,AMPD2,K…
TF	Factor: SP1; motif: NCCCCKCCCCC; match class: 1	TF:M07226_1	0.00749687	2.12512	3903	1172	291	19922	EFNA4,GRM8,MBOAT2,PLEKHO1,TGIF1,HDAC7,RORA,TAPBP,HVCN1,SLC27A1,NAB2,BDNF,HMGN1,ADAM17,PIP5KL1,ARAP1,KLF11,DENND4A,LOXL4,AUTS2,ID2,RAB43,KLF6,MYO10,FNDC3A,CMTM3,SEZ6L2,SERTAD2,TCF7L2,DBN1,LGALS1,PCBD1,GFPT2,CBLN1,TNKS1BP1,GTF2IRD1,PACSIN3,EHBP1L1,SPRY1,MYO1C,MLLT1,FZD2,FAM69A,GMDS,BAIAP2L1,MPP6,CCND3,BMI1,POGZ,TTBK1,ALK,IRF1,CAMTA1,DLL1,SNTG2,HRH3,TTC23,PIM1,PTCH1,UBR5,CYBA,ECE1,GPR153,FMNL2,PFKP,…
TF	Factor: EGR1; motif: NCNCCGCCCCCGCN; match class: 0	TF:M07208_0	0.00806281	2.09351	4031	1172	299	19922	ARMC9,PLOD1,GPR135,HDAC7,RORA,SGPP2,TAPBP,PRR7,ADAM17,NCCRP1,RARG,LMNA,PIP5KL1,MCPH1,CPNE8,ARAP1,TGM2,ADAM12,ANKRD53,MAML2,CIB2,MGLL,PGM2,RAB43,KLF6,ART5,SEZ6L2,BCL2,SERTAD2,TCF20,BTG1,BCL2L11,TSPAN11,CBLN1,DNAJA4,BID,SLC16A1,HLF,CCDC6,GTF2IRD1,TACC1,ADGRA3,PACSIN3,TMEM132E,VPS13B,IGF1R,MLLT1,ZMYND8,FAM69A,GMDS,SLC25A25,JAM2,TTBK1,IRF1,E2F7,FBXO10,YAP1,WDR25,NOD1,SNTG2,SERGEF,THSD7A,AMPD2,KLHL3,U…
TF	Factor: TFII-I; motif: RGAGGKAGG; match class: 1	TF:M00706_1	0.00890742	2.05025	1599	1172	137	19922	HDAC7,NUDT4,SRGAP1,TAPBP,ARHGEF12,PRR7,RARG,ID2,PROCR,SEZ6L2,TCF7L2,PKM2,BTG1,OSBPL10,PCBD1,SLC16A1,CCDC6,GTF2IRD1,PAPPA,EHBP1L1,MYO1C,PPP2R2C,IGF1R,FGF20,MLLT1,FKBP1B,BAIAP2L1,TTBK1,AKNA,MMP21,AMPD2,FAR2,UBR5,CCDC3,RUNX1T1,PSD2,KLHDC9,CRTAC1,MYOM2,CACNA1I,GPR153,MGST2,SEMA5B,CUEDC1,DAP,PRICKLE2,ADARB2,PARD3,FRMD3,PRRX1,LRRN1,SNX29,CMBL,PEX10,CAPN5,PAFAH1B1,PITPNC1,ELOVL1,TCF7L1,SLC2A4RG,MTA3,PLX…
TF	Factor: AP-2gamma; motif: GCCYNNGGS; match class: 1	TF:M00470_1	0.00898275	2.04659	5606	1172	398	19922	HS6ST1,EN2,MBOAT2,PLEKHO1,HDAC7,RORA,SGPP2,TAPBP,ARHGEF12,ZMIZ1,PIP4K2A,HVCN1,SLC27A1,FOXK2,ADAM17,RARG,PIP5KL1,SLMAP,MIXL1,ARAP1,DTNA,TGM2,DENND4A,ADAM12,LOXL4,ZMYND11,AUTS2,SORBS3,MGLL,RAB43,BAZ1A,KLF6,STIM1,MYO10,AKAP2,TCF7L2,EPC1,BTG1,DBN1,LGALS1,PLBD1,C11ORF95,VPS13D,MYO15A,DAPK1,TSPAN11,GFPT2,CBLN1,GALNT7,SETD1B,WEE1,TNKS1BP1,DNAJA4,KIRREL3,PARVA,HLF,GTF2IRD1,PACSIN3,EHBP1L1,MYO1C,HFM1,EXOC…
TF	Factor: RUNX2; motif: NRACCGCAAACCGCAN; match class: 1	TF:M04106_1	0.00940576	2.02661	8434	1172	570	19922	ZIC1,CYP11A1,EFNA4,ESYT1,HS6ST1,EN2,GRM8,CASP8,MBOAT2,ZIC4,PSMD3,PLEKHO1,GPR135,C2CD4A,HDAC7,HOXD3,NUDT4,SRGAP1,ZMIZ1,PIP4K2A,RINL,SLC25A24,HVCN1,SLC12A6,SLC27A1,NAB2,BDNF,FOXK2,HMGN1,DNAH11,ARHGAP20,NCCRP1,TNPO1,LMNA,PIP5KL1,MCPH1,CPNE8,TGM2,KLF11,DENND4A,ADAM12,LOXL4,ST7,AUTS2,CLYBL,GSTP1,ID2,THBS2,SPRED2,PGM2,RAB43,LDB1,FAM208B,KLF6,STIM1,TMOD3,MYO10,CMTM3,NEK9,PPT2,BCL2,SLC12A8,PKM2,EPC1,TCF2…
TF	Factor: SP2; motif: GNNGGGGGCGGGGSN; match class: 1	TF:M03807_1	0.00947475	2.02343	4195	1172	309	19922	PLEKHO1,TGIF1,HDAC7,NPM3,RORA,TAPBP,HVCN1,SLC27A1,NAB2,HMGN1,ADAM17,PIP5KL1,KLF11,LOXL4,AUTS2,CLYBL,ANKRD53,ID2,CIB2,RAB43,STIM1,MYO10,FNDC3A,CMTM3,SEZ6L2,SERTAD2,KCNH1,TCF7L2,DBN1,LGALS1,C11ORF95,PCBD1,GFPT2,CBLN1,TNKS1BP1,DNAJC1,CCDC6,GTF2IRD1,EHBP1L1,XKR6,MYO1C,IGF1R,MLLT1,FZD2,FAM69A,GMDS,BAIAP2L1,MPP6,SLC25A25,CCND3,SOS1,POGZ,TTBK1,ALK,IRF1,CAMTA1,DLL1,SNTG2,HRH3,TTC23,PIM1,SERGEF,PTCH1,CYBA…
TF	Factor: ctcf; motif: CCNCNAGRKGGCRSTN; match class: 1	TF:M07249_1	0.00998454	2.00067	2066	1172	169	19922	GPR135,HDAC7,NUDT4,ZMIZ1,PIP4K2A,HVCN1,FOXK2,HMGN1,DNAH11,LMNA,TGM2,ATP2C1,ANKRD53,PGM2,MAP3K4,MCF2L,CMTM3,BCL2,SLC12A8,SERTAD2,KCNH1,EPC1,C11ORF95,VWA1,BCL2L11,VPS13D,CBLN1,BID,SPRY1,PPP2R2C,TRIL,IGF1R,NTNG2,PDE6B,BAIAP2L1,MPP6,FCHSD2,BMI1,PPP2R2B,ABCA3,SNTG2,SERGEF,MYO15B,UBR5,PLK2,HS3ST2,GDNF,OSBPL5,TMTC2,GFI1,CLCN3,CREBBP,SDK2,KBTBD11,LRP5,DENND4C,DNM1L,KANSL1,SLC20A2,VOPP1,PITPNC1,CD276,ZFP3…
TF	Factor: Pax-5; motif: BCNNNRNGCANBGNTGNRTAGCSGCHNB; match class: 1	TF:M00143_1	0.0116555	1.93347	5107	1172	366	19922	ZIC1,ID1,EFNA4,IQCA1,ITGA5,EN2,GRM8,MBOAT2,ZC3H12D,FRMD4A,C2CD4A,HDAC7,SGPP2,SRGAP1,ARHGEF12,BDNF,HMGN1,DNAH11,ADAM17,LDHA,TNFRSF1A,LMNA,SLMAP,MIXL1,CPNE8,ARAP1,KLF11,LOXL4,ATP2C1,ANKRD53,GSTP1,SORBS3,MGLL,DGKI,BAZ1A,MAP3K4,KLF6,TMOD3,FNDC3A,MCF2L,KLHDC8A,AKAP2,PPT2,KCNH1,RGS12,EPC1,BTG1,VWA1,BCL2L11,PCBD1,GFPT2,KIRREL3,GTF2IRD1,ADGRA3,PACSIN3,EHBP1L1,USP4,ANK2,PER1,PPP2R2C,TMEM132E,IGF1R,TRIM31,…
TF	Factor: FLI1; motif: ACCGGAAATCCGGT; match class: 1	TF:M03989_1	0.0123528	1.90824	5607	1172	397	19922	ARMC9,ID1,EFNA4,ESYT1,HS6ST1,GRM8,TGIF1,GPR135,C2CD4A,HDAC7,EVA1A,RORA,ARHGEF12,ZMIZ1,PIP4K2A,HVCN1,SLC27A1,ADAM17,PIP5KL1,MCPH1,CPNE8,DTNA,KLF11,DENND4A,ADAM12,ST7,ZMYND11,AUTS2,ID2,MGLL,RAB43,MAP3K4,STIM1,FNDC3A,CMTM3,AKAP2,PPT2,BCL2,EPC1,GIPR,OSBPL10,VWA1,BCL2L11,VPS13D,DAPK1,CACYBP,GFPT2,CBLN1,GALNT7,DNAJA4,TRPC4,KIRREL3,TAF3,SLC16A1,OSMR,GTF2IRD1,PACSIN3,USP4,MYO1C,HFM1,ZNF773,TMEM132E,VPS13…
TF	Factor: AhR:Arnt; motif: GRGKATYGCGTGMCWNSCC; match class: 1	TF:M00237_1	0.0134377	1.87168	1455	1172	126	19922	MMACHC,ARMC9,MBOAT2,ZIC4,NUDT4,RORA,ZMIZ1,HVCN1,FOXK2,ARHGAP20,PIP5KL1,ARAP1,ADAM12,LDB1,BAZ1A,PTCD3,MCF2L,PPT2,BTG1,OSBPL10,BID,SLC16A1,HLF,EHBP1L1,ISL2,IGF1R,ABCA3,SDK1,RUNX1T1,DOK7,HS3ST2,EXOSC6,GPR153,LRIG3,SEMA5B,DAP,PARD3,PPP3R1,BAHCC1,SLC25A38,PEX10,SLC20A2,PAFAH1B1,KCNK5,ELOVL1,ANKRD30B,CYB5A,PTF1A,TCF7L1,MYL5,PPP1R13L,MTA3,RPS6KA2,KIDINS220,TBCD,TEAD1,ANO6,MCF2L2,MARVELD1,RAB32,ATP9B,TST…
TF	Factor: BTEB2; motif: RGGGNGKGGN; match class: 0	TF:M07277_0	0.014467	1.83962	4357	1172	318	19922	ZIC1,EFNA4,IQCA1,ITGA5,ART3,HS6ST1,ZC3H12D,NUDT4,TAPBP,PIP4K2A,PAH,SLC12A6,BDNF,FOXK2,DNAH11,TNPO1,LMNA,CPNE8,DTNA,TGM2,ADAM12,ST7,ZMYND11,ATP2C1,MAML2,THBS2,DGKI,PGM2,PROCR,ESR1,BAZ1A,FAM208B,MAP3K4,STIM1,AKAP2,SLC12A8,KCNH1,PKM2,GIPR,C11ORF95,VPS13D,PIK3R3,ANKRD34A,CACYBP,TSPAN11,DNAJA4,TRPC4,AKAP6,NOL3,PARVA,HLF,CCDC6,TACC1,PAPPA,ADGRA3,PACSIN3,XKR6,SPRY1,PER1,EXOC4,SDCCAG8,ISL2,PPP2R2C,TMEM13…
TF	Factor: AP-2alpha; motif: GCCNNNRGS; match class: 1	TF:M00469_1	0.0145844	1.83611	3330	1172	252	19922	EN2,PLEKHO1,HDAC7,RORA,SGPP2,ARHGEF12,ZMIZ1,PIP4K2A,HVCN1,FOXK2,ADAM17,PIP5KL1,SLMAP,TGM2,ADAM12,LOXL4,ZMYND11,MGLL,RAB43,KLF6,STIM1,AKAP2,EPC1,BTG1,DBN1,PLBD1,C11ORF95,TSPAN11,GFPT2,GALNT7,SETD1B,TNKS1BP1,DNAJA4,PARVA,GTF2IRD1,PACSIN3,EHBP1L1,ISL2,PPP2R2C,TMEM132E,TRIL,IGF1R,FKBP1B,NTNG2,GMDS,BAIAP2L1,CCND3,HEG1,SOS1,POGZ,IRF1,WDR25,SNTG2,FAR2,FDFT1,PLK2,SDK1,FAM193B,LARS2,ECE1,DOK7,KLHDC9,OSBPL…
TF	Factor: NF-kappaB; motif: GGGGATYCCC; match class: 1	TF:M00051_1	0.0160956	1.79329	2785	1172	216	19922	MMACHC,EFNA4,IQCA1,EN2,SRGAP1,TAPBP,RINL,HVCN1,NAB2,ARHGAP20,TNFRSF1A,LMNA,MCPH1,LDLRAD4,ATP2C1,SORBS3,MGLL,HAPLN2,ESR1,BAZ1A,FAM208B,KLF6,STIM1,MYO10,SEZ6L2,AKAP2,LGALS1,C11ORF95,GFPT2,GALNT7,SETD1B,C15ORF61,HLF,CCDC6,GTF2IRD1,PACSIN3,EHBP1L1,XKR6,MYO1C,PER1,PPP2R2C,IGF1R,NTNG2,PDE6B,ZMYND8,FAM69A,FCHSD2,BMI1,IRF1,CAMTA1,ABCA3,HEXB,CYBA,SDK1,ACTA1,NCOA3,DOK7,KLHDC9,OSBPL5,MYOM2,SEMA5B,PRICKLE2,W…
TF	Factor: E2F; motif: TTTSGCGS; match class: 1	TF:M00426_1	0.0168233	1.77409	5866	1172	412	19922	MMACHC,ZIC1,EFNA4,EN2,GRM8,OLFML3,ZIC4,PSMD3,PLEKHO1,C2CD4A,HDAC7,HOXD3,TAPBP,ARHGEF12,ZMIZ1,PIP4K2A,SLC25A24,HVCN1,SLC12A6,NAB2,BDNF,HMGN1,DNAH11,TNFRSF1A,TNPO1,LMNA,CPNE8,ARAP1,DTNA,TGM2,DENND4A,ZMYND11,AUTS2,ANKRD53,SORBS3,MGLL,LDB1,STIM1,TMOD3,NEK9,SLC12A8,SERTAD2,KCNH1,TCF7L2,EPC1,DBN1,OSBPL10,BCL2L11,PIK3R3,CACYBP,GFPT2,SETD1B,WEE1,KIRREL3,TAF3,NOP14,PARVA,HLF,OSMR,GTF2IRD1,TACC1,PACSIN3,XK…
TF	Factor: DPF2; motif: NYCACYTCCYCNYYCY; match class: 1	TF:M09760_1	0.0174392	1.75847	3001	1172	230	19922	ARMC9,ZIC1,WSB2,MBOAT2,FRMD4A,HDAC7,NPM3,SRGAP1,ZMIZ1,PIP4K2A,SLC25A24,NAB2,HMGN1,NCCRP1,RARG,KLF11,ZMYND11,SOD3,AUTS2,ATP2C1,ANKRD53,GSTP1,ID2,PROCR,BAZ1A,TMOD3,ART5,SEZ6L2,AKAP2,PPT2,SLC12A8,TCF7L2,BTG1,DBN1,OSBPL10,GFPT2,SETD1B,BID,NOP14,PAPPA,ADGRA3,EHBP1L1,XKR6,PER1,EXOC4,ZNF773,ATP2B4,ISL2,IGF1R,TRIM31,FKBP1B,FZD2,CADPS,FAM69A,BAIAP2L1,MPP6,HEG1,FCHSD2,BMI1,AKNA,ALK,YAP1,MT1X,DLL1,OLFML2B,U…
TF	Factor: EGR1; motif: NACGCCCACGCANW; match class: 0	TF:M03896_0	0.0184668	1.73361	4008	1172	295	19922	MBOAT2,GPR135,SGPP2,TAPBP,ZMIZ1,SLC25A24,SLC12A6,RARG,PIP5KL1,SLMAP,DTNA,TGM2,ADAM12,LOXL4,ST7,CLYBL,ANKRD53,ID2,CIB2,PGM2,RAB43,ESR1,BAZ1A,MYO10,ART5,CMTM3,BCL2,TCF7L2,GIPR,OSBPL10,LGALS1,C11ORF95,BCL2L11,GFPT2,CBLN1,WEE1,TNKS1BP1,DNAJA4,TAF3,SLC16A1,C15ORF61,PARVA,HLF,GTF2IRD1,TACC1,ADGRA3,PACSIN3,USP4,MYO1C,ZNF773,ATP2B4,VPS13B,FZD2,NTNG2,CHUK,TTBK1,FBXO10,WDR25,NOD1,SNTG2,TTC23,PIM1,SERGEF,TH…
TF	Factor: LRF; motif: GGGGKYNNB; match class: 0	TF:M01100_0	0.0204583	1.68913	4786	1172	344	19922	KLF12,ID1,WSB2,IQCA1,GRM8,PLEKHO1,ZC3H12D,TGIF1,GPR135,HDAC7,NPM3,NUDT4,ARHGEF12,PIP4K2A,SLC25A24,SLC12A6,SLC27A1,BDNF,ARHGAP20,NCCRP1,RARG,MIXL1,MCPH1,TGM2,KLF11,LDLRAD4,DENND4A,ADAM12,ST7,ZMYND11,SOD3,AUTS2,GSTP1,RAB13,SORBS3,MGLL,DGKI,LDB1,BAZ1A,KLF6,STIM1,MYO10,FNDC3A,MCF2L,BCL2,RGS12,TCF20,BTG1,LGALS1,PLBD1,TACR2,BCL2L11,ANKRD34A,MYO15A,TSPAN11,GFPT2,CBLN1,GALNT7,SETD1B,WEE1,TAF3,C15ORF61,NO…
TF	Factor: Egr-1; motif: WTGCGTGGGCGK; match class: 0	TF:M00243_0	0.0237539	1.62426	4083	1172	299	19922	ITGA5,GRM8,ZC3H12D,TGIF1,GPR135,RORA,SGPP2,SRGAP1,TAPBP,HVCN1,FOXK2,DNAH11,ARHGAP20,RARG,TNPO1,LMNA,PIP5KL1,MIXL1,DTNA,AUTS2,ATP2C1,PGM2,KLF6,MYO10,MCF2L,ART5,SEZ6L2,PPT2,PKM2,EPC1,BTG1,OSBPL10,BCL2L11,MYO15A,DAPK1,TSPAN11,CBLN1,TNKS1BP1,DNAJA4,BID,TAF3,NOP14,PARVA,HLF,PACSIN3,USP4,MYO1C,ZNF773,SDCCAG8,ISL2,VPS13B,TRIL,CADPS,PDE6B,FAM69A,GMDS,BMI1,TTBK1,IRF1,YAP1,DLL1,SNTG2,AMPD2,KLHL3,CYBA,GPM6A…
TF	Factor: CHD2; motif: TCTCGCGAG; match class: 1	TF:M04710_1	0.0258056	1.58829	11571	1172	750	19922	MMACHC,ARMC9,ZIC1,ID1,CYP11A1,ESYT1,PLOD1,EN2,GRM8,MBOAT2,OLFML3,ZIC4,PSMD3,TGIF1,ANGPT1,C2CD4A,EVA1A,NPM3,RORA,SRGAP1,KIAA1217,TAPBP,ARHGEF12,TRIM54,ZMIZ1,PIP4K2A,RINL,SLC25A24,HVCN1,SLC12A6,SLC27A1,BDNF,FOXK2,HMGN1,DNAH11,ADAM17,ARHGAP20,NCCRP1,RARG,LDHA,TNPO1,PIP5KL1,SLMAP,MCPH1,ARAP1,KLF11,LDLRAD4,DENND4A,ADAM12,LOXL4,ST7,ZMYND11,SOD3,AUTS2,ATP2C1,ANKRD53,GSTP1,RAB13,THBS2,CIB2,ESR1,LDB1,BAZ1…
TF	Factor: CPBP; motif: SNCCCNN; match class: 1	TF:M01822_1	0.030025	1.52252	18839	1172	1138	19922	MMACHC,ARMC9,ZIC1,KLF12,ID1,WSB2,CYP11A1,EFNA4,IQCA1,ESYT1,ITGA5,ART3,PLOD1,HS6ST1,EN2,GRM8,CASP8,MBOAT2,OLFML3,ZIC4,PSMD3,PLEKHO1,ZC3H12D,FRMD4A,TGIF1,ANGPT1,GPR135,C2CD4A,HDAC7,HOXD3,EVA1A,NPM3,NUDT4,HTR2A,RORA,SGPP2,SRGAP1,KIAA1217,TAPBP,ARHGEF12,TRIM54,ZMIZ1,PIP4K2A,PAH,RINL,SLC25A24,PRR7,HVCN1,SLC12A6,SLC27A1,NAB2,BDNF,FOXK2,HMGN1,DNAH11,ADAM17,SH3RF2,ARHGAP20,NCCRP1,RARG,LDHA,TNFRSF1A,TNPO1…
TF	Factor: E2F-1; motif: NTTTCGCGCS; match class: 0	TF:M00940_0	0.0318913	1.49633	5225	1172	370	19922	MMACHC,ESYT1,PLEKHO1,TGIF1,HDAC7,HOXD3,SRGAP1,TAPBP,ARHGEF12,HVCN1,SLC12A6,DNAH11,SH3RF2,TNFRSF1A,DTNA,TGM2,LOXL4,ST7,ATP2C1,ANKRD53,MAML2,CIB2,MGLL,LDB1,MAP3K4,PTCD3,FNDC3A,CMTM3,SEZ6L2,PKM2,EPC1,BTG1,LGALS1,BCL2L11,DAPK1,CACYBP,ZNF236,DNAJA4,KIRREL3,TAF3,SLC16A1,C15ORF61,PARVA,CCDC6,OSMR,TACC1,ADGRA3,SPRY1,USP4,EXOC4,FZD2,CADPS,CHUK,BAIAP2L1,MPP6,SLC25A25,CCND3,SOS1,BMI1,POGZ,CAMTA1,E2F7,PPP2R2…
TF	Factor: SP1; motif: GGGGYGGGGNS; match class: 0	TF:M01303_0	0.0354955	1.44983	4371	1172	316	19922	EFNA4,ART3,PLOD1,HS6ST1,EN2,GRM8,OLFML3,ZC3H12D,NUDT4,ARHGEF12,PIP4K2A,PRR7,BDNF,FOXK2,DNAH11,ADAM17,ARHGAP20,NCCRP1,RARG,LMNA,CPNE8,ARAP1,ADAM12,ZMYND11,CLYBL,RAB13,THBS2,CIB2,SORBS3,MGLL,PGM2,ESR1,MAP3K4,ART5,PPT2,SLC12A8,KCNH1,PKM2,GIPR,OSBPL10,VWA1,BCL2L11,VPS13D,PIK3R3,CACYBP,TSPAN11,GALNT7,DNAJA4,BID,NOL3,CCDC6,TACC1,PAPPA,ADGRA3,PACSIN3,PER1,ISL2,TMEM132E,VPS13B,TRIM31,ZMYND8,FAM69A,BAIAP2…
TF	Factor: AHR; motif: CACGCN; match class: 1	TF:M01855_1	0.0372819	1.4285	2790	1172	214	19922	ART3,HS6ST1,EN2,ZC3H12D,HDAC7,NPM3,RORA,SRGAP1,ZMIZ1,SLC12A6,NAB2,FOXK2,ARHGAP20,LMNA,TGM2,ADAM12,ID2,MGLL,RAB43,LDB1,MYO10,MCF2L,CMTM3,SLC12A8,KCNH1,RGS12,GIPR,BTG1,OSBPL10,VWA1,CACYBP,TRPC4,SLC16A1,HLF,EHBP1L1,SPRY1,USP4,EXOC4,ISL2,GMDS,CCND3,FCHSD2,POGZ,ALK,IRF1,ABCA3,SNTG2,CPA5,CSMD1,PREX2,PRKG1,PDE4B,MAP2K3,KLHDC9,HS3ST2,GDNF,ATOX1,CRTAC1,TMTC2,VPS36,LMOD1,TGFB2,CLCN3,CREBBP,GSTM2,EYA4,ULK4,…
TF	Factor: FKLF; motif: BGGGNGGVMD; match class: 0	TF:M01837_0	0.0376774	1.42392	4059	1172	296	19922	ZIC1,KLF12,IQCA1,ITGA5,PLOD1,MBOAT2,HDAC7,PIP4K2A,NAB2,FOXK2,HMGN1,ADAM17,LDHA,LMNA,MIXL1,MCPH1,DTNA,LOXL4,ST7,AUTS2,CLYBL,GSTP1,ID2,RAB13,CIB2,MGLL,PGM2,LDB1,MAP3K4,KLF6,SEZ6L2,AKAP2,KCNH1,PKM2,VPS13D,PCBD1,GFPT2,TRPC4,C15ORF61,PAPPA,EHBP1L1,XKR6,USP4,PPP2R2C,TMEM132E,TRIL,STAT2,CADPS,ZMYND8,FAM69A,BAIAP2L1,SLC25A25,HEG1,JAM2,PPP2R2B,ABCA3,SNTG2,HEXB,PTCH1,FDFT1,PRKG1,SDK1,FAM193B,CCDC3,DEPDC7,P…
TF	Factor: SP1; motif: GGGGYGGGGNS; match class: 1	TF:M01303_1	0.0391782	1.40696	3530	1172	262	19922	MBOAT2,PLEKHO1,TGIF1,HDAC7,RORA,SGPP2,HVCN1,SLC27A1,NAB2,HMGN1,PIP5KL1,TGM2,KLF11,DENND4A,LOXL4,AUTS2,ANKRD53,GSTP1,MAML2,ID2,RAB43,MYO10,FNDC3A,CMTM3,SEZ6L2,BCL2,SERTAD2,TCF7L2,DBN1,C11ORF95,PCBD1,GFPT2,CBLN1,SETD1B,TNKS1BP1,HLF,GTF2IRD1,EHBP1L1,XKR6,MYO1C,PPP2R2C,MLLT1,FKBP1B,FZD2,GMDS,MPP6,FCHSD2,POGZ,TTBK1,ALK,IRF1,CAMTA1,ABCA3,DLL1,SNTG2,HRH3,CSMD1,PIM1,PTCH1,PRKG1,CHAT,CCDC3,LARS2,ECE1,GPR1…
TF	Factor: Zic3; motif: NGGGKGGTC; match class: 1	TF:M00450_1	0.0410302	1.3869	8023	1172	540	19922	ARMC9,ID1,WSB2,EFNA4,IQCA1,ESYT1,ITGA5,PLOD1,GRM8,MBOAT2,PSMD3,PLEKHO1,TGIF1,GPR135,HDAC7,HOXD3,NPM3,RORA,SGPP2,TAPBP,PAH,PRR7,HVCN1,SLC27A1,NAB2,ADAM17,SH3RF2,NCCRP1,RARG,TNPO1,LMNA,PIP5KL1,MIXL1,MCPH1,ARAP1,TGM2,LDLRAD4,DENND4A,LOXL4,ZMYND11,SOD3,CLYBL,ATP2C1,GSTP1,ID2,RAB13,THBS2,SORBS3,DGKI,PGM2,RAB43,ESR1,LDB1,BAZ1A,FAM208B,MAP3K4,TMOD3,FNDC3A,ART5,CMTM3,SEZ6L2,AKAP2,BCL2,SLC12A8,SERTAD2,PKM…
TF	Factor: AP-2alphaA; motif: ANMGCCTNAGGCKNT; match class: 1	TF:M01047_1	0.0433839	1.36267	9287	1172	615	19922	MMACHC,ID1,WSB2,ART3,HS6ST1,EN2,GRM8,PLEKHO1,C2CD4A,HDAC7,RORA,SRGAP1,ARHGEF12,ZMIZ1,PIP4K2A,RINL,SLC12A6,SLC27A1,NAB2,FOXK2,HMGN1,ADAM17,ARHGAP20,RARG,TNFRSF1A,PIP5KL1,MIXL1,MCPH1,ARAP1,DTNA,KLF11,LDLRAD4,DENND4A,ADAM12,LOXL4,ST7,AUTS2,GSTP1,CIB2,SORBS3,MGLL,DGKI,LDB1,BAZ1A,FAM208B,KLF6,STIM1,MYO10,FNDC3A,MCF2L,ART5,CMTM3,KLHDC8A,NEK9,SEZ6L2,AKAP2,BCL2,SERTAD2,PKM2,EPC1,TCF20,DBN1,LGALS1,PLBD1,V…
TF	Factor: Sp2; motif: GYCCCGCCYCYNNNN; match class: 1	TF:M07129_1	0.048621	1.31318	2408	1172	188	19922	HS6ST1,PLEKHO1,RORA,HVCN1,SLC27A1,NAB2,HMGN1,ADAM17,ARHGAP20,PIP5KL1,KLF11,DENND4A,AUTS2,ID2,RAB43,MYO10,FNDC3A,CMTM3,SEZ6L2,SERTAD2,DBN1,LGALS1,PCBD1,GFPT2,CBLN1,TNKS1BP1,GTF2IRD1,EHBP1L1,XKR6,MYO1C,ISL2,TMEM132E,MLLT1,FZD2,FAM69A,GMDS,MPP6,CCND3,POGZ,ALK,IRF1,CAMTA1,DLL1,SNTG2,HRH3,TTC23,PIM1,PTCH1,CYBA,LARS2,ECE1,GPR153,DAP,MTHFR,CREBBP,IFNGR2,EEF1D,GSAP,PEX10,EEFSEC,CAPN5,PRDM8,PHC2,CD276,ARH…
TF	Factor: TFAP2C; motif: NGCCCNNRGGCA; match class: 1	TF:M04152_1	0.0490544	1.30932	5555	1172	389	19922	ITGA5,HS6ST1,CASP8,MBOAT2,PLEKHO1,TGIF1,GPR135,HDAC7,PIP4K2A,SLC25A24,PRR7,SLC27A1,NAB2,FOXK2,HMGN1,DNAH11,RARG,MIXL1,CPNE8,ARAP1,DTNA,TGM2,DENND4A,ADAM12,LOXL4,ST7,ANKRD53,MGLL,DGKI,RAB43,ESR1,LDB1,BAZ1A,FAM208B,MAP3K4,KLF6,STIM1,TMOD3,FNDC3A,NEK9,AKAP2,PPT2,BCL2,SLC12A8,SERTAD2,PKM2,EPC1,BTG1,DBN1,LGALS1,C11ORF95,MYO15A,CBLN1,WEE1,DNAJA4,TRPC4,KIRREL3,NOP14,C15ORF61,PARVA,HLF,GTF2IRD1,TACC1,PAP…
MIRNA	hsa-miR-124-3p	MIRNA:hsa-miR-124-3p	6.7366e-05	4.17156	1439	1018	150	14833	ID1,ESYT1,PLOD1,NPM3,KIAA1217,BDNF,RARG,TNPO1,LMNA,CPNE8,LDLRAD4,LOXL4,ID2,PGM2,MAP3K4,KLF6,MYO10,CMTM3,NEK9,SERTAD2,DAPK1,GFPT2,GALNT7,SLC16A1,DNAJC1,PACSIN3,HFM1,SDCCAG8,MLLT1,SOS1,FCHSD2,CAMTA1,FNDC3B,RCAN1,PIM1,NID2,CCDC3,ECE1,DOK7,MAP2K3,TMTC2,FMNL2,TMEM181,WIPF1,SMU1,FRMD3,AGTR1,PRRX1,EYA4,STX18,LRRN1,RAVER2,PHC2,ELOVL1,ZFP36L2,VNN2,CYB5A,SLC2A4RG,ERBB2,PPP1R13L,LIMD1,IFI44L,TEAD1,PIAS1,EPH…
MIRNA	hsa-miR-548an	MIRNA:hsa-miR-548an	0.00286451	2.54295	124	1018	24	14833	ZMYND11,ANKRD53,LDB1,SOS1,FCHSD2,GDNF,CLCN3,LIMD1,AFF1,RAB32,ING1,SATB2,DDAH1,FAM91A1,ZNF148,THSD4,UCK2,RAB31,GSN,BTRC,CDON,INO80D,ITPRIP,SERINC5
MIRNA	hsa-miR-9-5p	MIRNA:hsa-miR-9-5p	0.012294	1.91031	348	1018	46	14833	EN2,LMNA,ID2,ESR1,KLF6,BCL2,BCL2L11,MYO1C,POGZ,E2F7,GDNF,CUEDC1,ARHGEF10,SMU1,KLF5,PRRX1,LOX,RUNX1,ALDH1A3,CUL4A,GSK3B,PXDN,AMOTL1,PACS1,SOX7,SERPINH1,NCOR2,PTX3,SNX7,GALNTL6,MYLK,ZNF557,FOXP1,SLC7A2,NUP155,OAF,PLCB4,HBP1,PPP4R2,UBE4B,CXCR4,SPTBN1,SERINC5,STARD13,WDR70,HLA-A
MIRNA	hsa-miR-34a-5p	MIRNA:hsa-miR-34a-5p	0.0145139	1.83822	727	1018	80	14833	KLF12,CASP8,FRMD4A,LDHA,TNFRSF1A,TNPO1,TGM2,PTCD3,TMOD3,BCL2,KCNH1,BCL2L11,DAPK1,GALNT7,NOL3,MYO1C,PER1,IGF1R,MLLT1,FKBP1B,CCND3,POGZ,CAMTA1,NOD1,DLL1,RCAN1,MYOF,PPP3R1,ABLIM1,AGTR1,RBM12,ERBB2,RBP2,EPHA2,TRAF3,PTMS,SATB2,LTBR,ZNF551,MAZ,DDAH1,ITGA6,EMP1,EXT2,WNT1,SKI,TSPAN14,FOXN3,ACSS1,RBM26,TM9SF3,HMGB1,MKLN1,KIF11,UCK2,FOXP1,CRADD,MCFD2,CEP170,UHRF1BP1,TXNRD1,UBP1,POU5F1,AHNAK,MTAP,VPS37B,KTN…
MIRNA	hsa-miR-218-5p	MIRNA:hsa-miR-218-5p	0.0292816	1.53341	812	1018	86	14833	KLF12,MBOAT2,FRMD4A,RORA,PIP4K2A,ADAM17,ADAM12,AUTS2,MAML2,MYO10,PKM2,EPC1,DAPK1,DNAJA4,KIRREL3,CCDC6,XKR6,HFM1,ATP2B4,IGF1R,GMDS,CCND3,BMI1,CAMTA1,FNDC3B,PTCH1,GPM6A,PRKG1,MAP2K3,PARD3,CREBBP,EEF1D,CLSTN1,SLC20A2,VOPP1,PHC2,KLHL31,FADS2,ANO6,SGPL1,ZC3H13,TEX9,TRPS1,ODC1,ANXA2,SATB2,ATL2,PACS1,GAB2,SSH1,UGP2,KLF10,TSPAN14,PTPN14,HLCS,GLI2,GIT2,HMGB1,ATXN7L1,PALLD,UCK2,FOXP1,UBE2D3,GNA12,CNTNAP2,F…
MIRNA	hsa-miR-22-3p	MIRNA:hsa-miR-22-3p	0.0418695	1.3781	163	1018	26	14833	BDNF,ESR1,BTG1,LGALS1,TACC1,UBR5,MTHFR,CHD9,ERBB2,FKBP5,MYO6,PTMS,ARHGEF26,ARID5B,PDIK1L,WNT1,MECOM,HMGB1,TRAF3IP1,HIF1A,FOXP1,WWC1,SLC7A5,VAPB,EFR3B,BMPR1B
HP	Autosomal dominant inheritance	HP:0000006	0.0010566	2.97609	1362	310	148	3885	ZIC1,CASP8,TGIF1,SLC25A24,TNFRSF1A,LMNA,DTNA,KLF11,ZMYND11,AUTS2,ATP2C1,KLF6,STIM1,KCNH1,EGLN1,PLIN1,SLC16A1,NOL3,OSMR,ANK2,IGF1R,FZD2,PDE6B,SOS1,POGZ,CAMTA1,PPP2R2B,YAP1,SCN8A,KLHL3,PTCH1,PRKG1,ACTA1,ECE1,GDNF,GFI1,TGFB2,ARHGEF10,COL2A1,CREBBP,LRP5,PRRX1,EYA4,LOX,RUNX1,DNM1L,KANSL1,CAPN5,SLC20A2,ASXL1,COL9A3,PRDM16,ERBB2,DLX4,KIDINS220,TEAD1,DLL4,EHHADH,EPHA2,PDE10A,JUP,CHRNA2,ABCA1,ATP1A3,KCNA1…

## Sheet: turquoise
Bettencourt et al. "White matter DNA methylation profiling reveals deregulation of HIP1, LMAN2, MOBP, and other loci in multiple system atrophy"
Table S6.5. Functional enrichment of the MSA-associated co-methylation module - turquoise
source	term_name	term_id	adjusted_p_value	negative_log10_of_adjusted_p_value	term_size	query_size	intersection_size	effective_domain_size	intersections
GO:MF	catalytic activity	GO:0003824	2.43244e-05	4.61396	6023	794	343	17612	EIF2AK4,PAFAH2,CHD5,PRPF8,PRKCA,HADHA,ERCC4,ACVR1,MYO16,B4GALT4,RAD9B,WDSUB1,ZAP70,LPIN1,RPS6KA2,RDH10,DPYSL4,GAPDHS,RRM2B,UBE2F,FTMT,PDZRN3,SENP6,NDUFB5,BAZ1B,SHOC2,PIP5K1A,PFKP,GAL3ST2,CGNL1,MCM3AP,CPNE3,PMPCB,UXS1,NDUFS5,KIFC2,PRKAR1B,PRDM16,GRK5,TMTC4,SHPRH,CDK6,KDM2A,ERAP2,RHBDD1,RAP1A,CUX1,SSH2,PTPRN2,ST3GAL5,ASB1,CCNB1,KITLG,MED20,UGT2A3,TRIM24,PDE3A,RAB11B,BMPR1B,RHOF,LHPP,UBE2E1,TUBA3C,P…
GO:MF	nucleotide binding	GO:0000166	0.00029607	3.52861	2154	794	144	17612	EIF2AK4,CHD5,PRKCA,HADHA,ACVR1,MYO16,ZAP70,RPS6KA2,GAPDHS,UBE2F,BAZ1B,PIP5K1A,PFKP,UXS1,KIFC2,PRKAR1B,GRK5,SHPRH,CDK6,PDS5B,RAP1A,DBI,RAB11B,BMPR1B,RHOF,UBE2E1,TUBA3C,TOR3A,PIK3C2G,MYH4,EPRS,MCCC1,PIF1,WNK1,PRKD3,KIF7,ASS1,SLC27A1,RHOBTB2,FARSB,PAN3,IVD,HSPA9,LATS2,STK3,HUNK,DDX58,TNK2,TTF2,MAP4K1,AURKC,AGAP1,GALK2,DDX47,HIPK1,ADK,TTN,FGFR2,KIF3A,RAD51C,TRAP1,STK17B,DHX15,KIF13B,PDE10A,ATP11B,RHO…
GO:MF	nucleoside phosphate binding	GO:1901265	0.00030418	3.51687	2155	794	144	17612	EIF2AK4,CHD5,PRKCA,HADHA,ACVR1,MYO16,ZAP70,RPS6KA2,GAPDHS,UBE2F,BAZ1B,PIP5K1A,PFKP,UXS1,KIFC2,PRKAR1B,GRK5,SHPRH,CDK6,PDS5B,RAP1A,DBI,RAB11B,BMPR1B,RHOF,UBE2E1,TUBA3C,TOR3A,PIK3C2G,MYH4,EPRS,MCCC1,PIF1,WNK1,PRKD3,KIF7,ASS1,SLC27A1,RHOBTB2,FARSB,PAN3,IVD,HSPA9,LATS2,STK3,HUNK,DDX58,TNK2,TTF2,MAP4K1,AURKC,AGAP1,GALK2,DDX47,HIPK1,ADK,TTN,FGFR2,KIF3A,RAD51C,TRAP1,STK17B,DHX15,KIF13B,PDE10A,ATP11B,RHO…
GO:MF	ion binding	GO:0043167	0.000419686	3.37708	6220	794	345	17612	EIF2AK4,ZSCAN23,PAFAH2,CHD5,ZNF667,PRKCA,CACNA1C,HADHA,ACVR1,MYO16,B4GALT4,ZNF669,ZAP70,RPS6KA2,ZZZ3,RRM2B,UBE2F,CETN3,ZNF444,FTMT,PDZRN3,SNRNP48,BAZ1B,TNFRSF11A,PIP5K1A,RASGRP1,ITGA10,PFKP,CASZ1,TNXB,PCDH9,GATA2,CPNE3,PMPCB,UXS1,KIFC2,PRKAR1B,KLF13,PRDM16,GRK5,CADPS2,SHPRH,IKZF2,CDH4,CACNA1D,FFAR4,CDK6,KDM2A,ERAP2,PDS5B,RAP1A,DBI,ZNF286B,TRIM24,PDE3A,RAB11B,SNX16,BMPR1B,RHOF,LHPP,UBE2E1,GPR39,RP…
GO:MF	purine nucleotide binding	GO:0017076	0.000577175	3.23869	1918	794	130	17612	EIF2AK4,CHD5,PRKCA,HADHA,ACVR1,MYO16,ZAP70,RPS6KA2,UBE2F,BAZ1B,PIP5K1A,PFKP,KIFC2,PRKAR1B,GRK5,SHPRH,CDK6,PDS5B,RAP1A,DBI,RAB11B,BMPR1B,RHOF,UBE2E1,TUBA3C,TOR3A,PIK3C2G,MYH4,EPRS,MCCC1,PIF1,WNK1,PRKD3,KIF7,ASS1,RHOBTB2,FARSB,PAN3,HSPA9,LATS2,STK3,HUNK,DDX58,TNK2,TTF2,MAP4K1,AURKC,AGAP1,GALK2,DDX47,HIPK1,ADK,TTN,FGFR2,KIF3A,RAD51C,TRAP1,STK17B,DHX15,KIF13B,PDE10A,ATP11B,RHOH,STK38,CDC7,CHKA,MCM3,M…
GO:MF	ribonucleotide binding	GO:0032553	0.000577175	3.23869	1918	794	130	17612	EIF2AK4,CHD5,PRKCA,HADHA,ACVR1,MYO16,ZAP70,RPS6KA2,UBE2F,BAZ1B,PIP5K1A,PFKP,KIFC2,PRKAR1B,GRK5,SHPRH,CDK6,PDS5B,RAP1A,DBI,RAB11B,BMPR1B,RHOF,UBE2E1,TUBA3C,TOR3A,PIK3C2G,MYH4,EPRS,MCCC1,PIF1,WNK1,PRKD3,KIF7,ASS1,RHOBTB2,FARSB,PAN3,HSPA9,LATS2,STK3,HUNK,DDX58,TNK2,TTF2,MAP4K1,AURKC,AGAP1,GALK2,DDX47,HIPK1,ADK,TTN,FGFR2,KIF3A,RAD51C,TRAP1,STK17B,DHX15,KIF13B,PDE10A,ATP11B,RHOH,STK38,CDC7,CHKA,MCM3,M…
GO:MF	purine ribonucleotide binding	GO:0032555	0.000636166	3.19643	1903	794	129	17612	EIF2AK4,CHD5,PRKCA,HADHA,ACVR1,MYO16,ZAP70,RPS6KA2,UBE2F,BAZ1B,PIP5K1A,PFKP,KIFC2,PRKAR1B,GRK5,SHPRH,CDK6,PDS5B,RAP1A,DBI,RAB11B,BMPR1B,RHOF,UBE2E1,TUBA3C,TOR3A,PIK3C2G,MYH4,EPRS,MCCC1,PIF1,WNK1,PRKD3,KIF7,ASS1,RHOBTB2,FARSB,PAN3,HSPA9,LATS2,STK3,HUNK,DDX58,TNK2,TTF2,MAP4K1,AURKC,AGAP1,GALK2,DDX47,HIPK1,ADK,TTN,FGFR2,KIF3A,RAD51C,TRAP1,STK17B,DHX15,KIF13B,PDE10A,ATP11B,RHOH,STK38,CDC7,CHKA,MCM3,M…
GO:MF	phosphotransferase activity, alcohol group as acceptor	GO:0016773	0.00167634	2.77564	801	794	65	17612	EIF2AK4,PRKCA,ACVR1,ZAP70,RPS6KA2,BAZ1B,PIP5K1A,PFKP,CPNE3,GRK5,CDK6,CUX1,CCNB1,KITLG,TRIM24,BMPR1B,PIK3C2G,WNK1,PRKD3,PAN3,NRP2,LATS2,STK3,GAB1,HUNK,TNK2,MAP4K1,AURKC,GALK2,HIPK1,ADK,TTN,FGFR2,STK17B,STK38,CAB39L,CDC7,CHKA,NT5C3A,CCL2,PRPF4B,LMTK3,OBSCN,PRKACG,CAMK2G,AKT2,STK32B,MAST3,ATR,FPGT-TNNI3K,GSK3A,CRIM1,IGF1R,CSF2RB,MAP2K6,PRKCB,TTBK2,NRG1,STK32C,MAPK4,GRB2,STK31,LRRK1,PFKL,MAP4K5
GO:MF	kinase activity	GO:0016301	0.00178187	2.74912	903	794	71	17612	EIF2AK4,PRKCA,ACVR1,ZAP70,RPS6KA2,BAZ1B,PIP5K1A,PFKP,CPNE3,GRK5,CDK6,CUX1,CCNB1,KITLG,TRIM24,BMPR1B,PIK3C2G,MAGI2,WNK1,PRKD3,PAN3,NRP2,LATS2,STK3,GAB1,HUNK,TNK2,MAP4K1,AURKC,GALK2,GKAP1,HIPK1,ADK,TTN,FGFR2,STK17B,TAB1,STK38,CAB39L,CDC7,CHKA,CCL2,PRPF4B,LMTK3,OBSCN,PRKACG,DLG2,CAMK2G,AKT2,STK32B,MAST3,ATR,FPGT-TNNI3K,GSK3A,CRIM1,CARD11,PACSIN1,AKAP9,IGF1R,CSF2RB,MAP2K6,PRKCB,TTBK2,NRG1,STK32C,MAPK…
GO:MF	catalytic activity, acting on a protein	GO:0140096	0.00187638	2.72668	2378	794	152	17612	EIF2AK4,PRKCA,ACVR1,WDSUB1,ZAP70,RPS6KA2,UBE2F,PDZRN3,SENP6,BAZ1B,SHOC2,CPNE3,PMPCB,PRDM16,GRK5,SHPRH,CDK6,KDM2A,ERAP2,RHBDD1,CUX1,SSH2,PTPRN2,ASB1,CCNB1,MED20,TRIM24,BMPR1B,LHPP,UBE2E1,ADAMTS2,NSMCE2,SPSB1,P4HA1,PSEN1,ADAMTS17,TPP1,MMP25,KLHL42,ZDHHC20,CUL2,TRAF3,WNK1,PRKD3,USP5,CUL1,PAN3,NRP2,LATS2,STK3,HUNK,TNK2,NEURL1,MAP4K1,AURKC,PRSS50,KDM7A,ITCH,HIPK1,TTN,FGFR2,ZDHHC17,ZDHHC14,STK17B,PTPRJ…
GO:MF	adenyl nucleotide binding	GO:0030554	0.00212593	2.67245	1560	794	108	17612	EIF2AK4,CHD5,PRKCA,HADHA,ACVR1,MYO16,ZAP70,RPS6KA2,UBE2F,BAZ1B,PIP5K1A,PFKP,KIFC2,PRKAR1B,GRK5,SHPRH,CDK6,PDS5B,DBI,BMPR1B,UBE2E1,TOR3A,PIK3C2G,MYH4,EPRS,MCCC1,PIF1,WNK1,PRKD3,KIF7,ASS1,FARSB,PAN3,HSPA9,LATS2,STK3,HUNK,DDX58,TNK2,TTF2,MAP4K1,AURKC,GALK2,DDX47,HIPK1,ADK,TTN,FGFR2,KIF3A,RAD51C,TRAP1,STK17B,DHX15,KIF13B,PDE10A,ATP11B,STK38,CDC7,CHKA,MCM3,MYH14,KATNAL1,ACSF3,IARS2,PRPF4B,CFTR,LMTK3,A…
GO:MF	anion binding	GO:0043168	0.00227011	2.64395	2792	794	173	17612	EIF2AK4,PAFAH2,CHD5,PRKCA,HADHA,ACVR1,MYO16,ZAP70,RPS6KA2,UBE2F,BAZ1B,PIP5K1A,RASGRP1,PFKP,TNXB,CPNE3,UXS1,KIFC2,PRKAR1B,GRK5,SHPRH,FFAR4,CDK6,PDS5B,RAP1A,DBI,RAB11B,SNX16,BMPR1B,RHOF,UBE2E1,TUBA3C,TOR3A,PIK3C2G,MYH4,P4HA1,GPT,EPRS,MCCC1,SPTLC2,PIF1,WNK1,PRKD3,KIF7,ASS1,RHOBTB2,FARSB,PAN3,IVD,NRP2,HSPA9,LATS2,STK3,HUNK,DDX58,TNK2,TTF2,MAP4K1,AURKC,AGAP1,GALK2,DDX47,HIPK1,ADK,TTN,FGFR2,KIF3A,RAD51…
GO:MF	adenyl ribonucleotide binding	GO:0032559	0.00247323	2.60674	1547	794	107	17612	EIF2AK4,CHD5,PRKCA,HADHA,ACVR1,MYO16,ZAP70,RPS6KA2,UBE2F,BAZ1B,PIP5K1A,PFKP,KIFC2,PRKAR1B,GRK5,SHPRH,CDK6,PDS5B,DBI,BMPR1B,UBE2E1,TOR3A,PIK3C2G,MYH4,EPRS,MCCC1,PIF1,WNK1,PRKD3,KIF7,ASS1,FARSB,PAN3,HSPA9,LATS2,STK3,HUNK,DDX58,TNK2,TTF2,MAP4K1,AURKC,GALK2,DDX47,HIPK1,ADK,TTN,FGFR2,KIF3A,RAD51C,TRAP1,STK17B,DHX15,KIF13B,PDE10A,ATP11B,STK38,CDC7,CHKA,MCM3,MYH14,KATNAL1,ACSF3,IARS2,PRPF4B,CFTR,LMTK3,A…
GO:MF	purine ribonucleoside triphosphate binding	GO:0035639	0.00377043	2.42361	1839	794	122	17612	EIF2AK4,CHD5,PRKCA,ACVR1,MYO16,ZAP70,RPS6KA2,UBE2F,BAZ1B,PIP5K1A,PFKP,KIFC2,GRK5,SHPRH,CDK6,PDS5B,RAP1A,RAB11B,BMPR1B,RHOF,UBE2E1,TUBA3C,TOR3A,PIK3C2G,MYH4,EPRS,MCCC1,PIF1,WNK1,PRKD3,KIF7,ASS1,RHOBTB2,FARSB,PAN3,HSPA9,LATS2,STK3,HUNK,DDX58,TNK2,TTF2,MAP4K1,AURKC,AGAP1,GALK2,DDX47,HIPK1,ADK,TTN,FGFR2,KIF3A,RAD51C,TRAP1,STK17B,DHX15,KIF13B,ATP11B,RHOH,STK38,CDC7,CHKA,MCM3,MYH14,KATNAL1,RNGTT,ACSF3,…
GO:MF	small molecule binding	GO:0036094	0.00403845	2.39379	2546	794	159	17612	EIF2AK4,CHD5,PRKCA,HADHA,ACVR1,MYO16,ZAP70,RPS6KA2,GAPDHS,UBE2F,BAZ1B,PIP5K1A,PFKP,UXS1,KIFC2,PRKAR1B,GRK5,SHPRH,FFAR4,CDK6,PDS5B,RAP1A,DBI,RAB11B,BMPR1B,RHOF,UBE2E1,OPN5,TUBA3C,TOR3A,PIK3C2G,MYH4,P4HA1,GPT,EPRS,MCCC1,SPTLC2,PIF1,WNK1,PRKD3,KIF7,ASS1,SLC27A1,RHOBTB2,FARSB,PAN3,IVD,HSPA9,LATS2,STK3,HUNK,DDX58,TNK2,TTF2,MAP4K1,AURKC,AGAP1,GALK2,DDX47,HIPK1,ADK,TTN,FGFR2,MUT,KIF3A,RAD51C,TRAP1,STK17…
GO:MF	transferase activity	GO:0016740	0.00552521	2.25765	2444	794	153	17612	EIF2AK4,PRKCA,HADHA,ACVR1,B4GALT4,WDSUB1,ZAP70,RPS6KA2,UBE2F,PDZRN3,BAZ1B,PIP5K1A,PFKP,GAL3ST2,MCM3AP,CPNE3,PRDM16,GRK5,TMTC4,SHPRH,CDK6,KDM2A,CUX1,ST3GAL5,ASB1,CCNB1,KITLG,MED20,UGT2A3,TRIM24,BMPR1B,UBE2E1,PRIMPOL,NSMCE2,PIK3C2G,SPSB1,GPT,MAGI2,KLHL42,ZDHHC20,CUL2,TRAF3,SPTLC2,PIGN,WNK1,PRKD3,ST8SIA5,CUL1,PAN3,NRP2,MGMT,LATS2,PRDM11,STK3,GAB1,HUNK,B3GALNT2,TNK2,NEURL1,MAP4K1,AURKC,GALNTL5,GALK2,…
GO:MF	protein serine/threonine kinase activity	GO:0004674	0.00575497	2.23996	458	794	42	17612	EIF2AK4,PRKCA,ACVR1,RPS6KA2,CPNE3,GRK5,CDK6,CCNB1,BMPR1B,WNK1,PRKD3,LATS2,STK3,HUNK,TNK2,MAP4K1,AURKC,HIPK1,TTN,STK17B,STK38,CAB39L,CDC7,PRPF4B,LMTK3,OBSCN,PRKACG,CAMK2G,AKT2,STK32B,MAST3,ATR,FPGT-TNNI3K,GSK3A,MAP2K6,PRKCB,TTBK2,STK32C,MAPK4,STK31,LRRK1,MAP4K5
GO:MF	protein kinase activity	GO:0004672	0.0105503	1.97674	663	794	54	17612	EIF2AK4,PRKCA,ACVR1,ZAP70,RPS6KA2,BAZ1B,CPNE3,GRK5,CDK6,CUX1,CCNB1,TRIM24,BMPR1B,WNK1,PRKD3,PAN3,NRP2,LATS2,STK3,HUNK,TNK2,MAP4K1,AURKC,HIPK1,TTN,FGFR2,STK17B,STK38,CAB39L,CDC7,CCL2,PRPF4B,LMTK3,OBSCN,PRKACG,CAMK2G,AKT2,STK32B,MAST3,ATR,FPGT-TNNI3K,GSK3A,CRIM1,IGF1R,CSF2RB,MAP2K6,PRKCB,TTBK2,NRG1,STK32C,MAPK4,STK31,LRRK1,MAP4K5
GO:MF	transferase activity, transferring phosphorus-containing groups	GO:0016772	0.0183629	1.73606	1056	794	76	17612	EIF2AK4,PRKCA,ACVR1,ZAP70,RPS6KA2,BAZ1B,PIP5K1A,PFKP,CPNE3,GRK5,CDK6,CUX1,CCNB1,KITLG,MED20,TRIM24,BMPR1B,PRIMPOL,PIK3C2G,MAGI2,PIGN,WNK1,PRKD3,PAN3,NRP2,LATS2,STK3,GAB1,HUNK,TNK2,MAP4K1,AURKC,GALK2,GKAP1,HIPK1,ADK,TTN,FGFR2,STK17B,TAB1,STK38,CAB39L,CDC7,CHKA,NT5C3A,CCL2,RNGTT,PRPF4B,LMTK3,OBSCN,PRKACG,DLG2,CAMK2G,AKT2,STK32B,MAST3,ATR,FPGT-TNNI3K,GSK3A,CRIM1,CARD11,PACSIN1,AKAP9,IGF1R,CSF2RB,MAP…
GO:MF	ATP binding	GO:0005524	0.0184699	1.73354	1491	794	100	17612	EIF2AK4,CHD5,PRKCA,ACVR1,MYO16,ZAP70,RPS6KA2,UBE2F,BAZ1B,PIP5K1A,PFKP,KIFC2,GRK5,SHPRH,CDK6,PDS5B,BMPR1B,UBE2E1,TOR3A,PIK3C2G,MYH4,EPRS,MCCC1,PIF1,WNK1,PRKD3,KIF7,ASS1,FARSB,PAN3,HSPA9,LATS2,STK3,HUNK,DDX58,TNK2,TTF2,MAP4K1,AURKC,GALK2,DDX47,HIPK1,ADK,TTN,FGFR2,KIF3A,RAD51C,TRAP1,STK17B,DHX15,KIF13B,ATP11B,STK38,CDC7,CHKA,MCM3,MYH14,KATNAL1,ACSF3,IARS2,PRPF4B,CFTR,LMTK3,ATP2B4,OBSCN,DDX21,PRKACG,…
GO:MF	carbohydrate derivative binding	GO:0097367	0.0200052	1.69886	2232	794	139	17612	EIF2AK4,CHD5,PRKCA,HADHA,ACVR1,MYO16,ZAP70,RPS6KA2,UBE2F,BAZ1B,PIP5K1A,PFKP,TNXB,KIFC2,PRKAR1B,GRK5,SHPRH,CDK6,PDS5B,RAP1A,DBI,RAB11B,BMPR1B,RHOF,UBE2E1,TUBA3C,TOR3A,PIK3C2G,MYH4,EPRS,MCCC1,PIF1,WNK1,PRKD3,KIF7,ASS1,RHOBTB2,FARSB,PAN3,NRP2,HSPA9,LATS2,STK3,HUNK,DDX58,TNK2,TTF2,MAP4K1,AURKC,AGAP1,GALK2,DDX47,HIPK1,ADK,TTN,FGFR2,KIF3A,RAD51C,TRAP1,STK17B,DHX15,KIF13B,PDE10A,ATP11B,RHOH,STK38,CDC7,C…
GO:MF	drug binding	GO:0008144	0.0240751	1.61843	1744	794	113	17612	EIF2AK4,CHD5,PRKCA,ACVR1,MYO16,ZAP70,RPS6KA2,UBE2F,BAZ1B,PIP5K1A,PFKP,KIFC2,GRK5,SHPRH,CDK6,PDS5B,BMPR1B,UBE2E1,TOR3A,PIK3C2G,MYH4,GPT,EPRS,MCCC1,SPTLC2,PIF1,WNK1,PRKD3,KIF7,ASS1,FARSB,PAN3,HSPA9,LATS2,STK3,HUNK,DDX58,TNK2,TTF2,MAP4K1,AURKC,GALK2,DDX47,HIPK1,ADK,TTN,FGFR2,MUT,KIF3A,RAD51C,TRAP1,STK17B,DHX15,KIF13B,ATP11B,CYP19A1,STK38,CDC7,CHKA,NOX4,ADH4,MCM3,MYH14,KATNAL1,ACSF3,IARS2,PRPF4B,CFTR…
GO:MF	enzyme binding	GO:0019899	0.027184	1.56569	2285	794	141	17612	PRKCA,GTF2F1,DOCK1,SHOC2,PIP5K1A,RASGRP1,RIN3,NOS1AP,RPTOR,CPNE3,PRKAR1B,TSPAN15,GRK5,ARHGEF33,SHPRH,NRG3,CNST,RAP1A,PKP3,CCNB1,KITLG,RHOF,RPH3AL,BICD1,BANK1,YIPF1,ADRB2,BCL11A,EPRS,MAGI2,PARD6G,CUL2,TRAF3,CYFIP1,DOCK4,WNK1,MMS19,RHOBTB2,HMGA1,LMNB1,CUL1,HSPA9,ECD,DDX58,TNK2,WDR41,HACD3,ITCH,TTN,FGFR2,TCF3,ERC1,KIF3A,TRAP1,PTPRJ,PLCE1,ATP6V0A4,FBXW5,ANK2,KIF13B,TAB1,PARD3,RHOH,TRIM37,STK38,PACRG,…
GO:BP	intracellular signal transduction	GO:0035556	0.00739241	2.13121	2774	805	174	17710	CHD5,PRKCA,CACNA1C,MYO16,ZAP70,RPS6KA2,DOCK1,ARHGAP15,RRM2B,CETN3,TNFRSF11A,SHOC2,PIP5K1A,RASGRP1,NOS1AP,CGNL1,RPTOR,PRKAR1B,ARHGEF33,PPP1R1C,NRG3,FFAR4,RAP1A,ASB1,CCNB1,KITLG,TRIM24,PDE3A,RAB11B,RHOF,CD36,PIK3C2G,BANK1,PSEN1,ADRB2,MAGI2,CUL2,CYFIP1,DOCK4,WNK1,PRKD3,MMS19,RHOBTB2,BANP,CUL1,AUTS2,LATS2,PRDM11,STK3,GAB1,HUNK,DDX58,TNK2,ANP32A,TLR3,MAP4K1,HACD3,ITCH,HIPK1,TTN,FGFR2,ERC1,ZDHHC17,TRAP…
GO:BP	regulation of biological quality	GO:0065008	0.0209893	1.678	3911	805	229	17710	EIF2AK4,PAFAH2,PRKCA,CACNA1C,ERCC4,LPIN1,RPS6KA2,DOCK1,RDH10,ARHGAP15,FTMT,TNFRSF11A,NOS1AP,RPTOR,GATA2,PRKAR1B,KLF13,SFRP4,PRDM16,CTTN,CADPS2,CDH4,CACNA1D,FFAR4,CDK6,BOLL,SHANK2,ERAP2,SEL1L,RAP1A,SSH2,PTPRN2,SLC9A3,KCNMB3,KITLG,TRIM24,PDE3A,RAB11B,SNX16,RHOF,BTBD9,RPH3AL,NSMCE2,CD36,PSEN1,ADRB2,TPP1,DMGDH,ALMS1,CYFIP1,PIF1,DOCK4,WNK1,ASS1,SLC27A1,CCKBR,RHOBTB2,CUL1,XKR6,HSPA9,AUTS2,NAIF1,SPIRE2,…
GO:BP	cellular protein modification process	GO:0006464	0.0217446	1.66265	4135	805	240	17710	EIF2AK4,ERG,CHD5,PRKCA,ACVR1,B4GALT4,WDSUB1,ZAP70,RPS6KA2,UBE2F,LAMB2,PDZRN3,SENP6,BAZ1B,TNFRSF11A,SHOC2,RASGRP1,NOS1AP,RPTOR,GATA2,CPNE3,PRKAR1B,PRDM16,GRK5,TMTC4,PPP1R1C,SHPRH,NRG3,FFAR4,CDK6,KDM2A,RHBDD1,SEL1L,RAP1A,CUX1,SSH2,PTPRN2,ST3GAL5,ASB1,CCNB1,KITLG,MED20,TRIM24,RAB11B,BMPR1B,LHPP,UBE2E1,OPN5,NSMCE2,CD36,SPSB1,BANK1,P4HA1,PSEN1,ADRB2,BCL11A,MAGI2,KLHL42,ZDHHC20,CUL2,TRAF3,PIGN,WNK1,PRK…
GO:BP	protein modification process	GO:0036211	0.0217446	1.66265	4135	805	240	17710	EIF2AK4,ERG,CHD5,PRKCA,ACVR1,B4GALT4,WDSUB1,ZAP70,RPS6KA2,UBE2F,LAMB2,PDZRN3,SENP6,BAZ1B,TNFRSF11A,SHOC2,RASGRP1,NOS1AP,RPTOR,GATA2,CPNE3,PRKAR1B,PRDM16,GRK5,TMTC4,PPP1R1C,SHPRH,NRG3,FFAR4,CDK6,KDM2A,RHBDD1,SEL1L,RAP1A,CUX1,SSH2,PTPRN2,ST3GAL5,ASB1,CCNB1,KITLG,MED20,TRIM24,RAB11B,BMPR1B,LHPP,UBE2E1,OPN5,NSMCE2,CD36,SPSB1,BANK1,P4HA1,PSEN1,ADRB2,BCL11A,MAGI2,KLHL42,ZDHHC20,CUL2,TRAF3,PIGN,WNK1,PRK…
GO:BP	macromolecule modification	GO:0043412	0.0426484	1.3701	4336	805	248	17710	EIF2AK4,ERG,CHD5,PRKCA,ACVR1,B4GALT4,WDSUB1,ZAP70,RPS6KA2,UBE2F,LAMB2,PDZRN3,SENP6,BAZ1B,TNFRSF11A,SHOC2,RASGRP1,NOS1AP,RPTOR,GATA2,CPNE3,PRKAR1B,PRDM16,GRK5,TMTC4,PPP1R1C,SHPRH,NRG3,FFAR4,CDK6,KDM2A,RHBDD1,SEL1L,RAP1A,CUX1,SSH2,PTPRN2,ST3GAL5,ASB1,CCNB1,KITLG,MED20,TRIM24,RAB11B,BMPR1B,LHPP,UBE2E1,OPN5,NSMCE2,CD36,SPSB1,BANK1,P4HA1,PSEN1,ADRB2,BCL11A,MAGI2,KLHL42,ZDHHC20,CUL2,TRAF3,PIGN,WNK1,PRK…
GO:CC	intracellular	GO:0005622	1.03103e-07	6.98673	14455	823	706	18709	EIF2AK4,ZSCAN23,PDZD2,PAFAH2,ERG,CHD5,ZNF667,PRPF8,CALY,PRKCA,CACNA1C,HADHA,ERCC4,SLC39A11,MYO16,B4GALT4,RAD9B,ZNF669,GTF2F1,TBCD,ZAP70,CEP112,LPIN1,RPS6KA2,DOCK1,ZZZ3,RDH10,ARHGAP15,DPYSL4,GAPDHS,SRP72,RRM2B,UBE2F,LAMB2,CETN3,ZNF444,FTMT,EML3,PDZRN3,SNRNP48,SENP6,LARP4B,CFAP61,NDUFB5,BAZ1B,TNFRSF11A,KIAA0586,FNDC3A,TTC7B,FILIP1L,LRIG3,WDR37,SHOC2,PIP5K1A,SNTG2,RASGRP1,TEX2,RIN3,NOS1AP,PFKP,GAL3S…
GO:CC	intracellular part	GO:0044424	6.12813e-07	6.21267	14429	823	702	18709	EIF2AK4,ZSCAN23,PDZD2,PAFAH2,ERG,CHD5,ZNF667,PRPF8,CALY,PRKCA,CACNA1C,HADHA,ERCC4,SLC39A11,MYO16,B4GALT4,RAD9B,ZNF669,GTF2F1,TBCD,ZAP70,CEP112,LPIN1,RPS6KA2,DOCK1,ZZZ3,RDH10,ARHGAP15,DPYSL4,GAPDHS,SRP72,RRM2B,UBE2F,LAMB2,CETN3,ZNF444,FTMT,EML3,PDZRN3,SNRNP48,SENP6,LARP4B,CFAP61,NDUFB5,BAZ1B,TNFRSF11A,KIAA0586,FNDC3A,TTC7B,FILIP1L,LRIG3,WDR37,SHOC2,PIP5K1A,SNTG2,RASGRP1,TEX2,RIN3,NOS1AP,PFKP,GAL3S…
GO:CC	cytoplasm	GO:0005737	4.88137e-06	5.31146	11492	823	581	18709	EIF2AK4,PDZD2,PAFAH2,ERG,CHD5,CALY,PRKCA,CACNA1C,HADHA,SLC39A11,MYO16,B4GALT4,TBCD,ZAP70,CEP112,LPIN1,RPS6KA2,DOCK1,RDH10,ARHGAP15,DPYSL4,GAPDHS,SRP72,RRM2B,UBE2F,LAMB2,CETN3,FTMT,EML3,PDZRN3,SNRNP48,SENP6,LARP4B,CFAP61,NDUFB5,TNFRSF11A,KIAA0586,FNDC3A,TTC7B,FILIP1L,LRIG3,SHOC2,PIP5K1A,SNTG2,RASGRP1,TEX2,RIN3,NOS1AP,PFKP,GAL3ST2,CASZ1,LRRC34,LZTR1,ANKRD12,MCM3AP,RPTOR,GATA2,CPNE3,PMPCB,UXS1,NDUFS…
GO:CC	synapse	GO:0045202	4.97584e-06	5.30313	960	823	81	18709	CALY,CACNA1C,CEP112,LAMB2,PDZRN3,NOS1AP,DISC1,CTTN,CADPS2,NRG3,SHANK2,RAP1A,PTPRN2,RAB11B,PSEN1,BCL11A,MAGI2,CYFIP1,MPDZ,CBLN4,NEURL1,STON2,FGFR2,ERC1,ZDHHC17,KIF3A,PPFIA2,ANK2,DSCAML1,PRRT1,NUFIP1,MPST,NRCAM,FLOT1,NRXN1,LRP8,GOPC,PDLIM5,GRIA4,SLC17A8,DLG2,DMTN,CAMK2G,CTBP2,SDK2,KCNMA1,VWC2L,VTI1A,AP3B1,RAB3D,GSK3A,SYNGAP1,DOK7,RAB5B,SYNJ2BP-COX16,KIAA1109,HRAS,PACSIN1,AKAP9,FCHSD2,GABRB3,CPLX2,L…
GO:CC	cytoplasmic part	GO:0044444	8.21816e-06	5.08523	9658	823	502	18709	EIF2AK4,PDZD2,PAFAH2,CHD5,CALY,PRKCA,CACNA1C,HADHA,SLC39A11,MYO16,B4GALT4,ZAP70,LPIN1,RPS6KA2,DOCK1,RDH10,ARHGAP15,DPYSL4,GAPDHS,SRP72,RRM2B,UBE2F,LAMB2,CETN3,FTMT,PDZRN3,SNRNP48,SENP6,LARP4B,CFAP61,NDUFB5,TNFRSF11A,KIAA0586,FNDC3A,TTC7B,LRIG3,SHOC2,PIP5K1A,RASGRP1,TEX2,RIN3,NOS1AP,PFKP,GAL3ST2,CASZ1,LZTR1,ANKRD12,MCM3AP,RPTOR,CPNE3,PMPCB,UXS1,NDUFS5,SLC10A7,PRKAR1B,PRDM16,DISC1,CTTN,MON1B,TSPAN1…
GO:CC	organelle part	GO:0044422	4.66381e-05	4.33126	9482	823	490	18709	PAFAH2,CHD5,PRPF8,CALY,PRKCA,CACNA1C,HADHA,ERCC4,SLC39A11,MYO16,B4GALT4,RAD9B,GTF2F1,TBCD,CEP112,LPIN1,RPS6KA2,DOCK1,ZZZ3,RDH10,RRM2B,LAMB2,CETN3,FTMT,EML3,PDZRN3,SNRNP48,SENP6,LARP4B,CFAP61,NDUFB5,BAZ1B,KIAA0586,FNDC3A,LRIG3,WDR37,SHOC2,PIP5K1A,RASGRP1,NOS1AP,GAL3ST2,CASZ1,LRRC34,NUP205,CGNL1,ANKRD12,MCM3AP,RPTOR,KCTD1,GATA2,CPNE3,PMPCB,UXS1,NDUFS5,KIFC2,SLC10A7,PRKAR1B,MED12L,PRDM16,DISC1,CTTN,…
GO:CC	intracellular organelle part	GO:0044446	5.7469e-05	4.24057	9242	823	479	18709	PAFAH2,CHD5,PRPF8,CALY,PRKCA,HADHA,ERCC4,SLC39A11,MYO16,B4GALT4,RAD9B,GTF2F1,TBCD,CEP112,LPIN1,RPS6KA2,DOCK1,ZZZ3,RDH10,RRM2B,LAMB2,CETN3,FTMT,EML3,PDZRN3,SNRNP48,SENP6,LARP4B,CFAP61,NDUFB5,BAZ1B,KIAA0586,FNDC3A,LRIG3,WDR37,SHOC2,PIP5K1A,RASGRP1,NOS1AP,GAL3ST2,CASZ1,LRRC34,NUP205,CGNL1,ANKRD12,MCM3AP,RPTOR,KCTD1,GATA2,CPNE3,PMPCB,UXS1,NDUFS5,KIFC2,SLC10A7,MED12L,PRDM16,DISC1,CTTN,MON1B,TSPAN15,GR…
GO:CC	intracellular organelle	GO:0043229	9.14986e-05	4.03859	12680	823	623	18709	EIF2AK4,ZSCAN23,PDZD2,PAFAH2,ERG,CHD5,ZNF667,PRPF8,CALY,PRKCA,CACNA1C,HADHA,ERCC4,SLC39A11,MYO16,B4GALT4,RAD9B,ZNF669,GTF2F1,TBCD,CEP112,LPIN1,RPS6KA2,DOCK1,ZZZ3,RDH10,GAPDHS,SRP72,RRM2B,LAMB2,CETN3,ZNF444,FTMT,EML3,PDZRN3,SNRNP48,SENP6,LARP4B,CFAP61,NDUFB5,BAZ1B,KIAA0586,FNDC3A,FILIP1L,LRIG3,WDR37,SHOC2,PIP5K1A,SNTG2,RASGRP1,TEX2,RIN3,NOS1AP,PFKP,GAL3ST2,CASZ1,LRRC34,NUP205,LZTR1,CGNL1,ANKRD12,M…
GO:CC	cell part	GO:0044464	0.000131659	3.88055	16810	823	779	18709	EIF2AK4,ZSCAN23,PDZD2,PAFAH2,OPCML,ERG,CHD5,ZNF667,PRPF8,CALY,PRKCA,CACNA1C,HADHA,ERCC4,ACVR1,SLC39A11,MYO16,B4GALT4,RAD9B,ZNF669,GTF2F1,TBCD,ZAP70,CEP112,LPIN1,RPS6KA2,DOCK1,ZZZ3,RDH10,ARHGAP15,DPYSL4,GAPDHS,SRP72,OR52J3,RRM2B,SLC5A9,UBE2F,LAMB2,CETN3,ZNF444,FTMT,EML3,PDZRN3,SNRNP48,SENP6,LARP4B,CFAP61,NDUFB5,BAZ1B,TNFRSF11A,KIAA0586,FNDC3A,TTC7B,FILIP1L,LRIG3,WDR37,SHOC2,PIP5K1A,SNTG2,RASGRP1,T…
GO:CC	cell	GO:0005623	0.000359958	3.44375	16881	823	780	18709	EIF2AK4,ZSCAN23,PDZD2,PAFAH2,OPCML,ERG,CHD5,ZNF667,PRPF8,CALY,PRKCA,CACNA1C,HADHA,ERCC4,ACVR1,SLC39A11,MYO16,B4GALT4,RAD9B,ZNF669,GTF2F1,TBCD,ZAP70,CEP112,LPIN1,RPS6KA2,DOCK1,ZZZ3,RDH10,ARHGAP15,DPYSL4,GAPDHS,SRP72,OR52J3,RRM2B,SLC5A9,UBE2F,LAMB2,CETN3,ZNF444,FTMT,EML3,PDZRN3,SNRNP48,SENP6,LARP4B,CFAP61,NDUFB5,BAZ1B,TNFRSF11A,KIAA0586,FNDC3A,TTC7B,FILIP1L,LRIG3,WDR37,SHOC2,PIP5K1A,SNTG2,RASGRP1,T…
GO:CC	plasma membrane bounded cell projection	GO:0120025	0.000431097	3.36542	2095	823	137	18709	CACNA1C,CETN3,CFAP61,KIAA0586,SHOC2,PIP5K1A,RPTOR,PCDH9,PRKAR1B,DISC1,CTTN,CDK6,OR10H3,SHANK2,RAP1A,PTPRN2,SLC9A3,KITLG,BMPR1B,IQUB,CD36,PSEN1,MAGI2,BCL11B,ALMS1,CYFIP1,DOCK4,KIF7,ASS1,ANKRD9,NRP2,AUTS2,MPDZ,SNTG1,PTBP2,DDX58,NEURL1,IL6ST,OPN3,STON2,FAT1,KIF3A,TAPT1,PTPRJ,ATP6V0A4,TXN2,ANK2,KIF13B,DSCAML1,PARD3,CTNNA3,PACRG,DNAL1,SPTA1,FMN2,MPST,NRCAM,FLOT1,MYH14,NRXN1,LRP8,GOPC,SORBS2,PDLIM5,CYT…
GO:CC	neuron part	GO:0097458	0.000433697	3.36281	1644	823	113	18709	CACNA1C,CETN3,KIAA0586,SHOC2,RPTOR,PCDH9,DISC1,CTTN,CADPS2,OR10H3,SHANK2,RAP1A,PTPRN2,RAB11B,BMPR1B,PSEN1,BCL11A,MAGI2,BCL11B,CYFIP1,DOCK4,ASS1,ANKRD9,NRP2,AUTS2,MPDZ,PTBP2,NEURL1,IL6ST,OPN3,STON2,SERPINI1,ERC1,ZDHHC17,KIF3A,PPFIA2,TXN2,ANK2,KIF13B,DSCAML1,PDE10A,PARD3,PACRG,SPTA1,NUFIP1,MPST,NRCAM,MYH14,NRXN1,LRP8,GOPC,PDLIM5,GRIA4,SLC17A8,LMTK3,ATP2B4,PTPRQ,MAP7,DLG2,DMTN,CAMK2G,CALCR,DST,PREX1…
GO:CC	cell projection	GO:0042995	0.000946799	3.02374	2164	823	139	18709	CACNA1C,CETN3,CFAP61,KIAA0586,SHOC2,PIP5K1A,RPTOR,PCDH9,PRKAR1B,DISC1,CTTN,CDK6,OR10H3,SHANK2,RAP1A,PTPRN2,SLC9A3,KITLG,BMPR1B,IQUB,CD36,PSEN1,MAGI2,BCL11B,ALMS1,CYFIP1,DOCK4,KIF7,ASS1,ANKRD9,NRP2,AUTS2,MPDZ,SNTG1,PTBP2,DDX58,NEURL1,IL6ST,OPN3,STON2,FAT1,KIF3A,TAPT1,PTPRJ,ATP6V0A4,TXN2,ANK2,KIF13B,DSCAML1,PARD3,RHOH,CTNNA3,PACRG,DNAL1,SPTA1,FMN2,MPST,NRCAM,FLOT1,MYH14,NRXN1,LRP8,GOPC,SORBS2,PDLIM…
GO:CC	organelle	GO:0043226	0.00123802	2.90727	13479	823	649	18709	EIF2AK4,ZSCAN23,PDZD2,PAFAH2,ERG,CHD5,ZNF667,PRPF8,CALY,PRKCA,CACNA1C,HADHA,ERCC4,SLC39A11,MYO16,B4GALT4,RAD9B,ZNF669,GTF2F1,TBCD,CEP112,LPIN1,RPS6KA2,DOCK1,ZZZ3,RDH10,GAPDHS,SRP72,RRM2B,SLC5A9,LAMB2,CETN3,ZNF444,FTMT,EML3,PDZRN3,SNRNP48,SENP6,LARP4B,CFAP61,NDUFB5,BAZ1B,KIAA0586,FNDC3A,FILIP1L,LRIG3,WDR37,SHOC2,PIP5K1A,SNTG2,RASGRP1,TEX2,RIN3,NOS1AP,PFKP,GAL3ST2,CASZ1,LRRC34,NUP205,LZTR1,TNXB,CGN…
GO:CC	endomembrane system	GO:0012505	0.00164472	2.78391	4429	823	250	18709	PDZD2,PAFAH2,CALY,PRKCA,SLC39A11,B4GALT4,LPIN1,RDH10,SRP72,LAMB2,FNDC3A,RASGRP1,TEX2,RIN3,NOS1AP,GAL3ST2,NUP205,LZTR1,MCM3AP,CPNE3,UXS1,SLC10A7,CTTN,MON1B,TSPAN15,GRK5,YIPF4,USO1,CNST,ERAP2,RHBDD1,SEL1L,RAP1A,CUX1,PTPRN2,ST3GAL5,DBI,RAB11B,SNX16,TMEM87B,RHOF,RPH3AL,IQUB,TOR3A,CD36,BICD1,P4HA1,PSEN1,SC5D,YIPF1,ADRB2,MMP25,MAGI2,SEC63,ZDHHC20,GPC5,TRAF3,SPTLC2,CYFIP1,DOCK4,PGRMC2,PIGN,SLC35A1,ASS1,…
GO:CC	neuron projection	GO:0043005	0.00206868	2.68431	1310	823	92	18709	CACNA1C,CETN3,SHOC2,RPTOR,PCDH9,CTTN,OR10H3,SHANK2,RAP1A,PTPRN2,BMPR1B,PSEN1,MAGI2,BCL11B,CYFIP1,DOCK4,ASS1,ANKRD9,NRP2,AUTS2,MPDZ,PTBP2,NEURL1,IL6ST,OPN3,STON2,KIF3A,TXN2,ANK2,KIF13B,DSCAML1,PARD3,PACRG,SPTA1,MPST,NRCAM,MYH14,NRXN1,LRP8,GOPC,PDLIM5,GRIA4,SLC17A8,LMTK3,ATP2B4,MAP7,DLG2,CAMK2G,CALCR,DST,PREX1,VTI1A,AP3B1,PCSK1,GSK3A,SYNGAP1,HTR2A,FAM126A,ITGA1,SYNJ2BP-COX16,PACSIN1,AKAP9,GABRB3,GN…
GO:CC	organelle membrane	GO:0031090	0.00240021	2.61975	3458	823	202	18709	PAFAH2,CALY,PRKCA,HADHA,SLC39A11,B4GALT4,LPIN1,RDH10,NDUFB5,FNDC3A,LRIG3,SHOC2,RASGRP1,NOS1AP,GAL3ST2,NUP205,MCM3AP,RPTOR,CPNE3,PMPCB,UXS1,NDUFS5,SLC10A7,TSPAN15,GRK5,CADPS2,USO1,SHANK2,ERAP2,RHBDD1,SEL1L,RAP1A,CUX1,PTPRN2,ST3GAL5,RAB11B,SNX16,TMEM87B,RHOF,RPH3AL,CD36,PSEN1,SC5D,YIPF1,ADRB2,MMP25,SEC63,ZDHHC20,SPTLC2,PIGN,SLC35A1,ASS1,SLC27A1,ST8SIA5,LMNB1,IVD,SPIRE2,MATR3,LSS,B3GALNT2,TNK2,CCDC9…
GO:CC	cytosol	GO:0005829	0.00803654	2.09493	5073	823	276	18709	EIF2AK4,CHD5,PRKCA,MYO16,ZAP70,LPIN1,RPS6KA2,DOCK1,ARHGAP15,DPYSL4,GAPDHS,SRP72,RRM2B,UBE2F,PDZRN3,SNRNP48,SENP6,LARP4B,TNFRSF11A,FNDC3A,TTC7B,SHOC2,PIP5K1A,RASGRP1,RIN3,NOS1AP,PFKP,CASZ1,ANKRD12,MCM3AP,RPTOR,CPNE3,PRKAR1B,PRDM16,CTTN,PCBP3,GRK5,UTP14C,USO1,CDK6,SHANK2,PDS5B,RAP1A,CUX1,MTMR10,CENPL,ASB1,CCNB1,TRIM24,PDE3A,RAB11B,SNX16,TMEM87B,RHOF,LHPP,UBE2E1,PIK3C2G,BICD1,EFR3B,SPSB1,CA3,GPT,EPR…
GO:CC	cell junction	GO:0030054	0.00880665	2.05519	1285	823	88	18709	PDZD2,CACNA1C,GTF2F1,TBCD,ZAP70,PDZRN3,PIP5K1A,CGNL1,PCDH9,CPNE3,DISC1,CTTN,CADPS2,CDH4,SHANK2,RAP1A,PKP3,PTPRN2,RAB11B,PSEN1,MAGI2,PARD6G,CYFIP1,FRMD4A,HMGA1,HSPA9,MPDZ,CBLN4,DDX58,TNK2,NEURL1,TSPAN9,STON2,HACD3,FAT1,ZDHHC17,RAD51C,PTPRJ,TLE2,ANK2,DSCAML1,PARD3,RPL13A,CTNNA3,NUP214,PRRT1,NOX4,MPST,FLOT1,ECT2,NRXN1,GOPC,SORBS2,TMEM65,PDLIM5,CYTH3,GRIA4,PTPRR,SLC17A8,DLG2,CTBP2,SDK2,VWC2L,DST,SVIL…
GO:CC	plasma membrane bounded cell projection part	GO:0120038	0.0198153	1.703	1445	823	95	18709	CACNA1C,CETN3,CFAP61,KIAA0586,SHOC2,PIP5K1A,RPTOR,PCDH9,PRKAR1B,DISC1,CTTN,OR10H3,SHANK2,PTPRN2,SLC9A3,BMPR1B,CD36,PSEN1,MAGI2,CYFIP1,KIF7,ANKRD9,AUTS2,MPDZ,SNTG1,PTBP2,DDX58,NEURL1,IL6ST,OPN3,KIF3A,TAPT1,PTPRJ,ATP6V0A4,TXN2,ANK2,KIF13B,PARD3,PACRG,DNAL1,NRCAM,MYH14,NRXN1,LRP8,GOPC,GRIA4,WDR60,SLC17A8,LMTK3,ATP2B4,PRKACG,DLG2,DMTN,TTC21B,AKT2,DST,PREX1,VTI1A,AP3B1,RAB28,GSK3A,SYNGAP1,HTR2A,HHIP,G…
GO:CC	cell projection part	GO:0044463	0.0198153	1.703	1445	823	95	18709	CACNA1C,CETN3,CFAP61,KIAA0586,SHOC2,PIP5K1A,RPTOR,PCDH9,PRKAR1B,DISC1,CTTN,OR10H3,SHANK2,PTPRN2,SLC9A3,BMPR1B,CD36,PSEN1,MAGI2,CYFIP1,KIF7,ANKRD9,AUTS2,MPDZ,SNTG1,PTBP2,DDX58,NEURL1,IL6ST,OPN3,KIF3A,TAPT1,PTPRJ,ATP6V0A4,TXN2,ANK2,KIF13B,PARD3,PACRG,DNAL1,NRCAM,MYH14,NRXN1,LRP8,GOPC,GRIA4,WDR60,SLC17A8,LMTK3,ATP2B4,PRKACG,DLG2,DMTN,TTC21B,AKT2,DST,PREX1,VTI1A,AP3B1,RAB28,GSK3A,SYNGAP1,HTR2A,HHIP,G…
GO:CC	membrane protein complex	GO:0098796	0.0384418	1.4152	1189	823	80	18709	PRKCA,CACNA1C,ACVR1,ZAP70,NDUFB5,SNTG2,NOS1AP,ITGA10,PMPCB,NDUFS5,CTTN,CDH4,CACNA1D,SHANK2,SEL1L,KCNMB3,BMPR1B,PIK3C2G,PSEN1,SEC63,TRAF3,SPTLC2,SNTG1,TNK2,IL6ST,PEF1,UVRAG,ATP6V0A4,TUSC3,TSNARE1,SYVN1,NOX4,FLOT1,GRIA4,SOCS2,CFTR,NDUFS8,DLG2,ATP6V1F,KCNMA1,CALCR,VWC2L,VTI1A,ANKFY1,AP3B1,ATP6V1G3,ITGA1,SYNJ2BP-COX16,VPS41,CDH20,GNA12,AKAP9,HOOK2,CHCHD6,SNX8,HLA-DRB5,GABRB3,GNAZ,PPIF,CPLX2,IGF1R,CSF…
GO:CC	synapse part	GO:0044456	0.0476049	1.32235	796	823	58	18709	CALY,CACNA1C,LAMB2,DISC1,CTTN,CADPS2,SHANK2,PTPRN2,RAB11B,PSEN1,BCL11A,MAGI2,CYFIP1,MPDZ,NEURL1,STON2,ERC1,ZDHHC17,PPFIA2,ANK2,NUFIP1,NRXN1,LRP8,GOPC,PDLIM5,GRIA4,SLC17A8,DLG2,DMTN,CAMK2G,KCNMA1,VTI1A,AP3B1,RAB3D,GSK3A,SYNGAP1,RAB5B,SYNJ2BP-COX16,KIAA1109,PACSIN1,AKAP9,GABRB3,CPLX2,LAMA2,MEF2C,RAB15,PRKCB,FZD3,PDE4B,RIMS1,SLC5A7,NSG1,GRIN3A,SYT1,CACNG2,ATP6V0D1,CPLX1,GRID2
KEGG	Long-term depression	KEGG:04730	0.0436876	1.35964	59	371	10	7745	PRKCA,HRAS,JMJD7-PLA2G4B,GNA12,GNAZ,IGF1R,GNAQ,PRKCB,ITPR2,GRID2
TF	Factor: E2F-1; motif: NGGGCGGGARV; match class: 1	TF:M07206_1	1.94857e-07	6.71028	10898	875	570	19922	ZSCAN23,PDZD2,OPCML,ERG,CHD5,SLC22A23,ZNF667,PRPF8,C18ORF54,CALY,PRKCA,CACNA1C,HADHA,ERCC4,SLC39A11,B4GALT4,RAD9B,ZNF669,GTF2F1,TBCD,WDSUB1,CEP112,LPIN1,RPS6KA2,DOCK1,ZZZ3,RDH10,DPYSL4,GAPDHS,SRP72,TMEM200C,RRM2B,UBE2F,CETN3,ZNF444,FTMT,EML3,PDZRN3,SNRNP48,SENP6,LARP4B,CFAP61,NDUFB5,BAZ1B,TNFRSF11A,FNDC3A,TTC7B,LRIG3,WDR37,SHOC2,PIP5K1A,SNTG2,RASGRP1,TEX2,RIN3,NOS1AP,PFKP,SLC16A7,CASZ1,LRRC34,SOR…
TF	Factor: RNF96; motif: BCCCGCRGCC; match class: 1	TF:M01199_1	4.83444e-07	6.31565	4291	875	266	19922	CHD5,SLC22A23,PRKCA,CACNA1C,TBCD,LPIN1,DOCK1,DPYSL4,TMEM200C,UBE2F,FTMT,EML3,PDZRN3,SENP6,LARP4B,TNFRSF11A,FNDC3A,TTC7B,RASGRP1,TEX2,RIN3,NOS1AP,CASZ1,SORCS1,LZTR1,CGNL1,ANKRD12,KCTD1,GATA2,UXS1,KIFC2,SLC10A7,KLF13,MED12L,SFRP4,PCBP3,GRK5,TMTC4,KLHL29,CADPS2,IKZF2,CDH4,FFAR4,CDK6,ANKH,PDS5B,RHBDD1,CUX1,PKP3,SSH2,PTPRN2,MTMR10,ASB1,SLC9A3,TRIM24,LHPP,PRIMPOL,ADAMTS2,EFR3B,PSEN1,FANCA,ADAMTS17,BCL1…
TF	Factor: Churchill; motif: CGGGNN; match class: 1	TF:M00986_1	6.44551e-07	6.19074	10351	875	544	19922	EIF2AK4,PDZD2,PAFAH2,OPCML,ERG,CHD5,SLC22A23,PRPF8,CALY,PRKCA,CACNA1C,HADHA,B4GALT4,GTF2F1,TBCD,WDSUB1,CEP112,LPIN1,RPS6KA2,DOCK1,ZZZ3,RDH10,DPYSL4,GAPDHS,SRP72,TMEM200C,UBE2F,ZNF444,FTMT,EML3,SNRNP48,SENP6,LARP4B,BAZ1B,TNFRSF11A,KIAA0586,FNDC3A,TTC7B,LRIG3,WDR37,SHOC2,SNTG2,RASGRP1,TEX2,RIN3,NOS1AP,PFKP,SLC16A7,GAL3ST2,CASZ1,LRRC34,SORCS1,NUP205,LZTR1,TNXB,CGNL1,ANKRD12,KCTD1,GATA2,CPNE3,UXS1,KI…
TF	Factor: Egr-1; motif: GCGGGGGCGG; match class: 1	TF:M07354_1	1.36831e-06	5.86382	3555	875	227	19922	ERG,CHD5,SLC22A23,ZNF667,CALY,PRKCA,TBCD,WDSUB1,DOCK1,ZZZ3,RDH10,DPYSL4,CETN3,EML3,PDZRN3,FNDC3A,TTC7B,SNTG2,RASGRP1,TEX2,PFKP,SORCS1,ANKRD12,KCTD1,PCDH9,UXS1,KIFC2,KLF13,MED12L,PRDM16,DISC1,CTTN,TSPAN15,PCBP3,KLHL29,CDH4,KDM2A,ANKH,PDS5B,CUX1,SSC5D,PTPRN2,NKAIN2,ST3GAL5,SLC9A3,TRIM24,PDE3A,RHOF,BTBD9,PRIMPOL,FANCA,ADAMTS17,BCL11A,PARD6G,ZDHHC20,TRAF3,BCL11B,PGRMC2,PCBD1,CEP72,SLC35A1,AFF1,ASS1,S…
TF	Factor: E2F-4; motif: GCGGGAAANA; match class: 1	TF:M02090_1	1.56187e-06	5.80635	6381	875	364	19922	PDZD2,OPCML,CHD5,SLC22A23,ZNF667,PRPF8,PRKCA,CACNA1C,HADHA,SLC39A11,RAD9B,ZNF669,GTF2F1,TBCD,CEP112,RPS6KA2,DOCK1,ZZZ3,DPYSL4,SRP72,RRM2B,UBE2F,CETN3,ZNF444,BAZ1B,TNFRSF11A,KIAA0586,FNDC3A,TTC7B,LRIG3,SHOC2,PIP5K1A,SNTG2,TEX2,RIN3,NOS1AP,PFKP,CASZ1,SORCS1,ANKRD12,MCM3AP,KCTD1,PCDH9,KIFC2,SLC10A7,PRKAR1B,KLF13,PRDM16,MON1B,TSPAN15,PCBP3,TMTC4,CADPS2,IKZF2,CDH4,FFAR4,BOLL,PDS5B,RAP1A,CUX1,SSH2,NKAI…
TF	Factor: Osx; motif: CCNCCCCCNNN; match class: 1	TF:M07329_1	2.47025e-06	5.60726	2479	875	170	19922	CHD5,TBCD,RDH10,DPYSL4,GAPDHS,FTMT,EML3,SENP6,LARP4B,BAZ1B,FNDC3A,SNTG2,TEX2,PFKP,CASZ1,SORCS1,ANKRD12,CPNE3,UXS1,KIFC2,KLF13,MED12L,CTTN,PCBP3,TMTC4,CDK6,KDM2A,ANKH,SEL1L,RAP1A,CUX1,SSC5D,ST3GAL5,TRIM24,PDE3A,SNX16,EML4,UBE2E1,PRIMPOL,ADAMTS2,BICD1,FANCA,GPT,BCL11A,MMP25,PARD6G,TRAF3,PCBD1,CEP72,ASS1,SLC27A1,MMS19,RHOBTB2,ST8SIA5,ANKRD9,IVD,XKR6,ARID3B,MGMT,AUTS2,MPDZ,SPIRE2,MATR3,GAB1,CBLN4,LSS…
TF	Factor: ETF; motif: GVGGMGG; match class: 1	TF:M00695_1	2.7938e-06	5.5538	7013	875	392	19922	EIF2AK4,PDZD2,CHD5,SLC22A23,PRKCA,CACNA1C,GTF2F1,TBCD,CEP112,LPIN1,RPS6KA2,DOCK1,ZZZ3,RDH10,DPYSL4,TMEM200C,UBE2F,LAMB2,FTMT,EML3,SNRNP48,SENP6,LARP4B,BAZ1B,FNDC3A,TTC7B,LRIG3,SHOC2,SNTG2,RASGRP1,TEX2,RIN3,NOS1AP,PFKP,SORCS1,CGNL1,ANKRD12,KCTD1,GATA2,PMPCB,UXS1,KIFC2,KLF13,MED12L,PRDM16,DISC1,CTTN,MON1B,PCBP3,GRK5,TMTC4,KLHL29,CADPS2,IKZF2,CDH4,KDM2A,ANKH,PDS5B,RAP1A,CUX1,PKP3,SSH2,PTPRN2,MTMR10,…
TF	Factor: WT1; motif: CGCCCCCNCN; match class: 1	TF:M02036_1	4.24638e-06	5.37198	5288	875	310	19922	CHD5,SLC22A23,CALY,PRKCA,CACNA1C,TBCD,WDSUB1,CEP112,DOCK1,ZZZ3,RDH10,DPYSL4,RRM2B,CETN3,ZNF444,FTMT,EML3,SENP6,LARP4B,BAZ1B,FNDC3A,TTC7B,SHOC2,SNTG2,RASGRP1,TEX2,RIN3,NOS1AP,PFKP,SORCS1,ANKRD12,PCDH9,GATA2,CPNE3,UXS1,KIFC2,SLC10A7,KLF13,MED12L,PRDM16,DISC1,CTTN,MON1B,TSPAN15,PCBP3,TMTC4,KLHL29,IKZF2,CDH4,KDM2A,ANKH,PDS5B,RAP1A,CUX1,SSC5D,PTPRN2,NKAIN2,ST3GAL5,SLC9A3,TRIM24,PDE3A,RHOF,BTBD9,LHPP,P…
TF	Factor: MOVO-B; motif: GNGGGGG; match class: 1	TF:M01104_1	1.12857e-05	4.94747	5586	875	322	19922	OPCML,ERG,CHD5,SLC22A23,CALY,PRKCA,CACNA1C,TBCD,LPIN1,RPS6KA2,DOCK1,ZZZ3,DPYSL4,GAPDHS,UBE2F,ZNF444,BAZ1B,FNDC3A,TTC7B,SNTG2,TEX2,RIN3,PFKP,SORCS1,TNXB,CGNL1,ANKRD12,KCTD1,GATA2,UXS1,KIFC2,PRKAR1B,KLF13,MED12L,PRDM16,DISC1,CTTN,PCBP3,GRK5,TMTC4,KLHL29,CDH4,CDK6,KDM2A,PDS5B,RAP1A,CUX1,SSC5D,PTPRN2,MTMR10,NKAIN2,ST3GAL5,ASB1,SLC9A3,DBI,TRIM24,PDE3A,SNX16,BTBD9,EML4,UBE2E1,PRIMPOL,ADAMTS2,EFCAB1,NSM…
TF	Factor: Kaiso; motif: GCMGGGRGCRGS; match class: 1	TF:M03876_1	1.9913e-05	4.70086	9115	875	482	19922	EIF2AK4,PDZD2,OPCML,CHD5,SLC22A23,ZNF667,PRPF8,CALY,PRKCA,CACNA1C,HADHA,ZNF669,TBCD,WDSUB1,LPIN1,RPS6KA2,DOCK1,ZZZ3,RDH10,DPYSL4,TMEM200C,RRM2B,UBE2F,FTMT,EML3,SENP6,LARP4B,BAZ1B,TNFRSF11A,FNDC3A,TTC7B,SHOC2,SNTG2,RASGRP1,TEX2,NOS1AP,PFKP,GAL3ST2,CASZ1,SORCS1,TNXB,CGNL1,ANKRD12,KCTD1,GATA2,CPNE3,UXS1,KIFC2,PRKAR1B,KLF13,MED12L,PRDM16,DISC1,CTTN,TSPAN15,PCBP3,GRK5,TMTC4,KLHL29,CADPS2,IKZF2,CDH4,FF…
TF	Factor: WT1; motif: GNGGGGGCGGGG; match class: 1	TF:M03893_1	3.38775e-05	4.47009	3966	875	241	19922	ERG,CHD5,SLC22A23,PRKCA,TBCD,WDSUB1,CEP112,ZZZ3,RDH10,DPYSL4,GAPDHS,FTMT,EML3,SENP6,LARP4B,FNDC3A,SHOC2,SNTG2,TEX2,PFKP,SORCS1,TNXB,ANKRD12,PCDH9,CPNE3,UXS1,KIFC2,PRKAR1B,KLF13,PRDM16,DISC1,CTTN,TSPAN15,PCBP3,TMTC4,KLHL29,SHPRH,IKZF2,CDH4,ANKH,PDS5B,SEL1L,RAP1A,CUX1,SSC5D,PKP3,PTPRN2,ST3GAL5,SLC9A3,TRIM24,PDE3A,RHOF,BTBD9,LHPP,EML4,PRIMPOL,ADAMTS2,BICD1,EFR3B,PARD6G,ZDHHC20,TRAF3,BCL11B,PGRMC2,PC…
TF	Factor: BTEB1; motif: GGGGGCGGGGCNGSGGGNGS; match class: 1	TF:M09723_1	3.48046e-05	4.45836	5960	875	337	19922	EIF2AK4,ERG,CHD5,SLC22A23,CALY,PRKCA,CACNA1C,SLC39A11,ZNF669,TBCD,WDSUB1,CEP112,LPIN1,RPS6KA2,DOCK1,ZZZ3,RDH10,DPYSL4,RRM2B,UBE2F,LAMB2,ZNF444,EML3,LARP4B,TNFRSF11A,FNDC3A,TTC7B,LRIG3,SHOC2,SNTG2,RIN3,PFKP,CASZ1,NUP205,CGNL1,ANKRD12,PCDH9,CPNE3,UXS1,KIFC2,PRKAR1B,KLF13,PRDM16,DISC1,CTTN,PCBP3,GRK5,TMTC4,KLHL29,SHPRH,IKZF2,CDH4,KDM2A,PDS5B,RAP1A,CUX1,SSC5D,PKP3,PTPRN2,NKAIN2,ST3GAL5,ASB1,MED20,TRI…
TF	Factor: RUNX2; motif: WRACCGCANWAACCGCAN; match class: 1	TF:M04107_1	7.4665e-05	4.12688	6493	875	360	19922	PDZD2,CHD5,SLC22A23,PRPF8,C18ORF54,CALY,PRKCA,CACNA1C,RAD9B,ZNF669,GTF2F1,CEP112,RPS6KA2,DOCK1,RDH10,ARHGAP15,DPYSL4,SRP72,FCGBP,RRM2B,SLC5A9,UBE2F,LAMB2,ZNF444,PDZRN3,SENP6,LARP4B,BAZ1B,TNFRSF11A,TTC7B,LRIG3,WDR37,RASGRP1,TEX2,NOS1AP,PFKP,GAL3ST2,SORCS1,CGNL1,ANKRD12,KCTD1,CPNE3,PMPCB,KIFC2,PRKAR1B,MED12L,SFRP4,PRDM16,CTTN,MON1B,PCBP3,ARHGEF33,KLHL29,CADPS2,IKZF2,CDH4,FFAR4,CDK6,BOLL,ANKH,PDS5B,…
TF	Factor: ZF5; motif: NRNGNGCGCGCWN; match class: 1	TF:M00333_1	0.000119455	3.9228	12490	875	622	19922	EIF2AK4,PDZD2,OPCML,ERG,CHD5,SLC22A23,ZNF667,PRPF8,C18ORF54,CALY,PRKCA,CACNA1C,ERCC4,B4GALT4,RAD9B,GTF2F1,TBCD,WDSUB1,CEP112,LPIN1,RPS6KA2,DOCK1,ZZZ3,RDH10,DPYSL4,GAPDHS,SRP72,TMEM200C,RRM2B,UBE2F,ZNF444,FTMT,EML3,PDZRN3,SNRNP48,SENP6,LARP4B,CFAP61,BAZ1B,TNFRSF11A,FNDC3A,TTC7B,LRIG3,WDR37,SHOC2,PIP5K1A,SNTG2,RASGRP1,TEX2,RIN3,NOS1AP,PFKP,SLC16A7,CASZ1,LRRC34,SORCS1,CGNL1,ANKRD12,MCM3AP,KCTD1,PCDH…
TF	Factor: SP1; motif: GGGGYGGGGNS; match class: 1	TF:M01303_1	0.000240359	3.61914	3530	875	215	19922	OPCML,ERG,CALY,SLC39A11,TBCD,WDSUB1,LPIN1,RDH10,DPYSL4,SRP72,RRM2B,EML3,LARP4B,FNDC3A,TTC7B,SHOC2,SNTG2,TEX2,CASZ1,NUP205,TNXB,CGNL1,ANKRD12,UXS1,KIFC2,PRKAR1B,KLF13,CTTN,PCBP3,CDK6,KDM2A,PDS5B,RAP1A,CUX1,PKP3,PTPRN2,NKAIN2,ST3GAL5,MED20,TRIM24,RHOF,LHPP,EML4,EFR3B,PSEN1,CA3,BCL11A,PARD6G,ZDHHC20,TRAF3,BCL11B,CYFIP1,PCBD1,CEP72,DACH1,AFF1,SLC27A1,MPPED1,MMS19,CCKBR,RHOBTB2,ANKRD9,USP5,XKR6,ARID3B…
TF	Factor: Sp2; motif: GYCCCGCCYCYNNNN; match class: 1	TF:M07129_1	0.000357019	3.44731	2408	875	157	19922	ERG,SLC22A23,TBCD,WDSUB1,CEP112,LPIN1,RDH10,DPYSL4,RRM2B,EML3,TNFRSF11A,FNDC3A,SHOC2,SNTG2,ANKRD12,CPNE3,KIFC2,PRKAR1B,KLF13,CTTN,TSPAN15,PCBP3,SHPRH,CDH4,RAP1A,PKP3,PTPRN2,TRIM24,RAB11B,RHOF,LHPP,EML4,EFR3B,PSEN1,PARD6G,SEC63,ZDHHC20,TRAF3,PGRMC2,PIGN,PCBD1,CEP72,AFF1,SLC27A1,MMS19,RHOBTB2,ST8SIA5,ANKRD9,USP5,PAN3,XKR6,ARID3B,MGMT,AUTS2,COA7,SPIRE2,MATR3,PRDM11,STK3,LSS,IL6ST,MAP4K1,TSPAN9,OPN3,…
TF	Factor: Sp1; motif: GGNDGGRGGCGGGG; match class: 1	TF:M04953_1	0.000368277	3.43383	4076	875	241	19922	ERG,SLC22A23,PRPF8,B4GALT4,TBCD,WDSUB1,CEP112,LPIN1,RDH10,DPYSL4,RRM2B,ZNF444,EML3,BAZ1B,FNDC3A,LRIG3,PIP5K1A,SNTG2,PFKP,CASZ1,TNXB,ANKRD12,PCDH9,GATA2,CPNE3,UXS1,KIFC2,SLC10A7,PRKAR1B,KLF13,MED12L,PRDM16,DISC1,CTTN,PCBP3,GRK5,TMTC4,KLHL29,SHPRH,CDH4,CDK6,KDM2A,ANKH,PDS5B,RAP1A,SSC5D,PKP3,PTPRN2,TRIM24,RAB11B,SNX16,TMEM87B,LHPP,EML4,UBE2E1,PRIMPOL,ADAMTS2,EFR3B,GPT,ZDHHC20,TRAF3,BCL11B,PGRMC2,PCB…
TF	Factor: EGR1; motif: NACGCCCACGCANW; match class: 1	TF:M03896_1	0.000411863	3.38525	2109	875	141	19922	CHD5,ZNF667,PRKCA,CACNA1C,HADHA,TBCD,ZZZ3,DPYSL4,GAPDHS,UBE2F,PDZRN3,FNDC3A,LRIG3,RASGRP1,TEX2,PFKP,SORCS1,ANKRD12,PCDH9,UXS1,KIFC2,KLF13,PRDM16,CTTN,PCBP3,KLHL29,CDH4,KDM2A,PDS5B,RAP1A,ST3GAL5,SLC9A3,TRIM24,EML4,PRIMPOL,BICD1,EFR3B,FANCA,MAGI2,TRAF3,PCBD1,ASS1,SLC27A1,MPPED1,ANKRD9,ARID3B,MGMT,ECD,AUTS2,NAIF1,MPDZ,LSS,B3GALNT2,NEURL1,C1ORF115,AGAP1,GKAP1,KDM7A,TDRP,FGFR2,ERC1,RAD51C,PTPRE,TUSC3,…
TF	Factor: EGR; motif: CGCCCCCGCNN; match class: 1	TF:M08878_1	0.000498676	3.30218	3223	875	198	19922	CHD5,SLC22A23,ZNF667,CALY,PRKCA,CACNA1C,TBCD,WDSUB1,DOCK1,ZZZ3,DPYSL4,CETN3,EML3,FNDC3A,TTC7B,SNTG2,RASGRP1,TEX2,PFKP,SORCS1,ANKRD12,PCDH9,UXS1,KIFC2,KLF13,MED12L,PRDM16,DISC1,CTTN,TSPAN15,PCBP3,KLHL29,IKZF2,CDH4,KDM2A,PDS5B,SEL1L,CUX1,SSC5D,NKAIN2,ST3GAL5,TRIM24,PDE3A,RHOF,PRIMPOL,BICD1,FANCA,ADAMTS17,PARD6G,ZDHHC20,TRAF3,PGRMC2,PCBD1,CEP72,SLC35A1,AFF1,ASS1,SLC27A1,MPPED1,CCKBR,RHOBTB2,ST8SIA5,…
TF	Factor: E2F-3; motif: GGCGGGN; match class: 1	TF:M02089_1	0.000506228	3.29565	9353	875	484	19922	EIF2AK4,PDZD2,OPCML,ERG,CHD5,SLC22A23,ZNF667,PRPF8,C18ORF54,CALY,PRKCA,CACNA1C,SLC39A11,ZNF669,GTF2F1,TBCD,WDSUB1,CEP112,LPIN1,RPS6KA2,DOCK1,ZZZ3,RDH10,DPYSL4,GAPDHS,SRP72,TMEM200C,RRM2B,UBE2F,LAMB2,CETN3,EML3,SENP6,LARP4B,BAZ1B,TNFRSF11A,FNDC3A,TTC7B,LRIG3,WDR37,SHOC2,SNTG2,RASGRP1,TEX2,RIN3,NOS1AP,PFKP,SLC16A7,CASZ1,LRRC34,NUP205,TNXB,CGNL1,ANKRD12,MCM3AP,GATA2,CPNE3,UXS1,KIFC2,SLC10A7,PRKAR1B,…
TF	Factor: E2F; motif: GGCGSG; match class: 1	TF:M00803_1	0.000512731	3.29011	10270	875	524	19922	EIF2AK4,PDZD2,OPCML,ERG,CHD5,SLC22A23,ZNF667,PRPF8,CALY,PRKCA,CACNA1C,ERCC4,RAD9B,ZNF669,TBCD,WDSUB1,CEP112,LPIN1,RPS6KA2,DOCK1,RDH10,DPYSL4,GAPDHS,TMEM200C,UBE2F,LAMB2,EML3,PDZRN3,SNRNP48,SENP6,LARP4B,BAZ1B,TNFRSF11A,FNDC3A,TTC7B,LRIG3,WDR37,SHOC2,PIP5K1A,SNTG2,RASGRP1,TEX2,RIN3,NOS1AP,PFKP,SLC16A7,CASZ1,SORCS1,CGNL1,ANKRD12,MCM3AP,KCTD1,PCDH9,GATA2,CPNE3,UXS1,NDUFS5,KIFC2,SLC10A7,PRKAR1B,KLF13,…
TF	Factor: RUNX2; motif: NRACCGCAAACCGCAN; match class: 1	TF:M04106_1	0.000554636	3.25599	8434	875	443	19922	ZSCAN23,PDZD2,PAFAH2,ERG,CHD5,SLC22A23,ZNF667,C18ORF54,CALY,PRKCA,CACNA1C,SLC39A11,RAD9B,ZNF669,TBCD,RPS6KA2,DOCK1,ZZZ3,RDH10,TMEM200C,RRM2B,UBE2F,CETN3,EML3,PDZRN3,SNRNP48,SENP6,CFAP61,BAZ1B,TNFRSF11A,TTC7B,LRIG3,WDR37,SNTG2,RASGRP1,TEX2,RIN3,PFKP,CASZ1,LRRC34,LZTR1,CGNL1,ANKRD12,MCM3AP,KCTD1,PCDH9,GATA2,UXS1,KIFC2,SLC10A7,PRKAR1B,KLF13,MED12L,SFRP4,PRDM16,CTTN,PCBP3,GRK5,CADPS2,IKZF2,CDH4,NRG3,…
TF	Factor: CNOT3; motif: GGCCGCGSSS; match class: 0	TF:M01253_0	0.000857923	3.06655	2753	875	173	19922	EIF2AK4,ERG,SLC22A23,ERCC4,TBCD,WDSUB1,CEP112,RPS6KA2,RRM2B,UBE2F,PDZRN3,SENP6,LARP4B,FNDC3A,TTC7B,WDR37,NOS1AP,PFKP,LZTR1,ANKRD12,RPTOR,GATA2,PRKAR1B,TSPAN15,PCBP3,KLHL29,CADPS2,CDH4,USO1,BOLL,NKAIN2,ST3GAL5,DBI,BTBD9,UBE2E1,WDR27,EFCAB1,NSMCE2,FANCA,ADAMTS17,BCL11A,DMGDH,MMP25,KLHL42,ZDHHC20,DOCK4,PIGN,PCBD1,CEP72,AFF1,SLC27A1,MPPED1,ST8SIA5,LMNB1,PAN3,UBTD2,HSPA9,MPDZ,PRTG,STK3,GAB1,SNTG1,CDAN…
TF	Factor: ZF5; motif: GSGCGCGR; match class: 1	TF:M00716_1	0.00103799	2.98381	14186	875	686	19922	EIF2AK4,PDZD2,PAFAH2,OPCML,ERG,CHD5,SLC22A23,ZNF667,PRPF8,C18ORF54,CALY,PRKCA,CACNA1C,HADHA,SLC39A11,B4GALT4,RAD9B,ZNF669,GTF2F1,TBCD,WDSUB1,CEP112,LPIN1,RPS6KA2,DOCK1,ZZZ3,RDH10,DPYSL4,GAPDHS,SRP72,TMEM200C,FCGBP,RRM2B,UBE2F,LAMB2,CETN3,ZNF444,FTMT,EML3,PDZRN3,SNRNP48,SENP6,LARP4B,CFAP61,BAZ1B,TNFRSF11A,KIAA0586,FNDC3A,TTC7B,LRIG3,WDR37,SHOC2,PIP5K1A,SNTG2,RASGRP1,TEX2,RIN3,NOS1AP,PFKP,SLC16A7,C…
TF	Factor: AP-2alpha; motif: NGCCYSNNGSN; match class: 1	TF:M01857_1	0.0015214	2.81776	4581	875	262	19922	EIF2AK4,CALY,CACNA1C,B4GALT4,TBCD,WDSUB1,ZAP70,CEP112,RPS6KA2,DOCK1,RDH10,DPYSL4,FTMT,EML3,BAZ1B,FNDC3A,TTC7B,WDR37,SHOC2,SNTG2,TEX2,RIN3,PFKP,CASZ1,SORCS1,CGNL1,KCTD1,GATA2,SLC10A7,KLF13,PRDM16,CTTN,MON1B,PCBP3,GRK5,TMTC4,KLHL29,YIPF4,IKZF2,CDH4,CDK6,KDM2A,ANKH,PDS5B,RAP1A,CUX1,PKP3,PTPRN2,ST3GAL5,ASB1,SLC9A3,KCNMB3,RAB11B,RHOF,LHPP,WDR27,PRIMPOL,ADAMTS2,EFR3B,FANCA,ADAMTS17,BCL11A,DMGDH,KLHL42,…
TF	Factor: AP-2; motif: GSCCSCRGGCNRNRNN; match class: 1	TF:M00800_1	0.00323432	2.49022	4248	875	244	19922	PDZD2,OPCML,CHD5,SLC22A23,ZNF667,CACNA1C,TBCD,WDSUB1,CEP112,DOCK1,RDH10,DPYSL4,TMEM200C,RRM2B,UBE2F,PDZRN3,SENP6,LARP4B,TTC7B,SNTG2,RASGRP1,TEX2,RIN3,NOS1AP,SORCS1,ANKRD12,KCTD1,PCDH9,GATA2,CPNE3,UXS1,NDUFS5,KIFC2,KLF13,PRDM16,CTTN,PCBP3,GRK5,KLHL29,CADPS2,IKZF2,CDH4,FFAR4,ANKH,RAP1A,CUX1,PKP3,PTPRN2,NKAIN2,ST3GAL5,SLC9A3,KITLG,DBI,TRIM24,UBE2E1,PRIMPOL,ADAMTS2,TOR3A,SDHAF1,P4HA1,FANCA,ADAMTS17,T…
TF	Factor: Sp1; motif: GGGGCGGGGC; match class: 1	TF:M07063_1	0.00325362	2.48763	3491	875	207	19922	OPCML,ERG,SLC22A23,CALY,SLC39A11,TBCD,WDSUB1,CEP112,LPIN1,RPS6KA2,ZZZ3,RDH10,DPYSL4,SRP72,RRM2B,UBE2F,EML3,FNDC3A,TTC7B,SHOC2,SNTG2,PFKP,CGNL1,ANKRD12,CPNE3,UXS1,KIFC2,PRKAR1B,KLF13,CTTN,PCBP3,SHPRH,PDS5B,RAP1A,PKP3,PTPRN2,ST3GAL5,MED20,TRIM24,RAB11B,TMEM87B,RHOF,BTBD9,LHPP,EML4,PRIMPOL,EFR3B,PSEN1,BCL11A,PARD6G,ZDHHC20,GPC5,TRAF3,BCL11B,CYFIP1,DOCK4,PIGN,PCBD1,CEP72,AFF1,TBX15,SLC27A1,MPPED1,MMS…
TF	Factor: AP2; motif: GCCYGSGGSN; match class: 1	TF:M08867_1	0.00364644	2.43813	5175	875	288	19922	EIF2AK4,PDZD2,CHD5,SLC22A23,CALY,PRKCA,CACNA1C,HADHA,TBCD,WDSUB1,CEP112,DOCK1,ZZZ3,RDH10,RRM2B,UBE2F,ZNF444,FTMT,EML3,SENP6,BAZ1B,TNFRSF11A,FNDC3A,TTC7B,WDR37,SHOC2,SNTG2,TEX2,RIN3,SORCS1,CGNL1,MCM3AP,KCTD1,GATA2,CPNE3,UXS1,KIFC2,KLF13,MED12L,SFRP4,PRDM16,DISC1,CTTN,PCBP3,GRK5,TMTC4,KLHL29,CDH4,KDM2A,ANKH,PDS5B,CUX1,PTPRN2,NKAIN2,ST3GAL5,ASB1,SLC9A3,KITLG,MED20,PDE3A,LHPP,C19ORF53,PRIMPOL,ADAMTS2…
TF	Factor: BEN; motif: CAGCGRNV; match class: 1	TF:M01240_1	0.00367987	2.43417	13284	875	646	19922	ZSCAN23,PDZD2,OPCML,CHD5,SLC22A23,ZNF667,PRPF8,C18ORF54,CALY,PRKCA,CACNA1C,HADHA,ERCC4,SLC39A11,B4GALT4,ZNF669,GTF2F1,TBCD,WDSUB1,CEP112,LPIN1,RPS6KA2,DOCK1,ZZZ3,RDH10,DPYSL4,SRP72,FCGBP,RRM2B,UBE2F,LAMB2,CETN3,ZNF444,FTMT,EML3,PDZRN3,SENP6,CFAP61,BAZ1B,TNFRSF11A,FNDC3A,TTC7B,LRIG3,WDR37,SHOC2,SNTG2,RASGRP1,TEX2,RIN3,NOS1AP,PFKP,SLC16A7,GAL3ST2,CASZ1,LRRC34,SORCS1,FER1L6,NUP205,LZTR1,TNXB,CGNL1,A…
TF	Factor: E2F-3:HES-7; motif: NNNSGCGCSNNNNNCRCGYGNN; match class: 1	TF:M08526_1	0.00463379	2.33406	15129	875	720	19922	EIF2AK4,PDZD2,PAFAH2,OPCML,ERG,CHD5,SLC22A23,ZNF667,PRPF8,C18ORF54,CALY,PRKCA,CACNA1C,HADHA,ERCC4,SLC39A11,B4GALT4,RAD9B,ZNF669,GTF2F1,TBCD,WDSUB1,CEP112,LPIN1,RPS6KA2,DOCK1,ZZZ3,RDH10,DPYSL4,GAPDHS,SRP72,TMEM200C,RRM2B,UBE2F,LAMB2,ZNF444,FTMT,EML3,PDZRN3,SNRNP48,SENP6,LARP4B,CFAP61,NDUFB5,BAZ1B,TNFRSF11A,FNDC3A,TTC7B,FILIP1L,LRIG3,WDR37,SHOC2,PIP5K1A,SNTG2,RASGRP1,TEX2,RIN3,NOS1AP,PFKP,SLC16A7,G…
TF	Factor: KROX; motif: CCCGCCCCCRCCCC; match class: 1	TF:M00982_1	0.0050616	2.29571	3513	875	207	19922	ERG,CHD5,SLC22A23,CALY,PRKCA,CACNA1C,TBCD,WDSUB1,DOCK1,DPYSL4,RRM2B,EML3,SENP6,LARP4B,FNDC3A,SNTG2,RASGRP1,TEX2,RIN3,PFKP,SORCS1,ANKRD12,UXS1,KIFC2,KLF13,MED12L,PRDM16,CTTN,PCBP3,TMTC4,KLHL29,CDH4,KDM2A,ANKH,CUX1,SSC5D,ST3GAL5,TRIM24,PDE3A,RHOF,EML4,PRIMPOL,BICD1,PARD6G,ZDHHC20,TRAF3,PGRMC2,PCBD1,SLC35A1,AFF1,ASS1,SLC27A1,MPPED1,CCKBR,RHOBTB2,ST8SIA5,ANKRD9,XKR6,ARID3B,MGMT,AUTS2,MPDZ,SPIRE2,LATS…
TF	Factor: Sp1; motif: NGGGGCGGGGN; match class: 1	TF:M07395_1	0.00533201	2.27311	6332	875	341	19922	PDZD2,OPCML,ERG,SLC22A23,CALY,SLC39A11,ZNF669,TBCD,WDSUB1,CEP112,LPIN1,RPS6KA2,DOCK1,ZZZ3,RDH10,DPYSL4,SRP72,RRM2B,UBE2F,CETN3,EML3,SENP6,LARP4B,TNFRSF11A,FNDC3A,TTC7B,WDR37,SHOC2,SNTG2,TEX2,NOS1AP,PFKP,CGNL1,ANKRD12,MCM3AP,CPNE3,UXS1,KIFC2,SLC10A7,PRKAR1B,KLF13,DISC1,CTTN,TSPAN15,PCBP3,GRK5,TMTC4,KLHL29,SHPRH,CDH4,PDS5B,RAP1A,CUX1,SSC5D,PKP3,PTPRN2,NKAIN2,ST3GAL5,SLC9A3,MED20,TRIM24,PDE3A,RAB11B…
TF	Factor: Egr-1; motif: GCGCATGCG; match class: 1	TF:M04869_1	0.00543715	2.26463	10265	875	517	19922	EIF2AK4,OPCML,ERG,CHD5,SLC22A23,ZNF667,PRPF8,C18ORF54,CALY,PRKCA,CACNA1C,HADHA,ERCC4,B4GALT4,GTF2F1,TBCD,WDSUB1,RPS6KA2,DOCK1,ZZZ3,RDH10,DPYSL4,GAPDHS,TMEM200C,RRM2B,UBE2F,FTMT,EML3,PDZRN3,SNRNP48,LARP4B,BAZ1B,TNFRSF11A,KIAA0586,FNDC3A,LRIG3,WDR37,PIP5K1A,SNTG2,RASGRP1,TEX2,RIN3,NOS1AP,PFKP,SLC16A7,CASZ1,LRRC34,SORCS1,LZTR1,CGNL1,ANKRD12,MCM3AP,KCTD1,PCDH9,GATA2,CPNE3,UXS1,KIFC2,SLC10A7,PRKAR1B,K…
TF	Factor: Sp1; motif: NGGGGGCGGGGYN; match class: 1	TF:M00196_1	0.0067436	2.17111	5894	875	320	19922	EIF2AK4,PDZD2,OPCML,ERG,SLC22A23,CALY,SLC39A11,ZNF669,GTF2F1,TBCD,WDSUB1,CEP112,LPIN1,RPS6KA2,ZZZ3,RDH10,DPYSL4,SRP72,RRM2B,UBE2F,CETN3,EML3,SENP6,LARP4B,TNFRSF11A,FNDC3A,TTC7B,SHOC2,SNTG2,PFKP,CGNL1,ANKRD12,CPNE3,UXS1,KIFC2,SLC10A7,PRKAR1B,KLF13,DISC1,CTTN,TSPAN15,PCBP3,TMTC4,KLHL29,SHPRH,PDS5B,SEL1L,RAP1A,PKP3,PTPRN2,NKAIN2,ST3GAL5,SLC9A3,MED20,TRIM24,PDE3A,RAB11B,SNX16,TMEM87B,RHOF,BTBD9,LHPP,…
TF	Factor: WT1; motif: NGCGGGGGGGTSMMCYN; match class: 1	TF:M05327_1	0.00705096	2.15175	1779	875	118	19922	CHD5,C18ORF54,DPYSL4,RRM2B,NOS1AP,ANKRD12,PRKAR1B,PRDM16,PCBP3,TMTC4,CDH4,CUX1,SSC5D,PTPRN2,MED20,DBI,PDE3A,UBE2E1,ADAMTS2,BICD1,PARD6G,SPTLC2,CYFIP1,CEP72,ASS1,SLC27A1,MMS19,LMNB1,PAN3,XKR6,MGMT,UBTD2,AUTS2,PRTG,STK3,LSS,TNK2,ANP32A,AGAP1,GKAP1,MKRN2,TAPT1,TRAP1,PTPRJ,FBXW5,PARD3,KLF15,DTX4,TSNARE1,CHKA,ADAMTSL2,FMN2,GLI4,MAN1A1,HNRNPUL1,NRXN1,CASP9,LRP8,EFHD2,ACSF3,IARS2,TMEM120B,SAMD12,BRPF3,F…
TF	Factor: Sp2; motif: TGGGCGCGCCCA; match class: 1	TF:M06948_1	0.00828131	2.0819	6187	875	333	19922	PDZD2,OPCML,ERG,CHD5,ZNF667,PRPF8,PRKCA,CACNA1C,GTF2F1,TBCD,WDSUB1,CEP112,DOCK1,ZZZ3,RDH10,DPYSL4,GAPDHS,SRP72,TMEM200C,UBE2F,LAMB2,EML3,PDZRN3,SNRNP48,SENP6,LARP4B,BAZ1B,TNFRSF11A,FNDC3A,TTC7B,LRIG3,WDR37,SNTG2,RASGRP1,TEX2,RIN3,NOS1AP,PFKP,SLC16A7,CASZ1,LRRC34,CGNL1,ANKRD12,MCM3AP,KCTD1,GATA2,CPNE3,KIFC2,SLC10A7,PRKAR1B,KLF13,SFRP4,PRDM16,DISC1,TSPAN15,PCBP3,TMTC4,KLHL29,CADPS2,YIPF4,CDH4,FFAR4…
TF	Factor: Sp1; motif: NNGGGGCGGGGNN; match class: 1	TF:M00932_1	0.00875893	2.05755	6018	875	325	19922	EIF2AK4,PDZD2,OPCML,ERG,SLC22A23,CALY,CACNA1C,SLC39A11,ZNF669,GTF2F1,TBCD,WDSUB1,CEP112,LPIN1,RPS6KA2,ZZZ3,RDH10,DPYSL4,SRP72,RRM2B,UBE2F,CETN3,ZNF444,EML3,SENP6,LARP4B,FNDC3A,TTC7B,LRIG3,SHOC2,PIP5K1A,SNTG2,NOS1AP,PFKP,CGNL1,ANKRD12,GATA2,CPNE3,UXS1,KIFC2,SLC10A7,PRKAR1B,KLF13,DISC1,CTTN,PCBP3,TMTC4,KLHL29,SHPRH,PDS5B,SEL1L,RAP1A,PKP3,PTPRN2,NKAIN2,ST3GAL5,SLC9A3,MED20,TRIM24,RAB11B,SNX16,TMEM87…
TF	Factor: CTCF; motif: NCCRSTAGGGGGCGC; match class: 1	TF:M08911_1	0.0106171	1.97399	3920	875	225	19922	OPCML,CHD5,SLC22A23,PRPF8,C18ORF54,PRKCA,CACNA1C,TBCD,WDSUB1,LPIN1,RPS6KA2,DOCK1,ZZZ3,RDH10,DPYSL4,TMEM200C,UBE2F,FTMT,EML3,TNFRSF11A,FNDC3A,TTC7B,SHOC2,SNTG2,RASGRP1,RIN3,PFKP,CGNL1,ANKRD12,UXS1,SFRP4,PRDM16,CTTN,MON1B,KLHL29,BOLL,KDM2A,ANKH,PDS5B,RAP1A,CUX1,PTPRN2,NKAIN2,ST3GAL5,ASB1,TRIM24,PDE3A,RAB11B,TMEM87B,RHOF,LHPP,UBE2E1,WDR27,PRIMPOL,ADAMTS2,NSMCE2,BICD1,EFR3B,FANCA,ADAMTS17,MMP25,KLHL4…
TF	Factor: Sp3; motif: GGGGCGGGGSNN; match class: 1	TF:M07615_1	0.0115231	1.93843	2889	875	174	19922	OPCML,ERG,SLC22A23,CALY,SLC39A11,TBCD,WDSUB1,LPIN1,RPS6KA2,ZZZ3,DPYSL4,RRM2B,EML3,FNDC3A,TTC7B,SHOC2,SNTG2,PFKP,CGNL1,ANKRD12,CPNE3,UXS1,KIFC2,PRKAR1B,CTTN,PCBP3,PDS5B,RAP1A,PTPRN2,ST3GAL5,MED20,TRIM24,RAB11B,TMEM87B,RHOF,BTBD9,LHPP,EML4,PRIMPOL,EFR3B,PSEN1,BCL11A,PARD6G,ZDHHC20,TRAF3,PIGN,PCBD1,CEP72,TBX15,SLC27A1,MPPED1,MMS19,RHOBTB2,ANKRD9,USP5,ARID3B,MGMT,AUTS2,COA7,SPIRE2,PRDM11,PRTG,STK3,LS…
TF	Factor: Egr-1; motif: GCGGGGGCGG; match class: 1	TF:M01873_1	0.011698	1.93189	2671	875	163	19922	CHD5,ZNF667,PRKCA,TBCD,WDSUB1,ZZZ3,DPYSL4,PDZRN3,FNDC3A,TEX2,PFKP,SORCS1,ANKRD12,UXS1,KIFC2,KLF13,DISC1,CTTN,TSPAN15,PCBP3,KLHL29,CDH4,KDM2A,PDS5B,SSC5D,NKAIN2,ST3GAL5,SLC9A3,TRIM24,PDE3A,PRIMPOL,FANCA,PARD6G,ZDHHC20,TRAF3,BCL11B,PGRMC2,PCBD1,CEP72,SLC35A1,AFF1,ASS1,SLC27A1,MPPED1,RHOBTB2,ANKRD9,ARID3B,MGMT,AUTS2,NAIF1,MPDZ,PRTG,LSS,B3GALNT2,NCAPD3,NEURL1,IL6ST,WDR41,ZNF324B,OPN3,ZMIZ1,AGAP1,GKAP…
TF	Factor: AP-2; motif: MKCCCSCNGGCG; match class: 1	TF:M00189_1	0.0127371	1.89493	6042	875	325	19922	EIF2AK4,CHD5,SLC22A23,ZNF667,CALY,PRKCA,CACNA1C,ERCC4,TBCD,WDSUB1,CEP112,LPIN1,RPS6KA2,DOCK1,ZZZ3,RDH10,TMEM200C,UBE2F,FTMT,EML3,PDZRN3,SENP6,LARP4B,BAZ1B,TNFRSF11A,FNDC3A,TTC7B,LRIG3,SHOC2,SNTG2,TEX2,RIN3,NOS1AP,PFKP,LRRC34,CGNL1,ANKRD12,KCTD1,PCDH9,GATA2,CPNE3,UXS1,SLC10A7,KLF13,MED12L,PRDM16,CTTN,MON1B,PCBP3,GRK5,TMTC4,KLHL29,CADPS2,IKZF2,CDH4,BOLL,KDM2A,ANKH,PDS5B,RAP1A,CUX1,PKP3,PTPRN2,MTMR1…
TF	Factor: E2F-1:Elk-1; motif: SGCGCSNNAMCGGAAGT; match class: 1	TF:M08205_1	0.0133644	1.87405	10467	875	523	19922	EIF2AK4,ZSCAN23,PDZD2,OPCML,ERG,CHD5,SLC22A23,ZNF667,PRPF8,C18ORF54,CALY,PRKCA,CACNA1C,HADHA,ERCC4,SLC39A11,B4GALT4,ZNF669,TBCD,CEP112,DOCK1,RDH10,DPYSL4,GAPDHS,SRP72,TMEM200C,RRM2B,UBE2F,LAMB2,EML3,PDZRN3,SNRNP48,SENP6,LARP4B,CFAP61,BAZ1B,TNFRSF11A,FNDC3A,TTC7B,LRIG3,WDR37,SHOC2,SNTG2,TEX2,RIN3,NOS1AP,PFKP,CASZ1,LRRC34,LZTR1,ANKRD12,MCM3AP,KCTD1,PCDH9,GATA2,UXS1,KIFC2,SLC10A7,KLF13,MED12L,SFRP4,…
TF	Factor: Sp1; motif: CCCCGCCCCN; match class: 1	TF:M00933_1	0.0158252	1.80065	5157	875	283	19922	EIF2AK4,PDZD2,OPCML,ERG,SLC22A23,CALY,PRKCA,CACNA1C,SLC39A11,B4GALT4,TBCD,WDSUB1,CEP112,LPIN1,RPS6KA2,ZZZ3,RDH10,DPYSL4,SRP72,RRM2B,UBE2F,CETN3,ZNF444,EML3,FNDC3A,TTC7B,SHOC2,PIP5K1A,SNTG2,PFKP,CGNL1,ANKRD12,PCDH9,GATA2,CPNE3,UXS1,KIFC2,SLC10A7,PRKAR1B,KLF13,CTTN,PCBP3,GRK5,KLHL29,SHPRH,KDM2A,PDS5B,RAP1A,SSC5D,PKP3,PTPRN2,ST3GAL5,MED20,TRIM24,RAB11B,TMEM87B,RHOF,BTBD9,LHPP,EML4,UBE2E1,PRIMPOL,EFR…
TF	Factor: SP1:SP3; motif: CCSCCCCCYCC; match class: 1	TF:M01219_1	0.0170323	1.76873	2948	875	176	19922	OPCML,ERG,CHD5,SLC22A23,PRKCA,TBCD,ZZZ3,DPYSL4,RRM2B,FNDC3A,SNTG2,TEX2,RIN3,NOS1AP,TNXB,CGNL1,ANKRD12,PRKAR1B,KLF13,MED12L,PRDM16,CTTN,TSPAN15,PCBP3,TMTC4,KLHL29,IKZF2,CUX1,SSC5D,PTPRN2,TRIM24,PDE3A,SNX16,LHPP,UBE2E1,BICD1,ADAMTS17,ZDHHC20,TRAF3,BCL11B,PGRMC2,PCBD1,WNK1,DACH1,SLC35A1,AFF1,SLC27A1,MMS19,RHOBTB2,ST8SIA5,ANKRD9,CUL1,PAN3,XKR6,ARID3B,UBTD2,AUTS2,MPDZ,SPIRE2,LATS2,PRDM11,PRTG,STK3,GAB…
TF	Factor: Sp1; motif: GGGGCGGGGC; match class: 1	TF:M00931_1	0.0195651	1.70852	5876	875	316	19922	EIF2AK4,PDZD2,OPCML,ERG,SLC22A23,CALY,SLC39A11,ZNF669,GTF2F1,TBCD,WDSUB1,CEP112,LPIN1,RPS6KA2,ZZZ3,RDH10,DPYSL4,SRP72,RRM2B,UBE2F,CETN3,EML3,SENP6,LARP4B,FNDC3A,TTC7B,SHOC2,SNTG2,PFKP,CGNL1,ANKRD12,CPNE3,UXS1,KIFC2,SLC10A7,PRKAR1B,KLF13,DISC1,CTTN,PCBP3,KLHL29,SHPRH,PDS5B,SEL1L,RAP1A,PKP3,PTPRN2,MTMR10,NKAIN2,ST3GAL5,SLC9A3,MED20,TRIM24,RAB11B,SNX16,TMEM87B,RHOF,BTBD9,LHPP,EML4,UBE2E1,PRIMPOL,ADA…
TF	Factor: E2F-4; motif: NTTTCSCGCC; match class: 1	TF:M07380_1	0.0201007	1.69679	8025	875	414	19922	PDZD2,OPCML,ERG,CHD5,SLC22A23,ZNF667,PRPF8,CALY,PRKCA,CACNA1C,SLC39A11,B4GALT4,TBCD,WDSUB1,LPIN1,DOCK1,RDH10,DPYSL4,GAPDHS,TMEM200C,UBE2F,ZNF444,PDZRN3,SNRNP48,LARP4B,NDUFB5,BAZ1B,TNFRSF11A,FNDC3A,TTC7B,WDR37,SHOC2,SNTG2,NOS1AP,PFKP,SLC16A7,SORCS1,LZTR1,CGNL1,ANKRD12,KCTD1,GATA2,PMPCB,UXS1,NDUFS5,KIFC2,SLC10A7,PRKAR1B,KLF13,MED12L,PRDM16,MON1B,PCBP3,GRK5,TMTC4,CADPS2,IKZF2,CDH4,BOLL,CNST,KDM2A,PD…
TF	Factor: AP-2beta; motif: GCNNNGGSCNGVGGGN; match class: 1	TF:M01858_1	0.0230217	1.63786	3104	875	183	19922	EIF2AK4,OPCML,CHD5,SLC22A23,PRKCA,CACNA1C,B4GALT4,TBCD,DOCK1,RDH10,DPYSL4,TMEM200C,UBE2F,EML3,BAZ1B,TTC7B,SHOC2,RASGRP1,TEX2,PFKP,CGNL1,ANKRD12,GATA2,KIFC2,KLF13,MED12L,PRDM16,CTTN,PCBP3,GRK5,IKZF2,CDH4,CUX1,SSC5D,PTPRN2,ST3GAL5,SLC9A3,C6ORF48,UBE2E1,IQUB,ADAMTS2,EFR3B,SC5D,FANCA,ADAMTS17,GPT,BCL11A,DMGDH,MMP25,PARD6G,TRAF3,BCL11B,CYFIP1,FBXO42,ASS1,TBX15,SLC27A1,MPPED1,MMS19,CCKBR,ANKRD9,USP5,LS…
TF	Factor: E2F1; motif: NNNNNGCGSSAAAN; match class: 1	TF:M08874_1	0.0244088	1.61245	2135	875	134	19922	EIF2AK4,OPCML,SLC22A23,CACNA1C,RAD9B,TBCD,CEP112,DPYSL4,ZNF444,EML3,PDZRN3,TNFRSF11A,SNTG2,RASGRP1,RIN3,KCTD1,PCDH9,KIFC2,PCBP3,TMTC4,PTPRN2,ST3GAL5,CCNB1,KITLG,SNX16,ADAMTS2,FANCA,KLHL42,ZDHHC20,TRAF3,CYFIP1,DOCK4,PIGN,SLC35A1,KIF7,HMGA1,LMNB1,ARID3B,AUTS2,MATR3,CCER1,CBLN4,LSS,HUNK,PTBP2,CCDC90B,ZGRF1,SNRPA,ANKRD33B,FAT1,ADK,FOXJ3,TDRP,MUT,ERC1,ZDHHC17,TAPT1,RAD51C,AP1AR,GLIS3,DSCAML1,GPR155,DT…
TF	Factor: E2F-4; motif: NNTTCCCGCCNN; match class: 1	TF:M04823_1	0.0261295	1.58287	7888	875	407	19922	PDZD2,ERG,CHD5,PRPF8,CALY,PRKCA,CACNA1C,ERCC4,SLC39A11,B4GALT4,RAD9B,ZNF669,TBCD,LPIN1,DOCK1,ZZZ3,RDH10,DPYSL4,GAPDHS,SRP72,UBE2F,ZNF444,EML3,PDZRN3,SNRNP48,LARP4B,BAZ1B,TNFRSF11A,TTC7B,LRIG3,WDR37,SNTG2,TEX2,RIN3,NOS1AP,PFKP,SLC16A7,SORCS1,CGNL1,KCTD1,GATA2,CPNE3,PMPCB,KIFC2,PRKAR1B,KLF13,PRDM16,DISC1,MON1B,PCBP3,TMTC4,CDH4,BOLL,KDM2A,ANKH,PDS5B,RAP1A,CUX1,SSC5D,SSH2,PTPRN2,ASB1,KITLG,MED20,DBI,…
TF	Factor: Sp2; motif: NYSGCCCCGCCCCCY; match class: 1	TF:M03567_1	0.04042	1.3934	3603	875	206	19922	ERG,SLC22A23,CALY,ZNF669,TBCD,WDSUB1,LPIN1,RPS6KA2,ZZZ3,DPYSL4,SRP72,RRM2B,CETN3,EML3,LARP4B,FNDC3A,SHOC2,SNTG2,PFKP,ANKRD12,CPNE3,UXS1,KIFC2,PRKAR1B,KLF13,DISC1,CTTN,PCBP3,KLHL29,RAP1A,PKP3,PTPRN2,MED20,TRIM24,RAB11B,TMEM87B,RHOF,BTBD9,LHPP,EML4,EFR3B,PSEN1,PARD6G,ZDHHC20,GPC5,TRAF3,BCL11B,SPTLC2,PGRMC2,PIGN,PCBD1,CEP72,KIF7,AFF1,ASS1,SLC27A1,MPPED1,MMS19,RHOBTB2,ANKRD9,USP5,LMNB1,ARID3B,MGMT,AU…

## Sheet: floralwhite
Bettencourt et al. "White matter DNA methylation profiling reveals deregulation of HIP1, LMAN2, MOBP, and other loci in multiple system atrophy"
Table S6.6. Functional enrichment of the MSA-associated co-methylation module - floralwhite
source	term_name	term_id	adjusted_p_value	negative_log10_of_adjusted_p_value	term_size	query_size	intersection_size	effective_domain_size	intersections
GO:MF	binding	GO:0005488	3.21338e-07	6.49304	15176	795	739	17612	TNPO1,MGMT,DAXX,YOD1,CMTM4,KDM5B,ZNF384,RASAL2,TIPARP,DNAJC6,NEK7,FAM111B,KIF1B,EXT2,NSUN2,SNX31,NOP58,LIN54,TRIM27,HNRNPA0,RAPGEF6,SLC26A9,TNFAIP8,KIR2DL1,ZNF594,KIAA0319L,NUDCD1,EXO1,ROBO3,YTHDC2,EPO,MPZL3,ACTR6,ZNF646,UBAC2,FOXA3,BMP6,VDAC1,L3MBTL3,MAP2K5,SHROOM3,MRPL32,COL23A1,CUL7,HNRNPF,RGMB,ABCB10,HIST1H2AJ,MCM10,BHLHE22,HSP90AB1,CCNB1IP1,CCNT2,ARID5B,LRCH1,PLA2G7,PCYT1A,GPN1,ATF6,LMLN,MTA…
GO:MF	protein binding	GO:0005515	4.7912e-05	4.31956	11722	795	596	17612	TNPO1,DAXX,YOD1,CMTM4,KDM5B,RASAL2,DNAJC6,FAM111B,KIF1B,EXT2,SNX31,NOP58,LIN54,TRIM27,HNRNPA0,RAPGEF6,SLC26A9,TNFAIP8,KIR2DL1,KIAA0319L,NUDCD1,EXO1,ROBO3,YTHDC2,EPO,MPZL3,ACTR6,ZNF646,UBAC2,FOXA3,BMP6,VDAC1,L3MBTL3,MAP2K5,SHROOM3,COL23A1,CUL7,HNRNPF,RGMB,ABCB10,HIST1H2AJ,MCM10,BHLHE22,HSP90AB1,CCNB1IP1,CCNT2,ARID5B,LRCH1,PCYT1A,GPN1,ATF6,MTA3,PITPNC1,TFG,IPO13,RAP1GAP,IMMT,PSMB1,CAMK2D,TBC1D5,TNK…
GO:MF	heterocyclic compound binding	GO:1901363	0.00238537	2.62244	6230	795	341	17612	TNPO1,MGMT,YOD1,KDM5B,ZNF384,TIPARP,NEK7,KIF1B,NSUN2,NOP58,LIN54,TRIM27,HNRNPA0,ZNF594,EXO1,YTHDC2,ZNF646,FOXA3,MAP2K5,MRPL32,HNRNPF,ABCB10,HIST1H2AJ,MCM10,HSP90AB1,CCNT2,ARID5B,GPN1,ATF6,MTA3,GATB,IMMT,CAMK2D,MRPS17,TNK2,GMEB1,HIST1H4B,SETDB1,RNF4,JARID2,ZNF467,PRPF39,RIOK2,GAR1,HCK,ZNF678,TOR2A,YWHAE,POLM,HOXA11,SMARCAL1,GMDS,EHMT2,CLCN6,CDK19,ZMAT2,ZNF106,STK17B,CYP4V2,TTLL4,R3HDM1,DAPK1,USF1,…
GO:MF	organic cyclic compound binding	GO:0097159	0.00344973	2.46221	6317	795	344	17612	TNPO1,MGMT,YOD1,KDM5B,ZNF384,TIPARP,NEK7,KIF1B,NSUN2,NOP58,LIN54,TRIM27,HNRNPA0,ZNF594,EXO1,YTHDC2,ZNF646,FOXA3,MAP2K5,MRPL32,HNRNPF,ABCB10,HIST1H2AJ,MCM10,HSP90AB1,CCNT2,ARID5B,GPN1,ATF6,MTA3,GATB,IMMT,CAMK2D,MRPS17,TNK2,GMEB1,HIST1H4B,SETDB1,OSBPL1A,RNF4,JARID2,ZNF467,PRPF39,RIOK2,GAR1,HCK,ZNF678,TOR2A,YWHAE,POLM,HOXA11,SMARCAL1,GMDS,EHMT2,CLCN6,CDK19,ZMAT2,ZNF106,STK17B,CYP4V2,TTLL4,R3HDM1,DAP…
GO:MF	transcription factor binding	GO:0008134	0.00364728	2.43803	654	795	55	17612	DAXX,NOP58,FOXA3,HNRNPF,CCNT2,MTA3,RNF14,RNF4,JARID2,HIF1AN,SMARCD3,USF1,PRMT2,CHCHD2,PDCD11,PPID,RNF19A,ADD1,MEIS2,NCAPG2,HDAC2,HEY1,NUCKS1,APBB2,EPAS1,UBXN7,GTF2B,LDB2,NFKBIA,CSNK2B,CAND2,CNOT2,MIER1,CCND1,BRMS1,TRIM68,TBPL1,CTNNB1,CXXC5,SIX3,RBPJ,LMO4,EIF4E,NR4A3,GTF2E1,SUB1,THRAP3,NCOA4,HOXC4,PURB,RBFOX2,GTF2A2,HMGA2,CITED2,NPM1
GO:MF	enzyme binding	GO:0019899	0.00816871	2.08785	2285	795	144	17612	TNPO1,DAXX,YOD1,KIF1B,NOP58,HNRNPA0,RAPGEF6,SLC26A9,YTHDC2,VDAC1,CUL7,MCM10,HSP90AB1,CCNT2,ATF6,MTA3,IPO13,RAP1GAP,CAMK2D,TBC1D5,TNK2,RNF14,CDC25B,YWHAE,KIZ,PPP1R9A,NPC1L1,AKAP12,MADD,SRGAP3,CDK19,USF1,CBLB,ERC1,GPR37,PRKAG2,RGL1,PARK2,BRSK2,PLA2R1,RIMS1,TRAPPC9,ENO1,DOCK5,RNF19A,RAB4A,STK11IP,RBBP6,RFFL,USP6NL,FANCL,CCDC88A,XPO5,SHC1,HDAC2,ARPP19,BAG2,MOB1B,UBE2D3,PTEN,NRTN,EPAS1,HIST1H2AM,DLG2,…
GO:MF	sequence-specific DNA binding	GO:0043565	0.021549	1.66657	1131	795	80	17612	KDM5B,FOXA3,MCM10,ARID5B,ATF6,MTA3,GMEB1,JARID2,HOXA11,EHMT2,USF1,ZIC1,FEZF1,PARK2,CHCHD2,OTP,ENO1,LITAF,POU3F1,GATAD2B,KLF6,ZNF438,MEIS2,ZNF148,HDAC2,MEOX2,HEY1,ZNF202,ATF6B,DBX2,ZBTB5,EPAS1,KLF10,HIVEP1,ETV1,HSF1,GTF2B,IRF5,TRPS1,NFIL3,FOXN2,MTF1,VEZF1,SFPQ,NR2F2,BCL11B,KMT2A,ZNF277,TBPL1,CXXC5,ELF1,SIX3,PATZ1,ZNF71,RBPJ,LMO4,DMRTA2,KLF16,PSPC1,NR4A3,ZNF345,GTF2E1,SUB1,THRAP3,ZNF746,H2AFY2,TBX1…
GO:BP	cellular metabolic process	GO:0044237	1.3801e-08	7.86009	10707	777	559	17710	TNPO1,MGMT,DAXX,YOD1,KDM5B,ZNF384,AKR1B1,RASAL2,TIPARP,DNAJC6,NEK7,EXT2,MRPS10,NSUN2,NOP58,TRIM27,HNRNPA0,TNFAIP8,ZNF594,EXO1,EPO,ZNF646,UBAC2,FOXA3,BMP6,VDAC1,L3MBTL3,MAP2K5,MRPL32,CUL7,DPAGT1,HNRNPF,RGMB,MCM10,BHLHE22,HSP90AB1,CCNB1IP1,CCNT2,ARID5B,PLA2G7,PCYT1A,ATF6,MTA3,GATB,PSMB1,CAMK2D,DEGS1,TBC1D5,ACER3,MRPS17,TNK2,GMEB1,HIST1H4B,RNF14,SETDB1,OSBPL1A,TAF3,RNF4,JARID2,ZNF467,PRPF39,RIOK2,BC…
GO:BP	metabolic process	GO:0008152	4.76509e-08	7.32193	11606	777	593	17710	TNPO1,MGMT,DAXX,QSOX2,YOD1,KDM5B,ZNF384,AKR1B1,RASAL2,TIPARP,DNAJC6,NEK7,KIF1B,EXT2,MRPS10,NSUN2,NOP58,TRIM27,HNRNPA0,SLC26A9,TNFAIP8,ZNF594,EXO1,EPO,ZNF646,UBAC2,FOXA3,BMP6,VDAC1,L3MBTL3,MAP2K5,MRPL32,CUL7,DPAGT1,HNRNPF,GLB1L2,RGMB,MCM10,BHLHE22,HSP90AB1,CCNB1IP1,CCNT2,ARID5B,PLA2G7,PCYT1A,ATF6,LMLN,MTA3,GATB,PSMB1,CAMK2D,DEGS1,TBC1D5,ACER3,MRPS17,TNK2,GMEB1,HIST1H4B,RNF14,SETDB1,OSBPL1A,TAF3,RN…
GO:BP	organic substance metabolic process	GO:0071704	1.97233e-07	6.70502	11050	777	568	17710	TNPO1,MGMT,DAXX,YOD1,KDM5B,ZNF384,AKR1B1,RASAL2,TIPARP,DNAJC6,NEK7,KIF1B,EXT2,MRPS10,NSUN2,NOP58,TRIM27,HNRNPA0,SLC26A9,TNFAIP8,ZNF594,EXO1,EPO,ZNF646,UBAC2,FOXA3,BMP6,VDAC1,L3MBTL3,MAP2K5,MRPL32,CUL7,DPAGT1,HNRNPF,GLB1L2,RGMB,MCM10,BHLHE22,HSP90AB1,CCNB1IP1,CCNT2,ARID5B,PLA2G7,PCYT1A,ATF6,LMLN,MTA3,GATB,PSMB1,CAMK2D,DEGS1,TBC1D5,ACER3,MRPS17,TNK2,GMEB1,HIST1H4B,RNF14,SETDB1,OSBPL1A,TAF3,RNF4,JAR…
GO:BP	primary metabolic process	GO:0044238	3.10779e-07	6.50755	10559	777	547	17710	TNPO1,MGMT,DAXX,YOD1,KDM5B,ZNF384,AKR1B1,RASAL2,TIPARP,DNAJC6,NEK7,EXT2,MRPS10,NSUN2,NOP58,TRIM27,HNRNPA0,TNFAIP8,ZNF594,EXO1,EPO,ZNF646,UBAC2,FOXA3,BMP6,L3MBTL3,MAP2K5,MRPL32,CUL7,DPAGT1,HNRNPF,GLB1L2,RGMB,MCM10,BHLHE22,HSP90AB1,CCNB1IP1,CCNT2,ARID5B,PLA2G7,PCYT1A,ATF6,LMLN,MTA3,GATB,PSMB1,CAMK2D,DEGS1,ACER3,MRPS17,TNK2,GMEB1,HIST1H4B,RNF14,SETDB1,OSBPL1A,TAF3,RNF4,JARID2,ZNF467,PRPF39,RIOK2,BCK…
GO:BP	nitrogen compound metabolic process	GO:0006807	1.91909e-06	5.7169	10048	777	522	17710	TNPO1,MGMT,DAXX,YOD1,KDM5B,ZNF384,AKR1B1,RASAL2,TIPARP,DNAJC6,NEK7,EXT2,MRPS10,NSUN2,NOP58,TRIM27,HNRNPA0,TNFAIP8,ZNF594,EXO1,EPO,ZNF646,UBAC2,FOXA3,BMP6,L3MBTL3,MAP2K5,MRPL32,CUL7,DPAGT1,HNRNPF,RGMB,MCM10,BHLHE22,HSP90AB1,CCNB1IP1,CCNT2,ARID5B,PLA2G7,PCYT1A,ATF6,LMLN,MTA3,GATB,PSMB1,CAMK2D,DEGS1,ACER3,MRPS17,TNK2,GMEB1,HIST1H4B,RNF14,SETDB1,TAF3,RNF4,JARID2,ZNF467,PRPF39,RIOK2,BCKDHB,GAR1,HCK,ZN…
GO:BP	organic cyclic compound metabolic process	GO:1901360	2.71878e-06	5.56563	6076	777	346	17710	TNPO1,MGMT,DAXX,KDM5B,ZNF384,AKR1B1,TIPARP,NEK7,NSUN2,NOP58,TRIM27,HNRNPA0,ZNF594,EXO1,EPO,ZNF646,FOXA3,BMP6,L3MBTL3,MAP2K5,DPAGT1,HNRNPF,RGMB,MCM10,BHLHE22,HSP90AB1,CCNB1IP1,CCNT2,ARID5B,ATF6,MTA3,GATB,CAMK2D,GMEB1,HIST1H4B,RNF14,SETDB1,OSBPL1A,TAF3,RNF4,JARID2,ZNF467,PRPF39,RIOK2,GAR1,HCK,ZNF678,POLM,NPC1L1,BIRC2,HOXA11,SMARCAL1,HIF1AN,GMDS,EHMT2,PPAT,ZMAT2,CYP4V2,SMARCD3,USF1,CHRNA4,FAM172A,PR…
GO:BP	cellular macromolecule metabolic process	GO:0044260	7.05458e-06	5.15153	8321	777	445	17710	TNPO1,MGMT,DAXX,YOD1,KDM5B,ZNF384,RASAL2,TIPARP,DNAJC6,NEK7,EXT2,MRPS10,NSUN2,TRIM27,HNRNPA0,TNFAIP8,ZNF594,EXO1,EPO,ZNF646,UBAC2,FOXA3,BMP6,L3MBTL3,MAP2K5,MRPL32,CUL7,DPAGT1,RGMB,MCM10,BHLHE22,HSP90AB1,CCNB1IP1,CCNT2,ARID5B,ATF6,MTA3,GATB,PSMB1,CAMK2D,TBC1D5,MRPS17,TNK2,GMEB1,HIST1H4B,RNF14,SETDB1,TAF3,RNF4,JARID2,ZNF467,RIOK2,GAR1,HCK,ZNF678,CDC25B,YWHAE,POLM,PPP1R9A,MRPS33,BIRC2,BHMT,HOXA11,SM…
GO:BP	cellular nitrogen compound metabolic process	GO:0034641	1.19615e-05	4.92221	6386	777	357	17710	TNPO1,MGMT,DAXX,KDM5B,ZNF384,NEK7,MRPS10,NSUN2,NOP58,TRIM27,HNRNPA0,ZNF594,EXO1,EPO,ZNF646,FOXA3,BMP6,L3MBTL3,MAP2K5,MRPL32,DPAGT1,HNRNPF,RGMB,MCM10,BHLHE22,HSP90AB1,CCNB1IP1,CCNT2,ARID5B,ATF6,MTA3,GATB,CAMK2D,DEGS1,ACER3,MRPS17,GMEB1,HIST1H4B,RNF14,SETDB1,TAF3,RNF4,JARID2,ZNF467,PRPF39,RIOK2,GAR1,HCK,ZNF678,POLM,MRPS33,BIRC2,BHMT,HOXA11,SMARCAL1,HIF1AN,GMDS,EHMT2,PPAT,ZMAT2,B3GALT2,NEU1,SMARCD3,…
GO:BP	cellular process	GO:0009987	1.31839e-05	4.87995	15960	777	743	17710	TNPO1,MGMT,DAXX,QSOX2,YOD1,RSPH4A,KDM5B,ZNF384,AKR1B1,RASAL2,TIPARP,DNAJC6,NEK7,KIF1B,EXT2,MRPS10,NSUN2,NOP58,LIN54,TRIM27,HNRNPA0,RAPGEF6,TNFAIP8,KIR2DL1,ZNF594,EXO1,ROBO3,YTHDC2,EPO,MPZL3,SPECC1,ACTR6,CC2D2A,ZNF646,UBAC2,FOXA3,BMP6,VDAC1,L3MBTL3,MAP2K5,SHROOM3,MRPL32,COL23A1,CUL7,DPAGT1,HNRNPF,RGMB,HIST1H2AJ,MCM10,BHLHE22,HSP90AB1,CCNB1IP1,CCNT2,ARID5B,LRCH1,PLA2G7,PCYT1A,ATF6,LMLN,MTA3,GATB,PI…
GO:BP	cellular component organization or biogenesis	GO:0071840	1.54417e-05	4.81131	6486	777	361	17710	TNPO1,DAXX,RSPH4A,KDM5B,DNAJC6,NEK7,MRPS10,NOP58,TRIM27,RAPGEF6,EXO1,ROBO3,EPO,MPZL3,SPECC1,ACTR6,CC2D2A,FOXA3,VDAC1,L3MBTL3,MAP2K5,SHROOM3,MRPL32,COL23A1,CUL7,DPAGT1,HIST1H2AJ,HSP90AB1,CCNB1IP1,ARID5B,PLA2G7,MTA3,TFG,RAP1GAP,IMMT,CAMK2D,TBC1D5,MRPS17,TNK2,HIST1H4B,CCDC80,SETDB1,RNF4,JARID2,DPYSL3,PRPF39,IFT81,RIOK2,GAR1,HCK,TOR2A,CDC25B,YWHAE,KIZ,PPP1R9A,MRPS33,BIRC2,SMARCAL1,EHMT2,FAT4,CLCN6,PP…
GO:BP	nucleobase-containing compound metabolic process	GO:0006139	1.7541e-05	4.75595	5649	777	322	17710	TNPO1,MGMT,DAXX,KDM5B,ZNF384,NEK7,NSUN2,NOP58,TRIM27,HNRNPA0,ZNF594,EXO1,EPO,ZNF646,FOXA3,BMP6,L3MBTL3,MAP2K5,DPAGT1,HNRNPF,RGMB,MCM10,BHLHE22,HSP90AB1,CCNB1IP1,CCNT2,ARID5B,ATF6,MTA3,GATB,CAMK2D,GMEB1,HIST1H4B,RNF14,SETDB1,TAF3,RNF4,JARID2,ZNF467,PRPF39,RIOK2,GAR1,HCK,ZNF678,POLM,BIRC2,HOXA11,SMARCAL1,HIF1AN,GMDS,EHMT2,PPAT,ZMAT2,SMARCD3,USF1,CHRNA4,FAM172A,PRMT2,ABHD14B,ERC1,PAN2,ZIC1,PRKAG2,ZN…
GO:BP	cellular aromatic compound metabolic process	GO:0006725	3.74679e-05	4.42634	5858	777	330	17710	TNPO1,MGMT,DAXX,KDM5B,ZNF384,AKR1B1,NEK7,NSUN2,NOP58,TRIM27,HNRNPA0,ZNF594,EXO1,EPO,ZNF646,FOXA3,BMP6,L3MBTL3,MAP2K5,DPAGT1,HNRNPF,RGMB,MCM10,BHLHE22,HSP90AB1,CCNB1IP1,CCNT2,ARID5B,ATF6,MTA3,GATB,CAMK2D,GMEB1,HIST1H4B,RNF14,SETDB1,TAF3,RNF4,JARID2,ZNF467,PRPF39,RIOK2,GAR1,HCK,ZNF678,POLM,BIRC2,HOXA11,SMARCAL1,HIF1AN,GMDS,EHMT2,PPAT,ZMAT2,SMARCD3,USF1,CHRNA4,FAM172A,PRMT2,ABHD14B,ERC1,GPR37,PAN2,Z…
GO:BP	macromolecule metabolic process	GO:0043170	5.59046e-05	4.25255	9541	777	493	17710	TNPO1,MGMT,DAXX,YOD1,KDM5B,ZNF384,RASAL2,TIPARP,DNAJC6,NEK7,KIF1B,EXT2,MRPS10,NSUN2,NOP58,TRIM27,HNRNPA0,SLC26A9,TNFAIP8,ZNF594,EXO1,EPO,ZNF646,UBAC2,FOXA3,BMP6,L3MBTL3,MAP2K5,MRPL32,CUL7,DPAGT1,HNRNPF,RGMB,MCM10,BHLHE22,HSP90AB1,CCNB1IP1,CCNT2,ARID5B,ATF6,LMLN,MTA3,GATB,PSMB1,CAMK2D,TBC1D5,MRPS17,TNK2,GMEB1,HIST1H4B,RNF14,SETDB1,TAF3,RNF4,JARID2,ZNF467,PRPF39,RIOK2,GAR1,HCK,ZNF678,CDC25B,YWHAE,P…
GO:BP	heterocycle metabolic process	GO:0046483	6.35621e-05	4.1968	5820	777	327	17710	TNPO1,MGMT,DAXX,KDM5B,ZNF384,NEK7,NSUN2,NOP58,TRIM27,HNRNPA0,ZNF594,EXO1,EPO,ZNF646,FOXA3,BMP6,L3MBTL3,MAP2K5,DPAGT1,HNRNPF,RGMB,MCM10,BHLHE22,HSP90AB1,CCNB1IP1,CCNT2,ARID5B,ATF6,MTA3,GATB,CAMK2D,GMEB1,HIST1H4B,RNF14,SETDB1,TAF3,RNF4,JARID2,ZNF467,PRPF39,RIOK2,GAR1,HCK,ZNF678,POLM,BIRC2,HOXA11,SMARCAL1,HIF1AN,GMDS,EHMT2,PPAT,ZMAT2,SMARCD3,USF1,CHRNA4,FAM172A,PRMT2,ABHD14B,ERC1,PAN2,ZIC1,PRKAG2,ZN…
GO:BP	cellular component organization	GO:0016043	0.000124845	3.90363	6310	777	348	17710	TNPO1,DAXX,RSPH4A,KDM5B,DNAJC6,NEK7,MRPS10,TRIM27,RAPGEF6,EXO1,ROBO3,EPO,MPZL3,SPECC1,ACTR6,CC2D2A,FOXA3,VDAC1,L3MBTL3,MAP2K5,SHROOM3,MRPL32,COL23A1,CUL7,DPAGT1,HIST1H2AJ,HSP90AB1,CCNB1IP1,ARID5B,PLA2G7,MTA3,TFG,RAP1GAP,IMMT,CAMK2D,TBC1D5,MRPS17,TNK2,HIST1H4B,CCDC80,SETDB1,RNF4,JARID2,DPYSL3,PRPF39,IFT81,RIOK2,GAR1,HCK,TOR2A,CDC25B,YWHAE,KIZ,PPP1R9A,MRPS33,BIRC2,SMARCAL1,EHMT2,FAT4,CLCN6,PPAT,HAU…
GO:BP	nucleic acid metabolic process	GO:0090304	0.000283529	3.5474	5148	777	292	17710	TNPO1,MGMT,DAXX,KDM5B,ZNF384,NEK7,NSUN2,NOP58,TRIM27,HNRNPA0,ZNF594,EXO1,EPO,ZNF646,FOXA3,BMP6,L3MBTL3,MAP2K5,HNRNPF,RGMB,MCM10,BHLHE22,HSP90AB1,CCNB1IP1,CCNT2,ARID5B,ATF6,MTA3,GATB,CAMK2D,GMEB1,HIST1H4B,RNF14,SETDB1,TAF3,RNF4,JARID2,ZNF467,PRPF39,RIOK2,GAR1,HCK,ZNF678,POLM,BIRC2,HOXA11,SMARCAL1,HIF1AN,EHMT2,ZMAT2,SMARCD3,USF1,CHRNA4,FAM172A,PRMT2,ABHD14B,ERC1,PAN2,ZIC1,ZNRD1,RNGTT,DNAJC8,FEZF1,H…
GO:BP	regulation of metabolic process	GO:0019222	0.000364663	3.43811	6741	777	365	17710	TNPO1,MGMT,DAXX,YOD1,KDM5B,ZNF384,TIPARP,NEK7,KIF1B,TRIM27,HNRNPA0,SLC26A9,TNFAIP8,ZNF594,EPO,ZNF646,UBAC2,FOXA3,BMP6,VDAC1,L3MBTL3,MAP2K5,HNRNPF,RGMB,BHLHE22,HSP90AB1,CCNT2,ARID5B,ATF6,MTA3,CAMK2D,TBC1D5,TNK2,GMEB1,HIST1H4B,RNF14,SETDB1,TAF3,RNF4,JARID2,ZNF467,RIOK2,HCK,ZNF678,CDC25B,YWHAE,PPP1R9A,BIRC2,BHMT,HOXA11,SMARCAL1,HIF1AN,EHMT2,MADD,SMARCD3,DAPK1,USF1,FAM172A,RRAS,CRIM1,CBLB,RPS6KB2,PRM…
GO:BP	organic cyclic compound biosynthetic process	GO:1901362	0.00052674	3.2784	4401	777	255	17710	DAXX,KDM5B,ZNF384,AKR1B1,NEK7,TRIM27,ZNF594,EPO,ZNF646,FOXA3,BMP6,L3MBTL3,MAP2K5,RGMB,BHLHE22,HSP90AB1,CCNT2,ARID5B,ATF6,MTA3,CAMK2D,GMEB1,HIST1H4B,RNF14,SETDB1,OSBPL1A,TAF3,RNF4,JARID2,ZNF467,GAR1,HCK,ZNF678,POLM,NPC1L1,BIRC2,HOXA11,SMARCAL1,HIF1AN,GMDS,EHMT2,PPAT,SMARCD3,USF1,FAM172A,PRMT2,ABHD14B,ERC1,GPR37,ZIC1,PRKAG2,ZNRD1,RNGTT,FEZF1,PARK2,CHCHD2,OTP,RRM2B,TRAPPC9,ENO1,PPID,TRPC1,LITAF,BRIP…
GO:BP	RNA metabolic process	GO:0016070	0.000527903	3.27745	4652	777	267	17710	TNPO1,DAXX,KDM5B,ZNF384,NSUN2,NOP58,TRIM27,HNRNPA0,ZNF594,EXO1,EPO,ZNF646,FOXA3,BMP6,L3MBTL3,MAP2K5,HNRNPF,RGMB,BHLHE22,CCNT2,ARID5B,ATF6,MTA3,GATB,CAMK2D,GMEB1,HIST1H4B,RNF14,SETDB1,TAF3,RNF4,JARID2,ZNF467,PRPF39,RIOK2,GAR1,HCK,ZNF678,BIRC2,HOXA11,SMARCAL1,HIF1AN,EHMT2,ZMAT2,SMARCD3,USF1,FAM172A,PRMT2,ABHD14B,ERC1,PAN2,ZIC1,ZNRD1,RNGTT,DNAJC8,FEZF1,HARS,PARK2,RPL15,CHCHD2,OTP,TRAPPC9,PDCD11,ENO1…
GO:BP	regulation of macromolecule metabolic process	GO:0060255	0.0010207	2.9911	6229	777	339	17710	TNPO1,MGMT,DAXX,YOD1,KDM5B,ZNF384,TIPARP,NEK7,KIF1B,TRIM27,HNRNPA0,SLC26A9,TNFAIP8,ZNF594,EPO,ZNF646,UBAC2,FOXA3,BMP6,L3MBTL3,MAP2K5,HNRNPF,RGMB,BHLHE22,HSP90AB1,CCNT2,ARID5B,ATF6,MTA3,CAMK2D,TBC1D5,TNK2,GMEB1,HIST1H4B,RNF14,SETDB1,TAF3,RNF4,JARID2,ZNF467,RIOK2,HCK,ZNF678,CDC25B,YWHAE,PPP1R9A,BIRC2,HOXA11,SMARCAL1,HIF1AN,EHMT2,MADD,SMARCD3,DAPK1,USF1,FAM172A,RRAS,CRIM1,CBLB,RPS6KB2,PRMT2,ABHD14B,…
GO:BP	cellular nitrogen compound biosynthetic process	GO:0044271	0.00177216	2.7515	4926	777	277	17710	DAXX,KDM5B,ZNF384,NEK7,MRPS10,TRIM27,ZNF594,EPO,ZNF646,FOXA3,BMP6,L3MBTL3,MAP2K5,MRPL32,RGMB,BHLHE22,HSP90AB1,CCNT2,ARID5B,ATF6,MTA3,GATB,CAMK2D,DEGS1,ACER3,MRPS17,GMEB1,HIST1H4B,RNF14,SETDB1,TAF3,RNF4,JARID2,ZNF467,GAR1,HCK,ZNF678,POLM,MRPS33,BIRC2,HOXA11,SMARCAL1,HIF1AN,GMDS,EHMT2,PPAT,B3GALT2,SMARCD3,DAPK1,USF1,FAM172A,RPS6KB2,PRMT2,ABHD14B,ERC1,ZIC1,PAOX,PRKAG2,ZNRD1,RNGTT,FEZF1,HARS,PARK2,RP…
GO:BP	gene expression	GO:0010467	0.00182747	2.73815	5547	777	306	17710	TNPO1,DAXX,KDM5B,ZNF384,TIPARP,KIF1B,MRPS10,NSUN2,NOP58,TRIM27,HNRNPA0,SLC26A9,ZNF594,EPO,ZNF646,FOXA3,BMP6,L3MBTL3,MAP2K5,MRPL32,HNRNPF,RGMB,BHLHE22,CCNT2,ARID5B,ATF6,MTA3,GATB,CAMK2D,MRPS17,GMEB1,HIST1H4B,RNF14,SETDB1,TAF3,RNF4,JARID2,ZNF467,PRPF39,RIOK2,GAR1,HCK,ZNF678,MRPS33,BIRC2,HOXA11,SMARCAL1,HIF1AN,EHMT2,ZMAT2,SMARCD3,DAPK1,USF1,FAM172A,RPS6KB2,PRMT2,ABHD14B,ERC1,PAN2,ZIC1,ZNRD1,RNGTT,DN…
GO:BP	viral process	GO:0016032	0.00228025	2.64202	710	777	60	17710	TNPO1,DAXX,TRIM27,YTHDC2,VDAC1,CUL7,HSP90AB1,CCNT2,PSMB1,HCK,YWHAE,USF1,RAET1L,RNGTT,PARK2,GSN,PPID,CENPA,PSMC3,COPB1,DDB1,USP6NL,SHC1,KARS,NUCKS1,DYNC1I2,MICB,XRCC4,GTF2B,NUPL2,CXCR4,NUP107,TAP2,NFKBIA,EPS15,IKBKE,CR1,CTNNB1,RAB7A,CHMP7,SYNCRIP,CD55,EIF4E,NUP205,MPDZ,VPS37C,GTF2E1,RAB1B,CD74,TRIM62,PSMB2,AZI2,RPS27A,UBAP1,PDCD6IP,HCFC2,GTF2A2,HMGA2,NPM1,ZC3HAV1
GO:BP	regulation of primary metabolic process	GO:0080090	0.00384794	2.41477	6001	777	325	17710	TNPO1,MGMT,DAXX,YOD1,KDM5B,ZNF384,TIPARP,NEK7,TRIM27,HNRNPA0,TNFAIP8,ZNF594,EPO,ZNF646,UBAC2,FOXA3,BMP6,L3MBTL3,MAP2K5,HNRNPF,RGMB,BHLHE22,HSP90AB1,CCNT2,ARID5B,ATF6,MTA3,CAMK2D,TNK2,GMEB1,HIST1H4B,RNF14,SETDB1,TAF3,RNF4,JARID2,ZNF467,RIOK2,HCK,ZNF678,CDC25B,YWHAE,PPP1R9A,BIRC2,BHMT,HOXA11,SMARCAL1,HIF1AN,EHMT2,MADD,SMARCD3,DAPK1,USF1,FAM172A,RRAS,CRIM1,CBLB,RPS6KB2,PRMT2,ABHD14B,ERC1,GPR37,ZIC1,…
GO:BP	regulation of nitrogen compound metabolic process	GO:0051171	0.00389502	2.40949	5828	777	317	17710	TNPO1,MGMT,DAXX,YOD1,KDM5B,ZNF384,TIPARP,NEK7,TRIM27,HNRNPA0,TNFAIP8,ZNF594,EPO,ZNF646,UBAC2,FOXA3,BMP6,L3MBTL3,MAP2K5,HNRNPF,RGMB,BHLHE22,HSP90AB1,CCNT2,ARID5B,ATF6,MTA3,CAMK2D,TNK2,GMEB1,HIST1H4B,RNF14,SETDB1,TAF3,RNF4,JARID2,ZNF467,RIOK2,HCK,ZNF678,CDC25B,YWHAE,PPP1R9A,BIRC2,BHMT,HOXA11,SMARCAL1,HIF1AN,EHMT2,MADD,SMARCD3,DAPK1,USF1,FAM172A,RRAS,CRIM1,CBLB,RPS6KB2,PRMT2,ABHD14B,ERC1,GPR37,ZIC1,…
GO:BP	positive regulation of metabolic process	GO:0009893	0.00418212	2.3786	3574	777	210	17710	MGMT,DAXX,KDM5B,TIPARP,NEK7,KIF1B,HNRNPA0,SLC26A9,EPO,FOXA3,BMP6,MAP2K5,RGMB,HSP90AB1,CCNT2,ARID5B,ATF6,MTA3,TBC1D5,TNK2,GMEB1,RNF14,SETDB1,RNF4,JARID2,RIOK2,CDC25B,PPP1R9A,BIRC2,HOXA11,MADD,SMARCD3,DAPK1,USF1,RPS6KB2,PRMT2,ABHD14B,GPR37,ATAD1,ZIC1,PAOX,PRKAG2,ZNRD1,SEMA3A,DLC1,FEZF1,PARK2,RIMS1,CHCHD2,GSN,ENO1,RNF19A,LITAF,PSMC3,MFI2,POU3F1,PAIP1,SH3D19,KLF6,DDB1,FLT1,CSNK1A1,ZNF438,NNT,TSLP,MEI…
GO:BP	regulation of cellular metabolic process	GO:0031323	0.00422911	2.37375	6181	777	333	17710	TNPO1,MGMT,DAXX,YOD1,KDM5B,ZNF384,NEK7,TRIM27,HNRNPA0,TNFAIP8,ZNF594,EPO,ZNF646,UBAC2,FOXA3,BMP6,VDAC1,L3MBTL3,MAP2K5,HNRNPF,RGMB,BHLHE22,HSP90AB1,CCNT2,ARID5B,ATF6,MTA3,CAMK2D,TBC1D5,TNK2,GMEB1,HIST1H4B,RNF14,SETDB1,TAF3,RNF4,JARID2,ZNF467,RIOK2,HCK,ZNF678,CDC25B,YWHAE,PPP1R9A,BIRC2,BHMT,HOXA11,SMARCAL1,HIF1AN,EHMT2,MADD,SMARCD3,DAPK1,USF1,FAM172A,RRAS,CRIM1,CBLB,RPS6KB2,PRMT2,ABHD14B,ERC1,GPR37…
GO:BP	cellular biosynthetic process	GO:0044249	0.00436257	2.36026	6052	777	327	17710	DAXX,KDM5B,ZNF384,AKR1B1,NEK7,EXT2,MRPS10,TRIM27,ZNF594,EXO1,EPO,ZNF646,FOXA3,BMP6,L3MBTL3,MAP2K5,MRPL32,DPAGT1,RGMB,MCM10,BHLHE22,HSP90AB1,CCNT2,ARID5B,PCYT1A,ATF6,MTA3,GATB,CAMK2D,DEGS1,ACER3,MRPS17,GMEB1,HIST1H4B,RNF14,SETDB1,OSBPL1A,TAF3,RNF4,JARID2,ZNF467,GAR1,HCK,ZNF678,POLM,MRPS33,BIRC2,BHMT,HOXA11,SMARCAL1,HIF1AN,GMDS,EHMT2,PPAT,B3GALT2,SMARCD3,DAPK1,USF1,FAM172A,RPS6KB2,PRMT2,ABHD14B,ERC…
GO:BP	nucleobase-containing compound biosynthetic process	GO:0034654	0.00534918	2.27171	4186	777	239	17710	DAXX,KDM5B,ZNF384,NEK7,TRIM27,ZNF594,EPO,ZNF646,FOXA3,BMP6,L3MBTL3,MAP2K5,RGMB,BHLHE22,HSP90AB1,CCNT2,ARID5B,ATF6,MTA3,CAMK2D,GMEB1,HIST1H4B,RNF14,SETDB1,TAF3,RNF4,JARID2,ZNF467,GAR1,HCK,ZNF678,POLM,BIRC2,HOXA11,SMARCAL1,HIF1AN,GMDS,EHMT2,PPAT,SMARCD3,USF1,FAM172A,PRMT2,ABHD14B,ERC1,ZIC1,PRKAG2,ZNRD1,RNGTT,FEZF1,PARK2,CHCHD2,OTP,RRM2B,TRAPPC9,ENO1,PPID,LITAF,BRIP1,PSMC3,ZNF844,POU3F1,GATAD2B,LCLA…
GO:BP	aromatic compound biosynthetic process	GO:0019438	0.00625289	2.20392	4257	777	242	17710	DAXX,KDM5B,ZNF384,NEK7,TRIM27,ZNF594,EPO,ZNF646,FOXA3,BMP6,L3MBTL3,MAP2K5,RGMB,BHLHE22,HSP90AB1,CCNT2,ARID5B,ATF6,MTA3,CAMK2D,GMEB1,HIST1H4B,RNF14,SETDB1,TAF3,RNF4,JARID2,ZNF467,GAR1,HCK,ZNF678,POLM,BIRC2,HOXA11,SMARCAL1,HIF1AN,GMDS,EHMT2,PPAT,SMARCD3,USF1,FAM172A,PRMT2,ABHD14B,ERC1,GPR37,ZIC1,PRKAG2,ZNRD1,RNGTT,FEZF1,PARK2,CHCHD2,OTP,RRM2B,TRAPPC9,ENO1,PPID,TRPC1,LITAF,BRIP1,PSMC3,ZNF844,POU3F1,…
GO:BP	organic substance biosynthetic process	GO:1901576	0.00699948	2.15493	6146	777	330	17710	DAXX,KDM5B,ZNF384,AKR1B1,NEK7,EXT2,MRPS10,TRIM27,ZNF594,EXO1,EPO,ZNF646,FOXA3,BMP6,L3MBTL3,MAP2K5,MRPL32,DPAGT1,RGMB,MCM10,BHLHE22,HSP90AB1,CCNT2,ARID5B,PCYT1A,ATF6,MTA3,GATB,CAMK2D,DEGS1,ACER3,MRPS17,GMEB1,HIST1H4B,RNF14,SETDB1,OSBPL1A,TAF3,RNF4,JARID2,ZNF467,GAR1,HCK,ZNF678,POLM,NPC1L1,MRPS33,BIRC2,BHMT,HOXA11,SMARCAL1,HIF1AN,GMDS,EHMT2,PPAT,B3GALT2,SMARCD3,DAPK1,USF1,FAM172A,RPS6KB2,PRMT2,ABHD…
GO:BP	heterocycle biosynthetic process	GO:0018130	0.00808942	2.09208	4250	777	241	17710	DAXX,KDM5B,ZNF384,NEK7,TRIM27,ZNF594,EPO,ZNF646,FOXA3,BMP6,L3MBTL3,MAP2K5,RGMB,BHLHE22,HSP90AB1,CCNT2,ARID5B,ATF6,MTA3,CAMK2D,GMEB1,HIST1H4B,RNF14,SETDB1,TAF3,RNF4,JARID2,ZNF467,GAR1,HCK,ZNF678,POLM,BIRC2,HOXA11,SMARCAL1,HIF1AN,GMDS,EHMT2,PPAT,SMARCD3,USF1,FAM172A,PRMT2,ABHD14B,ERC1,ZIC1,PRKAG2,ZNRD1,RNGTT,FEZF1,PARK2,CHCHD2,OTP,RRM2B,TRAPPC9,ENO1,PPID,LITAF,BRIP1,PSMC3,ZNF844,POU3F1,GATAD2B,LCLA…
GO:BP	symbiont process	GO:0044403	0.0091651	2.03786	775	777	62	17710	TNPO1,DAXX,TRIM27,YTHDC2,VDAC1,CUL7,HSP90AB1,CCNT2,PSMB1,HCK,YWHAE,USF1,RAET1L,RNGTT,PARK2,GSN,PPID,CENPA,PSMC3,COPB1,DDB1,USP6NL,SHC1,KARS,NUCKS1,DYNC1I2,MICB,XRCC4,GTF2B,NUPL2,CXCR4,NUP107,TAP2,NFKBIA,EPS15,IKBKE,CR1,CTNNB1,RAB7A,CHMP7,SYNCRIP,CD55,SQSTM1,EIF4E,NUP205,MPDZ,VPS37C,GTF2E1,RAB1B,CD74,TRIM62,PSMB2,AZI2,RPS27A,UBAP1,MET,PDCD6IP,HCFC2,GTF2A2,HMGA2,NPM1,ZC3HAV1
GO:BP	biosynthetic process	GO:0009058	0.0121619	1.915	6224	777	332	17710	DAXX,KDM5B,ZNF384,AKR1B1,NEK7,EXT2,MRPS10,TRIM27,ZNF594,EXO1,EPO,ZNF646,FOXA3,BMP6,L3MBTL3,MAP2K5,MRPL32,DPAGT1,RGMB,MCM10,BHLHE22,HSP90AB1,CCNT2,ARID5B,PCYT1A,ATF6,MTA3,GATB,CAMK2D,DEGS1,ACER3,MRPS17,GMEB1,HIST1H4B,RNF14,SETDB1,OSBPL1A,TAF3,RNF4,JARID2,ZNF467,GAR1,HCK,ZNF678,POLM,NPC1L1,MRPS33,BIRC2,BHMT,HOXA11,SMARCAL1,HIF1AN,GMDS,EHMT2,PPAT,B3GALT2,SMARCD3,DAPK1,USF1,FAM172A,RPS6KB2,PRMT2,ABHD…
GO:BP	positive regulation of macromolecule metabolic process	GO:0010604	0.0139423	1.85566	3307	777	194	17710	MGMT,DAXX,KDM5B,TIPARP,NEK7,KIF1B,HNRNPA0,SLC26A9,EPO,FOXA3,BMP6,MAP2K5,RGMB,HSP90AB1,CCNT2,ARID5B,ATF6,MTA3,TBC1D5,TNK2,GMEB1,RNF14,SETDB1,RNF4,JARID2,RIOK2,CDC25B,PPP1R9A,BIRC2,HOXA11,MADD,SMARCD3,DAPK1,USF1,RPS6KB2,PRMT2,ABHD14B,GPR37,ATAD1,ZIC1,PRKAG2,ZNRD1,SEMA3A,DLC1,FEZF1,PARK2,RIMS1,CHCHD2,GSN,ENO1,RNF19A,LITAF,PSMC3,MFI2,POU3F1,PAIP1,SH3D19,KLF6,DDB1,FLT1,CSNK1A1,ZNF438,TSLP,MEIS2,CCDC88…
GO:BP	organelle organization	GO:0006996	0.0176241	1.75389	3813	777	218	17710	TNPO1,DAXX,RSPH4A,KDM5B,NEK7,TRIM27,EXO1,SPECC1,ACTR6,CC2D2A,FOXA3,VDAC1,L3MBTL3,SHROOM3,CUL7,HIST1H2AJ,HSP90AB1,CCNB1IP1,ARID5B,MTA3,TFG,IMMT,CAMK2D,HIST1H4B,SETDB1,RNF4,JARID2,DPYSL3,IFT81,RIOK2,GAR1,HCK,CDC25B,YWHAE,KIZ,PPP1R9A,BIRC2,SMARCAL1,EHMT2,HAUS2,SMARCD3,TOMM40,FAM172A,PRMT2,PAN2,PAOX,NDUFS8,AFAP1,TOR1B,DLC1,PARK2,BRSK2,CHCHD2,GSN,MSL2,COBL,TRAPPC9,KANK4,PPID,RNF19A,ADD1,FAM160A2,CEP12…
GO:BP	regulation of retrograde protein transport, ER to cytosol	GO:1904152	0.02424	1.61547	13	777	6	17710	YOD1,UBAC2,BRSK2,DERL2,UBE2J1,EDEM1
GO:BP	interspecies interaction between organisms	GO:0044419	0.0323605	1.48998	824	777	63	17710	TNPO1,DAXX,TRIM27,YTHDC2,VDAC1,CUL7,HSP90AB1,CCNT2,PSMB1,HCK,YWHAE,USF1,RAET1L,RNGTT,PARK2,GSN,PPID,CENPA,PSMC3,COPB1,DDB1,USP6NL,SHC1,KARS,NUCKS1,DYNC1I2,MICB,XRCC4,GTF2B,NUPL2,CXCR4,NUP107,TAP2,NFKBIA,EPS15,IKBKE,CR1,RPL30,CTNNB1,RAB7A,CHMP7,SYNCRIP,CD55,SQSTM1,EIF4E,NUP205,MPDZ,VPS37C,GTF2E1,RAB1B,CD74,TRIM62,PSMB2,AZI2,RPS27A,UBAP1,MET,PDCD6IP,HCFC2,GTF2A2,HMGA2,NPM1,ZC3HAV1
GO:BP	negative regulation of nucleobase-containing compound metabolic process	GO:0045934	0.0349393	1.45669	1441	777	97	17710	DAXX,KDM5B,TRIM27,HNRNPA0,EPO,BMP6,MAP2K5,ARID5B,MTA3,HIST1H4B,SETDB1,TAF3,JARID2,HIF1AN,EHMT2,FAM172A,PRMT2,FEZF1,PARK2,ENO1,PPID,PAIP1,GATAD2B,ZNF438,MEIS2,ZMPSTE24,ZNF148,TNKS,SHC1,TBL1XR1,HDAC2,HEY1,ZNF202,UBE2D3,ZBTB5,POLQ,KLF10,XRN1,HIVEP1,NDUFA13,HSF1,RPS14,CBX3,LDB2,TRPS1,NFIL3,CNOT2,HIST1H4A,PLCB1,MIER1,SFPQ,NR2F2,CCND1,BRMS1,KMT2A,HIST1H4D,CTNNB1,CXXC5,SIX3,DUSP1,PATZ1,FGFR1,ZNF71,RBPJ,…
GO:CC	organelle	GO:0043226	3.11567e-15	14.5064	13479	804	680	18709	TNPO1,MGMT,DAXX,QSOX2,RSPH4A,KDM5B,ZNF384,AKR1B1,TIPARP,DNAJC6,NEK7,KIF1B,EXT2,MRPS10,NSUN2,SNX31,NOP58,LIN54,TRIM27,HNRNPA0,RAPGEF6,SLC26A9,TNFAIP8,ZNF594,KIAA0319L,NUDCD1,EXO1,YTHDC2,SPECC1,ACTR6,CC2D2A,ZNF646,UBAC2,FOXA3,BMP6,VDAC1,L3MBTL3,MAP2K5,SHROOM3,MRPL32,COL23A1,CUL7,DPAGT1,HNRNPF,GLB1L2,RGMB,ABCB10,HIST1H2AJ,MCM10,BHLHE22,HSP90AB1,CCNB1IP1,CCNT2,ARID5B,PCYT1A,GPN1,ATF6,LMLN,MTA3,GATB,P…
GO:CC	intracellular part	GO:0044424	6.54704e-15	14.184	14429	804	712	18709	TNPO1,MGMT,DAXX,QSOX2,YOD1,RSPH4A,KDM5B,ZNF384,AKR1B1,RASAL2,TIPARP,DNAJC6,NEK7,KIF1B,EXT2,MRPS10,NSUN2,SNX31,NOP58,LIN54,TRIM27,HNRNPA0,RAPGEF6,TNFAIP8,ZNF594,KIAA0319L,NUDCD1,EXO1,YTHDC2,SPECC1,ACTR6,CC2D2A,ZNF646,UBAC2,FOXA3,BMP6,VDAC1,L3MBTL3,MAP2K5,SHROOM3,MRPL32,COL23A1,CUL7,DPAGT1,HNRNPF,GLB1L2,RGMB,ABCB10,HIST1H2AJ,MCM10,BHLHE22,HSP90AB1,CCNB1IP1,CCNT2,ARID5B,LRCH1,PLA2G7,PCYT1A,GPN1,ATF6…
GO:CC	intracellular	GO:0005622	1.39101e-14	13.8567	14455	804	712	18709	TNPO1,MGMT,DAXX,QSOX2,YOD1,RSPH4A,KDM5B,ZNF384,AKR1B1,RASAL2,TIPARP,DNAJC6,NEK7,KIF1B,EXT2,MRPS10,NSUN2,SNX31,NOP58,LIN54,TRIM27,HNRNPA0,RAPGEF6,TNFAIP8,ZNF594,KIAA0319L,NUDCD1,EXO1,YTHDC2,SPECC1,ACTR6,CC2D2A,ZNF646,UBAC2,FOXA3,BMP6,VDAC1,L3MBTL3,MAP2K5,SHROOM3,MRPL32,COL23A1,CUL7,DPAGT1,HNRNPF,GLB1L2,RGMB,ABCB10,HIST1H2AJ,MCM10,BHLHE22,HSP90AB1,CCNB1IP1,CCNT2,ARID5B,LRCH1,PLA2G7,PCYT1A,GPN1,ATF6…
GO:CC	intracellular organelle	GO:0043229	2.7875e-14	13.5548	12680	804	648	18709	TNPO1,MGMT,DAXX,QSOX2,RSPH4A,KDM5B,ZNF384,AKR1B1,TIPARP,DNAJC6,NEK7,KIF1B,EXT2,MRPS10,NSUN2,SNX31,NOP58,LIN54,TRIM27,HNRNPA0,RAPGEF6,TNFAIP8,ZNF594,KIAA0319L,NUDCD1,EXO1,YTHDC2,SPECC1,ACTR6,CC2D2A,ZNF646,UBAC2,FOXA3,VDAC1,L3MBTL3,MAP2K5,SHROOM3,MRPL32,COL23A1,CUL7,DPAGT1,HNRNPF,GLB1L2,RGMB,ABCB10,HIST1H2AJ,MCM10,BHLHE22,HSP90AB1,CCNB1IP1,CCNT2,ARID5B,PCYT1A,GPN1,ATF6,LMLN,MTA3,GATB,PITPNC1,TFG,IP…
GO:CC	intracellular membrane-bounded organelle	GO:0043231	4.42662e-13	12.3539	10924	804	576	18709	TNPO1,MGMT,DAXX,QSOX2,RSPH4A,KDM5B,ZNF384,AKR1B1,TIPARP,DNAJC6,NEK7,KIF1B,EXT2,MRPS10,NSUN2,NOP58,LIN54,TRIM27,HNRNPA0,TNFAIP8,ZNF594,KIAA0319L,NUDCD1,EXO1,YTHDC2,SPECC1,ACTR6,ZNF646,UBAC2,FOXA3,VDAC1,L3MBTL3,MAP2K5,MRPL32,COL23A1,CUL7,DPAGT1,HNRNPF,GLB1L2,RGMB,ABCB10,HIST1H2AJ,MCM10,BHLHE22,HSP90AB1,CCNB1IP1,CCNT2,ARID5B,PCYT1A,GPN1,ATF6,MTA3,GATB,PITPNC1,TFG,IPO13,RAP1GAP,IMMT,PSMB1,CAMK2D,DEGS…
GO:CC	membrane-bounded organelle	GO:0043227	2.0852e-12	11.6809	12423	804	632	18709	TNPO1,MGMT,DAXX,QSOX2,RSPH4A,KDM5B,ZNF384,AKR1B1,TIPARP,DNAJC6,NEK7,KIF1B,EXT2,MRPS10,NSUN2,SNX31,NOP58,LIN54,TRIM27,HNRNPA0,RAPGEF6,SLC26A9,TNFAIP8,ZNF594,KIAA0319L,NUDCD1,EXO1,YTHDC2,SPECC1,ACTR6,ZNF646,UBAC2,FOXA3,BMP6,VDAC1,L3MBTL3,MAP2K5,MRPL32,COL23A1,CUL7,DPAGT1,HNRNPF,GLB1L2,RGMB,ABCB10,HIST1H2AJ,MCM10,BHLHE22,HSP90AB1,CCNB1IP1,CCNT2,ARID5B,PCYT1A,GPN1,ATF6,MTA3,GATB,PITPNC1,TFG,IPO13,GNG…
GO:CC	intracellular organelle part	GO:0044446	4.1091e-11	10.3863	9242	804	499	18709	TNPO1,MGMT,DAXX,QSOX2,RSPH4A,KDM5B,AKR1B1,NEK7,KIF1B,EXT2,MRPS10,NSUN2,NOP58,LIN54,TRIM27,HNRNPA0,RAPGEF6,TNFAIP8,ZNF594,KIAA0319L,NUDCD1,EXO1,SPECC1,UBAC2,FOXA3,VDAC1,L3MBTL3,MAP2K5,SHROOM3,MRPL32,COL23A1,CUL7,DPAGT1,HNRNPF,ABCB10,HIST1H2AJ,MCM10,HSP90AB1,CCNB1IP1,CCNT2,ARID5B,PCYT1A,GPN1,ATF6,MTA3,PITPNC1,TFG,RAP1GAP,IMMT,PSMB1,CAMK2D,DEGS1,TBC1D5,ACER3,MRPS17,TNK2,GMEB1,HIST1H4B,SETDB1,TAF3,RN…
GO:CC	organelle part	GO:0044422	7.49919e-11	10.125	9482	804	508	18709	TNPO1,MGMT,DAXX,QSOX2,RSPH4A,KDM5B,AKR1B1,NEK7,KIF1B,EXT2,MRPS10,NSUN2,NOP58,LIN54,TRIM27,HNRNPA0,RAPGEF6,TNFAIP8,ZNF594,KIAA0319L,NUDCD1,EXO1,SPECC1,CC2D2A,UBAC2,FOXA3,VDAC1,L3MBTL3,MAP2K5,SHROOM3,MRPL32,COL23A1,CUL7,DPAGT1,HNRNPF,ABCB10,HIST1H2AJ,MCM10,HSP90AB1,CCNB1IP1,CCNT2,ARID5B,PCYT1A,GPN1,ATF6,MTA3,PITPNC1,TFG,RAP1GAP,IMMT,PSMB1,CAMK2D,DEGS1,TBC1D5,ACER3,MRPS17,TNK2,GMEB1,HIST1H4B,SETDB1,…
GO:CC	intracellular organelle lumen	GO:0070013	2.69381e-09	8.56963	5274	804	314	18709	TNPO1,MGMT,DAXX,QSOX2,RSPH4A,KDM5B,AKR1B1,NEK7,MRPS10,NSUN2,NOP58,LIN54,TRIM27,HNRNPA0,TNFAIP8,ZNF594,NUDCD1,EXO1,FOXA3,VDAC1,L3MBTL3,MRPL32,COL23A1,HNRNPF,HIST1H2AJ,MCM10,HSP90AB1,CCNB1IP1,CCNT2,ARID5B,GPN1,ATF6,MTA3,PITPNC1,PSMB1,CAMK2D,MRPS17,GMEB1,HIST1H4B,SETDB1,TAF3,RNF4,JARID2,RIOK2,BCKDHB,GAR1,HCK,TOR2A,CDC25B,POLM,MRPS33,HOXA11,SMARCAL1,HIF1AN,EHMT2,CDK19,ZNF106,NEU1,LETMD1,SMARCD3,FAM49…
GO:CC	membrane-enclosed lumen	GO:0031974	2.69381e-09	8.56963	5274	804	314	18709	TNPO1,MGMT,DAXX,QSOX2,RSPH4A,KDM5B,AKR1B1,NEK7,MRPS10,NSUN2,NOP58,LIN54,TRIM27,HNRNPA0,TNFAIP8,ZNF594,NUDCD1,EXO1,FOXA3,VDAC1,L3MBTL3,MRPL32,COL23A1,HNRNPF,HIST1H2AJ,MCM10,HSP90AB1,CCNB1IP1,CCNT2,ARID5B,GPN1,ATF6,MTA3,PITPNC1,PSMB1,CAMK2D,MRPS17,GMEB1,HIST1H4B,SETDB1,TAF3,RNF4,JARID2,RIOK2,BCKDHB,GAR1,HCK,TOR2A,CDC25B,POLM,MRPS33,HOXA11,SMARCAL1,HIF1AN,EHMT2,CDK19,ZNF106,NEU1,LETMD1,SMARCD3,FAM49…
GO:CC	organelle lumen	GO:0043233	2.69381e-09	8.56963	5274	804	314	18709	TNPO1,MGMT,DAXX,QSOX2,RSPH4A,KDM5B,AKR1B1,NEK7,MRPS10,NSUN2,NOP58,LIN54,TRIM27,HNRNPA0,TNFAIP8,ZNF594,NUDCD1,EXO1,FOXA3,VDAC1,L3MBTL3,MRPL32,COL23A1,HNRNPF,HIST1H2AJ,MCM10,HSP90AB1,CCNB1IP1,CCNT2,ARID5B,GPN1,ATF6,MTA3,PITPNC1,PSMB1,CAMK2D,MRPS17,GMEB1,HIST1H4B,SETDB1,TAF3,RNF4,JARID2,RIOK2,BCKDHB,GAR1,HCK,TOR2A,CDC25B,POLM,MRPS33,HOXA11,SMARCAL1,HIF1AN,EHMT2,CDK19,ZNF106,NEU1,LETMD1,SMARCD3,FAM49…
GO:CC	nucleoplasm	GO:0005654	1.21307e-08	7.91611	3517	804	226	18709	MGMT,DAXX,QSOX2,RSPH4A,KDM5B,AKR1B1,NEK7,NSUN2,NOP58,LIN54,TRIM27,HNRNPA0,TNFAIP8,ZNF594,NUDCD1,EXO1,FOXA3,HNRNPF,MCM10,HSP90AB1,CCNT2,ARID5B,GPN1,ATF6,MTA3,PITPNC1,PSMB1,CAMK2D,GMEB1,HIST1H4B,SETDB1,TAF3,RNF4,JARID2,RIOK2,GAR1,HCK,CDC25B,POLM,HOXA11,SMARCAL1,HIF1AN,EHMT2,CDK19,ZNF106,LETMD1,SMARCD3,USF1,CBLB,RPS6KB2,PRMT2,PRKAG2,ZNRD1,RNGTT,DNAJC8,PARK2,MYO16,MSL2,RRM2B,PDCD11,PPID,ADD1,CENPA,LI…
GO:CC	nuclear lumen	GO:0031981	7.63814e-08	7.11701	4134	804	253	18709	TNPO1,MGMT,DAXX,QSOX2,RSPH4A,KDM5B,AKR1B1,NEK7,NSUN2,NOP58,LIN54,TRIM27,HNRNPA0,TNFAIP8,ZNF594,NUDCD1,EXO1,FOXA3,L3MBTL3,HNRNPF,HIST1H2AJ,MCM10,HSP90AB1,CCNB1IP1,CCNT2,ARID5B,GPN1,ATF6,MTA3,PITPNC1,PSMB1,CAMK2D,GMEB1,HIST1H4B,SETDB1,TAF3,RNF4,JARID2,RIOK2,GAR1,HCK,CDC25B,POLM,HOXA11,SMARCAL1,HIF1AN,EHMT2,CDK19,ZNF106,LETMD1,SMARCD3,USF1,CBLB,RPS6KB2,PRMT2,ABHD14B,PRKAG2,ZNRD1,RNGTT,DNAJC8,PARK2,M…
GO:CC	cell part	GO:0044464	8.17218e-08	7.08766	16810	804	770	18709	TNPO1,MGMT,DAXX,QSOX2,YOD1,RSPH4A,KDM5B,ZNF384,AKR1B1,RASAL2,TIPARP,DNAJC6,NEK7,KIF1B,EXT2,MRPS10,NSUN2,SNX31,NOP58,LIN54,TRIM27,HNRNPA0,RAPGEF6,SLC26A9,TNFAIP8,KIR2DL1,ZNF594,KIAA0319L,NUDCD1,EXO1,ROBO3,YTHDC2,EPO,SPECC1,ACTR6,CC2D2A,ZNF646,UBAC2,FOXA3,BMP6,VDAC1,L3MBTL3,MAP2K5,SHROOM3,MRPL32,COL23A1,CUL7,DPAGT1,HNRNPF,GLB1L2,RGMB,ABCB10,HIST1H2AJ,MCM10,BHLHE22,HSP90AB1,CCNB1IP1,CCNT2,ARID5B,LRC…
GO:CC	cell	GO:0005623	2.44069e-07	6.61249	16881	804	771	18709	TNPO1,MGMT,DAXX,QSOX2,YOD1,RSPH4A,KDM5B,ZNF384,AKR1B1,RASAL2,TIPARP,DNAJC6,NEK7,KIF1B,EXT2,MRPS10,NSUN2,SNX31,NOP58,LIN54,TRIM27,HNRNPA0,RAPGEF6,SLC26A9,TNFAIP8,KIR2DL1,ZNF594,KIAA0319L,NUDCD1,EXO1,ROBO3,YTHDC2,EPO,SPECC1,ACTR6,CC2D2A,ZNF646,UBAC2,FOXA3,BMP6,VDAC1,L3MBTL3,MAP2K5,SHROOM3,MRPL32,COL23A1,CUL7,DPAGT1,HNRNPF,GLB1L2,RGMB,ABCB10,HIST1H2AJ,MCM10,BHLHE22,HSP90AB1,CCNB1IP1,CCNT2,ARID5B,LRC…
GO:CC	nuclear part	GO:0044428	3.82308e-07	6.41759	4512	804	268	18709	TNPO1,MGMT,DAXX,QSOX2,RSPH4A,KDM5B,AKR1B1,NEK7,NSUN2,NOP58,LIN54,TRIM27,HNRNPA0,TNFAIP8,ZNF594,NUDCD1,EXO1,FOXA3,L3MBTL3,CUL7,HNRNPF,HIST1H2AJ,MCM10,HSP90AB1,CCNB1IP1,CCNT2,ARID5B,PCYT1A,GPN1,ATF6,MTA3,PITPNC1,PSMB1,CAMK2D,GMEB1,HIST1H4B,SETDB1,TAF3,RNF4,JARID2,PRPF39,RIOK2,GAR1,HCK,CDC25B,POLM,HOXA11,SMARCAL1,HIF1AN,EHMT2,CDK19,ZMAT2,ZNF106,LETMD1,SMARCD3,USF1,CBLB,RPS6KB2,PRMT2,ABHD14B,PRKAG2,Z…
GO:CC	nucleus	GO:0005634	7.51697e-07	6.12396	7352	804	397	18709	TNPO1,MGMT,DAXX,QSOX2,RSPH4A,KDM5B,ZNF384,AKR1B1,TIPARP,NEK7,NSUN2,NOP58,LIN54,TRIM27,HNRNPA0,TNFAIP8,ZNF594,NUDCD1,EXO1,YTHDC2,SPECC1,ACTR6,ZNF646,FOXA3,VDAC1,L3MBTL3,MAP2K5,CUL7,HNRNPF,HIST1H2AJ,MCM10,BHLHE22,HSP90AB1,CCNB1IP1,CCNT2,ARID5B,PCYT1A,GPN1,ATF6,MTA3,PITPNC1,IPO13,PSMB1,CAMK2D,TNK2,GMEB1,HIST1H4B,RNF14,SETDB1,TAF3,RNF4,JARID2,ZNF467,PRPF39,ZSWIM1,RIOK2,GAR1,HCK,ZNF678,CDC25B,YWHAE,PO…
GO:CC	cytoplasmic part	GO:0044444	1.01502e-06	5.99353	9658	804	496	18709	TNPO1,DAXX,QSOX2,YOD1,RSPH4A,KDM5B,AKR1B1,RASAL2,DNAJC6,KIF1B,EXT2,MRPS10,NSUN2,SNX31,NOP58,TRIM27,RAPGEF6,KIAA0319L,NUDCD1,YTHDC2,CC2D2A,UBAC2,VDAC1,MAP2K5,SHROOM3,MRPL32,COL23A1,CUL7,DPAGT1,HNRNPF,GLB1L2,RGMB,ABCB10,HSP90AB1,CCNT2,PCYT1A,GPN1,ATF6,LMLN,GATB,PITPNC1,TFG,RAP1GAP,IMMT,PSMB1,CAMK2D,DEGS1,TBC1D5,ACER3,MRPS17,TNK2,RNF14,SETDB1,OSBPL1A,JARID2,DPYSL3,RIOK2,BCKDHB,HCK,SLC30A7,TOR2A,CDC2…
[truncated: 103 more rows]

## Sheet: tan
Bettencourt et al. "White matter DNA methylation profiling reveals deregulation of HIP1, LMAN2, MOBP, and other loci in multiple system atrophy"
Table S6.7. Functional enrichment of the MSA-associated co-methylation module - tan
[truncated: 480 more rows]

## Sheet: darkorange
Bettencourt et al. "White matter DNA methylation profiling reveals deregulation of HIP1, LMAN2, MOBP, and other loci in multiple system atrophy"
[truncated: 68 more rows]

[truncated: 7 more sheets: steelblue, skyblue, violet, lightcyan, purple, orangered4, darkmagenta]
